# Supplementary material for: Unconventional excited-state dynamics in the concerted benzyl (C7H7) radical self-reaction to anthracene (C14H10)
Source: Nat Commun. 2022 Feb 10;13:786. doi: 10.1038/s41467-022-28466-7 (PMC8831467; doi:10.1038/s41467-022-28466-7)
Supplement: Supplementary file 3 — Supplementary Data 1 [file 41467_2022_28466_MOESM3_ESM.txt]

Supplementary Data 1. Time of Flight Mass Spectra recorded between 7.3-8.0 eV with 300 Torr Helium backing pressure and MgF2 window in path of synchrotron beam of the C7H7 self reaction.
Energy	7.299979	7.300885	7.400042	7.599961	7.699975	7.799959	7.900034	8.000028
Current	1.215697E-7	1.372986E-7	1.766243E-7	1.950393E-7	1.949071E-7	1.893147E-7	1.882321E-7	1.836808E-7
0	0	0	0	0	0	0	0	0
64	0	1	0	0	0	0	0	0
128	0	0	0	0	0	0	0	0
192	0	0	0	1	0	1	0	0
256	0	0	0	0	0	0	0	0
320	0	0	0	0	0	0	0	0
384	0	0	0	0	1	0	0	0
448	0	0	0	0	0	1	1	0
512	0	0	0	0	0	0	0	0
576	0	0	0	0	0	1	2	0
640	0	0	0	0	0	0	0	0
704	0	0	0	0	0	0	0	0
768	0	0	0	1	0	0	0	1
832	0	0	0	0	0	0	0	1
896	0	0	1	0	0	1	0	2
960	0	0	0	0	0	1	0	0
1024	0	0	0	0	0	0	0	0
1088	0	0	0	0	0	0	0	0
1152	0	0	1	0	0	1	0	0
1216	0	1	0	0	1	0	0	0
1280	0	0	0	0	1	0	0	0
1344	0	0	0	0	1	1	0	0
1408	0	0	0	0	0	1	1	0
1472	0	0	0	0	0	0	0	1
1536	0	0	0	1	0	1	1	0
1600	0	0	0	0	0	0	1	0
1664	0	0	0	1	0	1	0	0
1728	0	0	0	0	1	0	0	1
1792	0	0	0	1	1	0	0	0
1856	0	0	0	0	0	0	0	0
1920	0	0	0	0	0	0	0	0
1984	0	0	0	0	0	1	0	0
2048	0	0	0	0	0	0	0	0
2112	0	0	0	1	0	0	0	0
2176	0	0	0	0	0	0	0	0
2240	0	0	0	0	0	0	1	1
2304	0	0	0	1	0	0	1	0
2368	0	0	0	1	0	0	0	0
2432	0	0	0	1	0	1	0	0
2496	0	0	0	0	0	0	0	1
2560	0	0	0	0	0	1	0	0
2624	0	0	0	0	0	0	0	0
2688	0	0	0	0	0	0	1	0
2752	0	0	0	2	0	0	0	0
2816	0	0	0	0	0	0	0	1
2880	0	0	0	0	0	0	0	1
2944	1	0	0	0	0	0	0	1
3008	0	0	0	0	0	0	0	1
3072	0	0	0	0	0	0	0	0
3136	0	0	1	0	0	0	0	0
3200	0	0	0	1	1	0	0	0
3264	0	0	0	0	0	0	0	0
3328	0	0	0	0	0	0	0	0
3392	0	0	0	0	1	0	0	0
3456	0	0	0	0	0	0	0	0
3520	0	0	0	0	0	1	0	0
3584	0	0	0	0	0	0	0	0
3648	0	0	0	0	0	0	0	0
3712	0	0	0	0	0	0	1	0
3776	0	0	1	0	0	1	1	0
3840	0	0	1	0	0	0	0	0
3904	0	0	0	0	1	0	0	0
3968	0	0	0	0	0	0	0	0
4032	0	0	0	0	0	0	0	1
4096	0	0	0	0	0	0	0	0
4160	0	0	0	0	0	0	0	0
4224	0	0	0	0	0	0	1	0
4288	0	0	0	0	0	0	0	0
4352	0	0	0	0	0	0	1	0
4416	0	0	0	0	0	0	0	0
4480	0	0	0	0	0	0	0	0
4544	0	0	0	0	0	0	0	0
4608	0	0	0	0	0	0	0	0
4672	0	0	0	0	0	0	1	0
4736	0	0	0	0	0	0	0	0
4800	0	0	0	0	0	0	0	0
4864	0	0	0	0	0	0	0	0
4928	0	0	0	0	0	0	0	0
4992	0	0	0	0	0	0	0	0
5056	0	0	0	0	0	0	0	0
5120	0	0	0	0	0	1	0	0
5184	0	0	0	0	0	1	0	0
5248	0	0	0	1	0	0	0	0
5312	0	0	0	0	0	0	0	0
5376	0	0	0	0	0	0	0	1
5440	0	0	0	0	0	0	0	0
5504	0	0	0	0	0	0	1	0
5568	0	0	0	0	0	0	0	1
5632	0	0	0	1	0	2	0	0
5696	0	0	0	0	0	0	0	0
5760	0	0	0	0	1	0	0	0
5824	0	0	0	0	0	0	0	0
5888	0	0	0	0	0	0	0	0
5952	0	0	0	0	0	1	0	1
6016	0	0	0	0	0	1	0	0
6080	0	0	0	0	1	0	0	0
6144	0	0	0	0	0	0	0	0
6208	0	0	0	1	0	0	0	0
6272	0	0	0	0	0	1	0	0
6336	0	0	0	0	0	1	0	0
6400	0	0	0	0	0	0	0	0
6464	0	0	1	0	0	0	0	0
6528	0	0	0	0	1	0	0	0
6592	0	0	0	1	0	1	0	0
6656	0	0	0	0	0	0	0	0
6720	0	0	0	0	0	0	0	0
6784	0	0	0	1	0	1	0	0
6848	0	0	0	0	0	0	0	0
6912	0	0	0	0	1	0	0	0
6976	0	0	1	0	0	0	0	1
7040	0	0	0	0	0	0	1	1
7104	0	0	0	0	0	1	0	0
7168	0	0	0	0	0	0	0	1
7232	0	0	0	1	0	0	0	1
7296	0	0	0	0	0	0	0	0
7360	0	0	0	1	0	0	1	0
7424	0	0	1	0	0	0	0	2
7488	0	0	0	0	0	0	0	0
7552	0	0	1	0	0	0	0	0
7616	0	0	0	0	0	0	0	0
7680	0	0	0	1	0	0	2	0
7744	0	0	0	0	0	1	0	0
7808	1	0	0	0	0	0	1	0
7872	0	0	0	0	0	0	0	0
7936	0	0	0	0	0	0	0	1
8000	0	0	0	1	0	1	0	0
8064	0	1	0	0	0	0	0	0
8128	0	0	0	0	0	0	0	0
8192	0	1	0	0	0	0	0	0
8256	0	0	0	1	0	0	0	0
8320	0	0	0	0	0	0	0	0
8384	0	0	0	0	0	0	0	0
8448	0	0	0	0	2	2	0	0
8512	0	0	0	0	0	0	0	0
8576	0	0	0	1	0	1	0	1
8640	0	0	0	1	0	0	0	0
8704	0	0	0	0	0	0	1	0
8768	0	0	0	0	0	0	0	1
8832	0	0	0	1	0	0	0	1
8896	0	0	0	0	0	0	0	0
8960	0	0	0	0	0	0	0	1
9024	0	1	0	0	0	0	0	0
9088	0	0	0	0	2	0	0	0
9152	0	1	0	1	1	1	0	0
9216	0	0	1	0	0	0	0	0
9280	0	0	0	0	1	0	0	0
9344	0	0	0	0	0	0	1	1
9408	0	0	0	0	0	0	0	0
9472	0	0	0	0	0	0	0	0
9536	0	0	1	0	0	0	0	1
9600	0	0	1	0	0	0	1	0
9664	0	0	0	0	1	0	0	0
9728	0	0	1	0	0	0	1	0
9792	1	0	0	0	0	0	0	0
9856	0	0	0	0	0	0	0	0
9920	0	0	0	0	0	0	1	1
9984	0	0	0	1	0	0	1	0
10048	0	0	0	0	0	0	0	0
10112	0	0	0	0	0	0	0	0
10176	0	0	0	0	0	0	0	0
10240	0	0	0	0	0	0	0	1
10304	0	0	0	1	0	0	1	0
10368	0	0	0	0	0	0	0	1
10432	0	0	0	0	0	0	0	0
10496	0	0	0	1	0	0	1	0
10560	0	0	0	0	0	0	0	0
10624	0	0	0	0	0	0	0	1
10688	0	0	0	0	0	0	0	0
10752	0	0	0	0	0	2	0	0
10816	0	0	0	1	0	0	1	0
10880	0	0	0	2	0	1	3	0
10944	0	0	1	0	0	1	1	3
11008	0	0	3	2	0	0	3	6
11072	0	0	2	2	3	4	0	1
11136	0	1	7	6	5	5	9	11
11200	0	4	11	8	7	12	14	15
11264	3	2	8	12	22	10	15	20
11328	1	2	5	7	9	9	9	15
11392	0	2	7	3	7	12	7	12
11456	0	0	1	2	3	5	0	6
11520	0	2	0	1	1	4	3	4
11584	0	0	2	0	1	5	5	3
11648	0	0	3	1	1	2	2	6
11712	0	1	0	1	0	2	4	4
11776	0	0	0	5	2	1	5	2
11840	0	0	0	3	3	6	0	3
11904	0	0	0	2	3	4	3	3
11968	0	0	1	3	4	5	8	7
12032	0	0	3	6	6	3	1	3
12096	0	0	0	2	1	1	4	5
12160	0	0	2	0	2	5	6	2
12224	0	0	1	3	5	5	4	3
12288	0	0	4	1	3	3	1	8
12352	0	0	0	3	5	4	3	3
12416	0	0	0	1	2	2	4	7
12480	0	0	0	1	2	5	1	5
12544	0	0	2	1	2	2	7	2
12608	0	0	0	0	5	1	4	1
12672	0	0	0	0	1	0	1	0
12736	0	0	1	1	0	0	1	1
12800	0	0	0	0	2	0	0	1
12864	0	0	0	1	0	2	3	4
12928	0	0	1	1	1	0	0	1
12992	0	0	2	1	0	2	1	2
13056	0	0	1	1	1	3	4	3
13120	0	0	0	0	0	2	0	1
13184	0	0	0	3	1	0	1	3
13248	0	0	0	0	1	3	2	0
13312	0	0	1	4	0	1	1	2
13376	0	0	1	0	0	1	1	1
13440	0	1	0	2	2	1	4	2
13504	0	0	0	1	0	2	2	3
13568	0	0	1	1	4	0	2	2
13632	0	0	1	3	2	1	1	0
13696	0	0	2	1	2	1	4	1
13760	0	0	1	0	2	1	0	1
13824	0	0	1	3	0	1	3	0
13888	0	0	0	0	1	2	2	0
13952	0	0	0	2	1	4	2	2
14016	0	0	1	0	1	1	1	1
14080	0	0	0	0	2	1	2	2
14144	0	0	3	2	2	2	4	1
14208	0	0	0	0	0	2	3	2
14272	0	0	0	1	2	0	1	2
14336	0	0	0	0	0	3	2	3
14400	0	1	0	0	3	1	1	3
14464	0	0	0	0	0	1	2	1
14528	0	0	0	0	1	0	3	3
14592	0	0	1	2	0	1	1	0
14656	0	0	0	0	1	0	3	0
14720	0	0	0	0	1	1	0	2
14784	0	1	1	0	1	0	1	1
14848	0	0	0	2	0	0	1	0
14912	0	0	1	0	2	2	0	1
14976	0	0	0	1	1	0	0	1
15040	0	0	0	0	2	0	3	2
15104	0	0	2	1	1	1	1	4
15168	0	0	1	2	0	1	2	2
15232	0	0	1	1	1	0	1	2
15296	0	0	0	0	0	1	1	1
15360	0	0	0	1	0	0	2	0
15424	0	0	0	1	0	1	2	2
15488	0	0	0	3	1	0	0	2
15552	0	1	0	1	0	1	2	1
15616	0	1	0	0	0	1	0	0
15680	0	0	2	1	1	0	1	1
15744	0	0	0	1	0	1	1	0
15808	0	0	1	0	0	0	0	2
15872	0	0	0	0	0	1	0	1
15936	0	1	0	1	2	1	2	1
16000	0	1	1	1	0	0	4	1
16064	0	0	0	4	1	1	1	1
16128	0	0	0	0	2	1	2	0
16192	0	0	1	0	2	1	1	2
16256	0	0	0	0	3	0	3	2
16320	0	1	0	1	0	1	0	0
16384	0	0	1	0	1	1	0	0
16448	0	0	1	1	0	0	0	1
16512	0	0	4	1	0	2	1	2
16576	0	0	0	0	3	1	2	2
16640	0	0	1	0	0	0	1	2
16704	0	0	0	0	4	4	0	0
16768	0	0	0	0	1	0	0	2
16832	0	0	1	1	0	0	3	3
16896	0	0	0	0	0	0	0	1
16960	0	0	0	4	0	0	1	1
17024	0	1	1	0	1	1	2	0
17088	0	0	0	0	1	1	2	1
17152	0	0	0	0	1	0	0	2
17216	0	0	1	0	1	0	1	1
17280	1	0	2	0	4	0	2	2
17344	0	0	0	0	2	3	3	0
17408	0	0	0	1	1	0	3	0
17472	0	0	1	0	0	2	1	2
17536	1	0	2	0	1	2	3	2
17600	0	0	2	0	1	0	0	2
17664	0	0	0	0	0	1	4	0
17728	0	1	1	0	1	1	1	0
17792	0	0	0	1	0	2	0	1
17856	0	0	0	0	1	0	1	2
17920	0	0	0	0	2	0	0	4
17984	0	0	1	0	2	1	3	2
18048	0	0	0	0	4	0	0	2
18112	0	0	3	1	0	0	1	0
18176	0	0	0	0	1	1	1	0
18240	0	0	2	1	1	1	4	4
18304	0	0	0	0	2	2	0	3
18368	0	0	0	0	0	1	2	0
18432	0	0	0	1	1	1	0	0
18496	0	0	0	0	0	1	1	2
18560	0	0	0	0	1	1	1	1
18624	0	0	0	1	2	0	1	2
18688	0	0	0	2	2	1	1	2
18752	0	0	0	0	1	1	1	0
18816	0	0	0	2	0	3	5	0
18880	0	0	0	1	1	1	3	0
18944	0	0	1	4	1	0	2	4
19008	0	0	1	1	2	0	0	0
19072	0	0	0	1	0	2	3	2
19136	0	0	0	0	0	0	1	3
19200	0	0	2	1	1	1	0	3
19264	0	0	0	2	0	2	3	3
19328	0	0	0	4	2	0	1	4
19392	0	0	2	0	1	0	1	4
19456	0	1	0	1	1	2	1	0
19520	0	0	0	1	0	0	2	2
19584	0	0	0	0	2	1	4	1
19648	0	0	0	1	0	1	0	1
19712	0	0	1	1	0	1	2	3
19776	1	1	1	0	2	2	1	1
19840	0	0	2	0	1	1	2	5
19904	0	1	1	1	1	4	1	1
19968	0	0	0	1	2	0	1	0
20032	0	0	0	0	1	1	1	0
20096	0	0	0	0	1	2	3	1
20160	0	0	1	0	2	2	2	1
20224	0	0	1	0	2	1	0	0
20288	0	0	0	0	0	1	3	1
20352	0	0	0	0	1	1	0	1
20416	0	0	1	1	0	4	1	2
20480	1	1	0	0	0	0	3	2
20544	0	0	0	0	1	0	5	0
20608	0	0	1	1	0	2	4	3
20672	0	0	0	3	0	0	3	3
20736	0	1	0	1	2	1	0	0
20800	0	0	0	0	3	0	2	0
20864	0	0	1	0	0	1	3	0
20928	0	0	0	0	1	0	3	2
20992	0	0	2	0	0	1	1	2
21056	0	0	1	1	3	2	1	1
21120	0	0	0	3	1	2	3	2
21184	0	0	0	1	1	0	0	1
21248	0	0	0	0	0	1	2	2
21312	0	0	0	0	1	1	0	2
21376	0	0	0	0	1	0	3	2
21440	0	0	1	2	0	0	3	1
21504	0	0	0	0	1	3	2	0
21568	0	0	1	0	1	1	2	3
21632	0	0	0	1	6	0	2	1
21696	0	0	0	1	2	1	2	1
21760	0	0	1	0	1	0	0	3
21824	0	0	2	2	2	0	1	1
21888	0	0	0	0	0	1	1	1
21952	0	0	1	0	3	2	3	2
22016	0	0	1	2	1	1	2	1
22080	0	0	1	0	0	1	3	0
22144	0	0	1	0	3	0	1	0
22208	0	0	0	0	2	1	1	2
22272	0	1	0	4	0	3	4	2
22336	0	0	1	0	2	2	1	1
22400	1	0	0	0	0	0	1	0
22464	0	0	0	0	2	1	0	1
22528	0	0	1	2	1	2	0	6
22592	1	0	1	2	1	0	1	1
22656	0	0	0	0	1	1	4	1
22720	0	0	1	0	1	3	4	0
22784	0	0	0	1	0	1	4	0
22848	0	0	0	5	1	1	1	1
22912	0	0	0	1	1	2	1	1
22976	0	0	1	1	2	2	1	3
23040	0	0	1	1	1	1	0	3
23104	0	0	1	3	0	1	0	1
23168	0	0	0	1	3	0	0	2
23232	0	0	1	0	3	2	0	1
23296	0	1	0	0	3	0	0	0
23360	0	0	1	2	3	0	0	1
23424	0	1	2	0	1	1	4	1
23488	0	0	0	0	1	2	3	4
23552	0	0	0	2	2	3	0	2
23616	0	0	0	0	1	0	0	1
23680	0	0	0	0	1	1	3	1
23744	0	0	1	1	2	6	1	1
23808	0	0	1	3	2	0	1	2
23872	0	0	0	0	0	3	1	1
23936	0	0	2	2	1	0	2	5
24000	0	0	0	0	0	2	3	1
24064	0	0	2	1	3	1	2	0
24128	0	1	1	0	0	1	0	1
24192	0	0	0	2	1	2	1	2
24256	0	0	0	0	1	1	2	4
24320	0	1	1	2	1	1	2	3
24384	0	0	1	1	2	0	2	0
24448	0	1	1	0	0	0	2	3
24512	0	0	1	0	0	3	3	2
24576	0	0	0	0	3	2	3	3
24640	1	0	0	0	0	2	2	1
24704	0	0	0	1	1	1	0	1
24768	0	0	0	1	2	0	6	3
24832	0	0	0	0	3	1	2	1
24896	0	0	0	1	0	0	0	2
24960	0	1	0	2	0	2	2	0
25024	0	0	0	2	3	1	2	3
25088	0	0	1	1	3	3	5	0
25152	1	1	0	2	0	0	1	1
25216	1	0	2	1	2	3	1	3
25280	0	0	1	1	0	1	0	3
25344	0	0	2	2	0	2	2	1
25408	0	0	0	0	2	2	4	0
25472	0	0	0	1	2	2	1	0
25536	0	1	1	1	1	2	1	2
25600	0	0	1	1	2	1	3	5
25664	0	0	2	0	1	3	3	2
25728	0	0	0	0	0	1	5	1
25792	0	0	1	0	1	1	1	4
25856	1	0	0	0	1	0	0	1
25920	0	0	0	0	1	1	3	2
25984	0	0	0	2	2	0	1	1
26048	0	0	1	2	0	2	1	4
26112	0	0	0	2	2	2	2	2
26176	0	0	0	0	1	2	1	0
26240	0	0	0	2	1	0	0	1
26304	0	0	0	2	1	0	0	1
26368	0	0	1	1	1	2	0	0
26432	0	0	0	2	2	1	2	1
26496	0	0	2	1	1	0	0	0
26560	0	0	1	0	2	2	1	0
26624	0	0	1	2	1	1	0	1
26688	0	0	1	2	1	0	3	2
26752	1	0	1	0	0	2	0	2
26816	0	0	1	0	3	5	1	1
26880	0	0	1	3	0	0	0	3
26944	0	1	1	0	1	0	2	0
27008	0	1	0	2	2	3	1	1
27072	1	0	0	1	0	2	3	1
27136	0	0	1	1	1	1	2	1
27200	0	0	2	1	0	1	3	0
27264	0	0	0	2	1	1	1	2
27328	0	0	0	2	0	1	4	1
27392	0	0	0	1	1	0	2	0
27456	0	0	0	3	1	0	2	1
27520	0	0	1	1	0	1	2	2
27584	0	0	1	1	0	0	0	4
27648	0	0	3	0	2	2	2	2
27712	0	1	1	2	1	2	2	1
27776	0	0	1	3	3	1	1	2
27840	0	0	0	0	1	0	1	0
27904	0	0	0	1	1	1	1	1
27968	0	0	1	0	2	1	1	3
28032	0	0	2	2	0	0	3	1
28096	0	0	1	0	1	2	2	3
28160	0	3	1	3	3	6	3	4
28224	0	2	14	16	21	20	21	26
28288	0	4	16	27	34	29	48	44
28352	0	0	3	1	1	3	9	2
28416	0	1	1	1	1	5	2	3
28480	0	1	1	1	4	3	8	2
28544	0	0	1	1	1	1	4	3
28608	0	0	0	3	0	1	2	2
28672	0	1	2	2	0	0	2	3
28736	0	0	0	1	0	3	5	1
28800	0	0	0	2	3	2	4	1
28864	0	1	1	1	0	2	3	1
28928	0	0	1	1	2	2	1	1
28992	0	0	0	1	1	5	5	2
29056	0	0	0	1	1	0	1	3
29120	0	0	1	2	2	1	2	1
29184	0	0	1	3	1	1	1	2
29248	0	0	1	0	1	2	2	2
29312	0	0	0	0	4	3	4	7
29376	0	1	1	1	1	2	1	1
29440	0	0	0	1	2	0	3	0
29504	0	0	1	1	3	0	4	0
29568	0	0	0	0	2	1	2	1
29632	0	0	1	2	3	2	0	1
29696	0	0	0	1	2	1	2	0
29760	0	0	1	2	2	4	2	0
29824	0	0	0	1	0	3	1	1
29888	0	0	0	0	0	0	1	1
29952	0	0	0	1	1	2	2	1
30016	0	0	1	2	3	1	1	2
30080	1	0	2	4	0	2	2	2
30144	0	0	0	1	2	3	0	2
30208	1	0	0	1	0	2	2	0
30272	0	1	1	2	1	0	4	2
30336	1	0	0	2	1	0	3	4
30400	0	0	0	1	2	2	3	2
30464	0	0	0	1	1	3	6	3
30528	0	2	1	1	2	2	1	3
30592	0	0	0	0	2	0	0	3
30656	0	0	1	1	1	3	4	3
30720	0	0	2	1	2	1	1	2
30784	0	0	1	2	2	0	1	1
30848	0	0	1	3	0	0	1	2
30912	0	0	1	0	1	0	0	2
30976	0	0	2	0	0	0	0	2
31040	0	0	1	1	2	1	1	2
31104	0	0	0	1	0	1	4	2
31168	0	2	1	0	2	4	1	3
31232	0	1	1	0	2	1	2	2
31296	0	0	1	2	0	1	2	1
31360	0	0	2	0	2	2	3	0
31424	0	1	1	1	0	0	3	1
31488	1	0	1	0	1	0	2	1
31552	0	2	0	1	3	1	0	2
31616	0	1	1	0	1	3	0	4
31680	0	1	1	1	0	2	3	0
31744	0	0	0	0	1	1	0	0
31808	0	0	1	1	0	0	0	0
31872	0	0	1	1	0	3	1	0
31936	0	0	1	0	3	1	1	0
32000	0	0	1	1	2	1	2	3
32064	0	0	2	1	2	0	2	2
32128	0	1	0	1	1	1	0	2
32192	0	1	0	1	2	2	1	3
32256	0	0	1	0	0	0	2	4
32320	0	0	1	2	1	0	2	2
32384	0	1	2	1	0	1	2	3
32448	0	2	0	3	2	0	0	2
32512	0	0	1	1	0	1	1	1
32576	0	0	1	1	3	0	3	1
32640	0	0	0	1	1	2	1	0
32704	0	1	0	1	2	2	1	0
32768	0	0	0	1	1	1	2	4
32832	0	0	2	0	2	1	2	3
32896	0	0	1	0	1	2	1	1
32960	0	0	1	1	2	0	1	1
33024	0	0	1	0	1	2	1	0
33088	0	1	0	2	1	2	1	2
33152	0	1	0	1	0	2	3	0
33216	0	0	0	1	3	2	0	1
33280	0	0	0	4	1	0	1	3
33344	0	0	2	1	1	0	3	2
33408	1	0	0	1	1	0	1	3
33472	0	0	0	3	0	0	3	3
33536	0	0	1	0	1	0	3	2
33600	0	0	1	2	0	1	1	0
33664	0	0	1	1	4	2	0	0
33728	0	0	1	0	4	2	3	3
33792	0	0	0	2	1	1	2	0
33856	0	0	0	0	1	1	2	0
33920	0	0	4	1	1	4	2	5
33984	0	0	1	0	0	1	2	3
34048	0	0	1	0	2	5	1	1
34112	0	0	0	0	0	2	2	2
34176	0	0	0	0	3	2	2	0
34240	0	0	0	1	2	0	0	0
34304	1	0	0	1	0	0	0	2
34368	0	0	0	0	0	0	1	1
34432	0	0	0	1	1	0	0	1
34496	0	0	2	1	0	4	2	1
34560	0	1	0	0	1	0	3	3
34624	0	0	1	2	0	0	3	2
34688	0	0	0	0	0	0	0	0
34752	0	0	0	1	1	2	1	1
34816	0	1	0	0	1	0	1	0
34880	1	0	0	0	2	0	0	0
34944	0	0	0	1	0	1	0	1
35008	1	1	1	0	0	1	1	1
35072	0	0	0	0	3	0	2	3
35136	0	0	1	0	1	0	1	0
35200	0	0	0	1	2	2	0	0
35264	0	1	0	0	1	1	1	0
35328	0	1	0	1	2	0	2	0
35392	0	0	0	0	0	0	0	1
35456	0	0	2	1	0	0	1	0
35520	0	0	0	0	0	0	0	0
35584	0	0	1	0	1	0	2	1
35648	0	0	0	0	0	0	0	0
35712	0	0	0	0	0	0	0	0
35776	0	0	0	0	1	1	0	0
35840	0	0	0	1	1	0	0	2
35904	0	0	0	0	0	0	2	1
35968	0	0	0	1	2	0	0	0
36032	1	0	1	0	0	0	0	0
36096	0	0	1	1	0	1	0	0
36160	0	0	0	0	1	0	0	0
36224	0	0	0	0	0	3	2	2
36288	0	0	1	0	1	0	0	2
36352	0	0	2	1	0	0	0	0
36416	0	0	0	0	2	2	1	0
36480	0	0	0	0	0	0	1	1
36544	0	0	0	0	0	0	1	0
36608	0	0	0	0	1	0	1	2
36672	0	0	0	0	0	0	0	3
36736	0	0	0	1	1	2	0	0
36800	0	0	2	1	1	1	1	1
36864	0	0	0	2	0	0	2	1
36928	1	0	0	5	1	0	2	3
36992	0	0	1	2	2	2	4	1
37056	0	0	4	3	3	2	0	0
37120	0	0	0	0	1	2	6	2
37184	0	0	1	3	1	2	3	2
37248	0	1	2	2	2	4	4	3
37312	0	1	1	2	3	0	4	1
37376	0	0	1	5	0	2	4	2
37440	0	0	0	2	1	4	1	3
37504	0	1	1	0	2	3	2	1
37568	0	0	1	1	1	2	3	3
37632	0	0	0	3	2	4	2	6
37696	0	0	0	0	0	5	1	0
37760	0	0	0	4	2	0	5	1
37824	0	1	2	1	2	2	4	4
37888	0	0	4	0	2	3	2	1
37952	1	0	1	3	1	1	1	1
38016	0	0	0	2	0	1	0	0
38080	1	0	1	1	2	1	4	0
38144	1	0	1	2	2	1	3	2
38208	0	1	1	2	2	3	1	4
38272	0	0	1	2	1	1	3	2
38336	0	1	3	3	2	3	1	3
38400	0	0	1	1	1	3	2	1
38464	0	0	0	3	0	1	3	3
38528	0	0	2	1	2	3	1	0
38592	0	0	0	1	2	1	3	2
38656	1	1	1	2	3	0	4	3
38720	0	0	0	5	4	1	2	3
38784	0	1	1	0	4	2	1	2
38848	0	0	1	3	3	3	4	1
38912	0	0	3	2	1	2	1	0
38976	0	1	0	0	1	4	4	0
39040	1	0	1	0	3	1	1	2
39104	0	1	0	1	0	0	2	0
39168	0	0	1	2	2	0	0	2
39232	0	0	1	1	1	1	1	4
39296	0	0	1	1	1	2	3	2
39360	0	0	0	0	1	1	2	1
39424	0	0	0	2	0	1	3	1
39488	0	0	0	2	0	4	3	0
39552	0	1	1	0	0	0	1	0
39616	0	1	1	0	1	3	1	2
39680	0	0	0	1	0	0	2	1
39744	0	0	0	1	1	2	0	0
39808	0	0	1	1	0	0	0	1
39872	0	0	0	0	2	2	1	2
39936	0	0	1	0	1	0	2	3
40000	0	0	0	2	0	2	1	0
40064	1	0	0	1	2	3	2	0
40128	0	0	0	0	0	2	1	2
40192	0	1	0	1	0	2	1	0
40256	0	0	1	0	3	1	1	1
40320	0	1	2	1	1	0	4	0
40384	0	0	0	0	1	2	0	1
40448	0	0	0	0	0	0	1	1
40512	0	0	0	1	0	1	0	2
40576	0	0	1	0	0	1	2	1
40640	0	0	0	0	0	3	0	2
40704	0	0	0	2	1	1	1	3
40768	0	0	0	0	1	0	1	2
40832	0	0	1	0	0	1	1	0
40896	0	0	1	2	1	3	2	1
40960	0	0	0	1	0	0	0	2
41024	0	0	1	1	0	0	1	2
41088	0	0	0	0	0	1	1	0
41152	0	0	0	0	1	1	0	0
41216	1	0	0	1	0	1	0	1
41280	0	0	1	1	0	0	0	1
41344	0	0	1	0	0	0	0	1
41408	0	0	0	0	1	3	1	0
41472	0	0	0	0	1	0	1	2
41536	1	0	0	1	1	1	0	2
41600	0	0	2	0	0	0	1	0
41664	0	0	1	0	0	0	1	2
41728	0	0	0	0	1	1	0	0
41792	0	0	1	2	1	0	1	1
41856	0	0	1	1	0	0	0	1
41920	0	0	0	1	0	1	1	0
41984	0	0	1	2	1	0	0	3
42048	0	0	0	0	1	1	0	0
42112	0	0	1	1	2	0	1	0
42176	0	0	0	1	1	1	0	0
42240	0	0	0	1	0	1	0	1
42304	0	0	0	1	0	0	2	1
42368	0	0	0	1	0	0	0	0
42432	0	1	1	0	0	1	0	1
42496	0	0	0	0	0	1	2	0
42560	0	0	0	1	2	1	2	0
42624	0	0	0	1	0	0	0	1
42688	0	0	1	0	1	1	2	0
42752	0	1	0	0	0	0	2	3
42816	0	0	0	0	1	0	1	0
42880	0	0	0	0	0	1	1	0
42944	0	0	0	0	0	2	2	1
43008	0	0	1	0	1	0	0	1
43072	0	0	0	0	0	0	2	0
43136	0	0	0	0	0	2	1	3
43200	0	0	0	0	0	2	1	0
43264	0	0	1	0	0	0	0	0
43328	0	0	0	1	0	0	2	0
43392	0	0	0	1	1	0	0	0
43456	0	0	1	0	1	2	0	0
43520	0	0	2	1	0	1	0	0
43584	0	0	0	0	1	0	0	0
43648	0	0	0	2	1	0	0	0
43712	0	0	1	1	0	0	0	0
43776	0	0	0	0	1	1	1	2
43840	0	0	0	0	1	0	0	0
43904	0	0	0	0	1	1	0	0
43968	0	0	0	0	0	0	1	0
44032	0	0	1	0	0	1	1	0
44096	0	0	0	0	0	0	0	1
44160	1	0	1	0	0	0	1	0
44224	1	0	0	0	0	0	0	0
44288	0	0	0	0	1	1	0	1
44352	1	0	0	0	1	0	0	0
44416	0	0	0	0	0	2	1	0
44480	0	1	0	0	0	1	4	1
44544	0	1	0	0	1	2	1	1
44608	0	0	1	0	0	0	1	0
44672	0	0	0	0	2	1	0	2
44736	1	0	1	0	1	0	0	1
44800	0	0	0	0	1	1	0	0
44864	0	1	0	0	0	2	1	0
44928	0	0	0	0	2	0	2	0
44992	0	0	0	3	0	1	0	1
45056	0	0	0	0	0	0	0	1
45120	0	1	0	1	1	1	0	1
45184	0	0	0	1	3	0	0	0
45248	0	0	1	0	0	0	1	1
45312	0	0	1	0	1	0	0	2
45376	0	0	0	0	0	0	0	0
45440	0	0	1	0	1	0	0	0
45504	0	0	1	0	0	0	0	1
45568	0	0	0	0	1	0	0	0
45632	0	0	2	0	0	0	0	1
45696	0	0	0	0	1	1	1	0
45760	0	0	0	0	0	1	1	0
45824	0	0	0	0	1	0	0	0
45888	0	1	0	0	0	0	3	0
45952	0	0	0	1	1	1	0	1
46016	0	0	0	0	0	1	0	1
46080	0	0	1	0	0	1	0	1
46144	0	0	0	0	2	0	1	1
46208	0	0	1	0	0	0	2	0
46272	0	0	1	0	0	0	1	0
46336	0	0	0	1	0	0	1	0
46400	1	0	0	0	0	1	1	0
46464	0	1	0	1	0	0	2	1
46528	0	0	1	0	1	0	3	0
46592	0	0	0	1	1	0	1	1
46656	1	0	1	1	0	1	0	1
46720	0	0	2	1	2	1	1	3
46784	0	0	1	0	2	0	0	1
46848	0	0	1	2	1	1	2	0
46912	0	0	0	1	1	0	1	0
46976	0	0	1	1	1	3	0	1
47040	0	0	1	2	1	3	0	0
47104	1	0	0	1	1	0	0	2
47168	0	1	1	0	1	1	0	0
47232	0	0	1	0	0	1	1	0
47296	0	0	0	0	0	0	0	1
47360	0	0	1	0	0	0	0	0
47424	0	0	0	1	0	0	1	1
47488	1	0	0	1	1	0	1	0
47552	0	0	1	2	2	2	0	0
47616	0	0	1	2	1	3	1	0
47680	0	0	1	0	1	0	2	2
47744	0	0	0	2	0	0	0	1
47808	0	0	0	0	0	1	0	1
47872	0	0	0	1	0	2	0	0
47936	0	0	1	0	1	0	0	1
48000	0	0	1	1	0	0	0	0
48064	0	0	0	2	2	0	0	1
48128	0	0	0	0	1	0	1	2
48192	0	0	0	1	1	2	0	1
48256	1	0	0	0	0	0	1	1
48320	0	0	0	1	0	1	0	0
48384	0	0	1	0	0	1	0	2
48448	0	0	0	0	1	0	0	0
48512	0	0	0	0	1	1	0	3
48576	0	0	0	0	0	0	2	1
48640	0	0	0	1	1	4	0	1
48704	0	0	0	0	0	0	0	0
48768	0	0	1	0	1	1	0	1
48832	0	0	0	1	0	0	0	1
48896	0	0	0	1	1	1	1	3
48960	0	0	1	0	0	0	0	0
49024	0	2	0	0	0	0	0	3
49088	0	0	0	0	0	1	0	2
49152	0	0	0	1	0	1	0	0
49216	0	0	0	2	0	1	0	1
49280	0	0	0	0	1	0	0	1
49344	0	0	1	1	3	0	1	1
49408	0	0	2	1	2	0	0	0
49472	0	0	0	1	0	1	2	0
49536	0	0	2	0	1	0	0	1
49600	0	0	1	0	0	1	1	2
49664	0	0	0	1	1	0	1	0
49728	0	0	1	1	0	1	0	2
49792	0	0	0	0	1	2	1	2
49856	1	0	0	2	0	1	0	0
49920	0	0	2	3	1	0	1	1
49984	0	0	1	0	1	0	0	4
50048	0	0	0	1	0	1	1	2
50112	0	0	1	0	2	1	0	0
50176	0	2	0	1	3	0	0	3
50240	1	0	0	2	1	0	0	0
50304	0	0	1	3	1	1	1	0
50368	0	1	2	0	1	2	0	3
50432	0	0	0	0	1	0	1	0
50496	0	0	0	1	0	2	1	1
50560	0	0	1	0	2	0	1	0
50624	0	1	0	1	1	0	0	1
50688	0	0	0	0	1	1	0	1
50752	0	0	0	1	0	1	0	0
50816	0	0	0	1	2	2	1	0
50880	0	0	1	2	1	0	0	1
50944	1	0	0	0	1	0	0	2
51008	0	0	0	1	0	1	0	2
51072	0	0	0	0	1	2	0	0
51136	0	0	1	1	2	0	2	0
51200	1	0	0	1	1	1	0	0
51264	0	0	0	0	0	0	2	0
51328	0	0	0	1	0	0	2	0
51392	0	0	0	0	0	0	0	1
51456	0	0	0	0	0	1	0	3
51520	0	0	3	1	0	1	0	1
51584	0	0	0	1	1	1	3	3
51648	0	0	0	2	1	1	5	1
51712	0	0	1	2	4	0	4	2
51776	0	0	0	3	7	7	4	10
51840	1	4	6	9	4	8	5	10
51904	1	0	4	2	12	8	4	7
51968	1	1	11	17	15	15	19	25
52032	0	0	9	6	18	26	27	25
52096	2	11	30	36	36	45	47	51
52160	11	32	146	177	205	234	227	243
52224	173	518	1705	2444	2718	2915	3020	3264
52288	227	878	3440	5200	6250	6893	7729	8702
52352	19	72	304	584	657	800	951	1183
52416	1	5	26	30	43	31	59	57
52480	0	1	8	11	13	8	16	26
52544	0	0	5	6	11	11	12	13
52608	1	2	2	10	9	5	12	12
52672	2	3	3	6	12	11	9	16
52736	0	1	2	10	7	7	18	14
52800	1	2	5	5	13	14	15	9
52864	1	3	5	8	6	10	12	15
52928	0	0	6	4	18	8	3	16
52992	1	2	2	7	8	7	9	12
53056	0	1	4	14	4	12	10	22
53120	0	3	5	11	19	12	15	13
53184	0	1	3	11	7	7	10	21
53248	1	0	4	10	6	10	10	11
53312	4	0	4	3	9	16	12	13
53376	0	1	6	9	4	8	10	12
53440	0	0	2	9	9	11	13	13
53504	1	0	2	8	7	9	10	11
53568	0	0	3	6	10	9	4	6
53632	0	1	1	5	4	6	8	2
53696	1	1	4	6	5	4	4	5
53760	0	1	7	6	2	12	7	10
53824	0	0	5	3	5	8	11	7
53888	1	0	6	5	3	3	6	6
53952	0	0	1	7	3	8	5	8
54016	0	0	2	3	5	5	6	2
54080	0	1	2	6	4	7	9	7
54144	1	0	1	2	7	6	10	4
54208	0	0	2	3	4	5	5	11
54272	0	0	6	6	5	8	5	8
54336	0	1	3	8	4	3	4	9
54400	0	3	6	2	2	8	7	6
54464	0	2	3	4	2	3	6	6
54528	0	0	3	7	6	2	3	11
54592	0	0	4	2	3	8	8	6
54656	0	0	5	3	2	4	3	9
54720	0	1	2	2	5	4	3	3
54784	0	1	3	5	6	7	10	8
54848	0	0	6	6	6	8	6	7
54912	0	2	2	3	3	7	9	7
54976	3	1	2	6	5	9	5	9
55040	2	0	2	5	6	4	4	7
55104	0	0	2	9	6	7	7	6
55168	1	1	4	3	5	6	9	2
55232	0	0	4	3	5	3	6	5
55296	0	0	5	3	2	5	9	4
55360	0	1	0	2	2	9	6	8
55424	0	1	1	5	6	2	8	3
55488	1	0	2	4	4	7	2	4
55552	0	1	7	5	4	7	10	3
55616	0	0	2	0	4	4	4	7
55680	0	0	3	3	3	2	7	5
55744	0	0	3	2	8	5	2	6
55808	0	0	3	5	4	3	7	6
55872	0	2	3	3	3	4	6	9
55936	1	0	3	5	1	2	3	5
56000	1	3	3	3	5	5	6	3
56064	0	0	1	3	5	6	8	7
56128	0	0	4	5	2	2	7	6
56192	0	1	1	3	6	2	7	6
56256	0	0	4	6	7	5	4	8
56320	1	0	4	2	5	6	7	4
56384	0	0	0	8	5	11	7	2
56448	0	1	0	1	6	5	4	7
56512	0	1	2	5	6	5	9	7
56576	1	2	1	5	2	3	11	6
56640	0	2	2	2	6	8	9	8
56704	0	1	6	5	8	1	4	4
56768	0	0	3	8	4	3	3	8
56832	1	0	1	5	4	9	8	3
56896	0	1	2	4	5	5	7	9
56960	0	1	3	5	5	3	10	7
57024	0	1	4	3	6	9	14	11
57088	0	0	3	2	5	5	3	10
57152	0	0	2	0	4	7	7	10
57216	0	1	2	1	3	6	8	11
57280	1	1	1	2	7	5	3	9
57344	1	1	1	3	5	6	4	6
57408	0	1	1	3	5	9	6	7
57472	1	0	2	6	5	6	11	4
57536	0	3	4	10	4	5	8	4
57600	0	0	3	3	5	5	6	6
57664	1	1	3	5	4	2	7	5
57728	0	0	5	2	4	5	7	6
57792	1	0	2	3	2	5	4	6
57856	0	0	2	4	4	10	4	7
57920	1	0	1	6	3	4	5	12
57984	0	3	3	4	6	2	6	4
58048	1	0	0	1	6	4	5	6
58112	0	3	2	1	5	4	5	12
58176	0	2	2	4	7	4	7	6
58240	0	0	0	6	4	6	3	5
58304	0	2	2	6	2	8	5	8
58368	0	1	4	1	2	4	10	3
58432	0	0	6	2	5	6	10	7
58496	0	1	1	3	5	9	10	12
58560	0	0	2	3	1	8	3	8
58624	0	0	5	7	4	3	5	8
58688	0	0	5	5	7	7	7	5
58752	1	0	3	4	2	5	9	7
58816	0	1	6	4	7	7	5	6
58880	0	0	6	2	5	3	3	4
58944	0	1	4	1	6	9	4	2
59008	0	1	1	2	4	8	5	5
59072	0	1	0	3	4	9	6	7
59136	0	0	2	4	7	6	8	8
59200	0	1	1	2	2	11	6	7
59264	1	1	6	4	2	4	7	9
59328	0	0	10	4	6	9	7	8
59392	0	0	4	1	7	4	4	5
59456	0	2	5	7	6	5	2	3
59520	0	3	1	6	3	7	7	8
59584	0	1	0	7	3	6	11	4
59648	0	1	0	4	7	10	6	7
59712	0	0	2	4	4	5	5	6
59776	2	2	3	3	4	5	4	9
59840	1	0	3	4	1	2	10	11
59904	0	0	2	8	8	8	2	6
59968	0	0	3	3	4	3	6	9
60032	2	2	2	4	7	6	8	8
60096	0	0	4	4	7	7	3	7
60160	0	1	5	1	7	5	5	7
60224	0	2	2	1	4	8	4	6
60288	1	0	2	4	5	6	7	2
60352	0	2	4	4	6	5	7	4
60416	0	0	0	0	3	4	7	10
60480	1	1	3	2	9	3	5	8
60544	0	2	4	3	3	6	10	7
60608	0	2	1	1	4	3	8	8
60672	0	3	0	3	11	6	8	4
60736	0	1	1	2	5	8	4	8
60800	1	0	3	7	4	3	4	4
60864	0	2	4	1	4	4	6	7
60928	0	1	1	4	5	7	8	1
60992	1	0	3	7	4	2	7	3
61056	0	0	3	2	1	7	9	17
61120	0	0	5	4	4	5	5	9
61184	0	0	1	4	5	3	9	5
61248	0	1	2	5	5	4	5	10
61312	0	1	1	6	7	4	7	6
61376	1	0	1	6	5	3	4	7
61440	0	1	1	6	4	3	7	4
61504	0	0	2	6	6	1	12	11
61568	1	0	2	4	4	6	8	7
61632	1	2	4	4	4	2	8	6
61696	0	0	1	3	4	5	8	11
61760	0	1	1	4	5	6	5	6
61824	0	0	6	4	8	6	10	9
61888	1	0	1	1	7	5	0	7
61952	0	3	2	7	3	4	9	6
62016	0	0	1	2	7	7	8	9
62080	1	1	2	4	5	7	9	12
62144	0	0	6	6	9	6	5	10
62208	1	2	2	5	6	4	8	12
62272	0	1	5	4	3	9	3	2
62336	0	0	2	3	6	6	9	5
62400	0	0	1	6	5	5	11	8
62464	0	0	3	6	5	5	7	3
62528	0	0	4	4	3	1	4	10
62592	0	2	1	0	4	3	7	4
62656	0	2	7	3	5	8	4	11
62720	0	1	0	5	7	2	5	2
62784	0	2	2	7	4	6	6	6
62848	0	0	2	9	4	5	8	8
62912	0	2	1	6	3	7	2	9
62976	1	0	1	1	3	4	4	10
63040	0	0	5	2	5	8	4	7
63104	0	2	3	0	5	7	7	10
63168	0	2	3	8	7	8	5	10
63232	1	2	4	3	5	6	7	11
63296	1	0	2	4	4	5	5	7
63360	1	1	1	6	5	7	8	5
63424	0	0	3	4	4	8	5	8
63488	0	0	4	3	4	5	3	4
63552	1	1	1	3	2	5	8	10
63616	0	1	3	2	4	3	6	8
63680	0	0	2	3	5	5	2	9
63744	1	0	3	5	6	5	4	8
63808	0	2	2	4	4	5	5	4
63872	0	0	0	5	4	5	4	12
63936	0	0	5	10	9	8	8	8
64000	0	1	3	4	6	6	10	8
64064	0	2	1	4	5	5	5	13
64128	0	0	3	4	4	2	7	4
64192	0	0	1	7	5	5	3	6
64256	0	2	0	5	8	10	7	7
64320	2	2	3	3	6	4	6	6
64384	0	0	2	3	5	4	8	5
64448	0	0	3	2	3	4	9	7
64512	2	0	3	2	7	7	6	9
64576	0	1	1	0	4	4	7	6
64640	0	2	5	7	6	4	7	5
64704	0	0	2	9	11	10	5	11
64768	1	1	4	3	5	4	5	8
64832	0	1	7	0	2	4	5	9
64896	0	0	6	3	9	4	8	10
64960	0	0	2	4	3	3	5	4
65024	0	1	5	1	3	7	10	9
65088	0	0	3	4	6	3	10	11
65152	1	0	1	3	2	5	10	5
65216	0	0	3	4	7	3	4	8
65280	0	0	2	4	5	7	6	6
65344	1	0	1	8	5	5	6	5
65408	1	0	1	6	8	5	7	6
65472	1	0	0	1	5	7	6	3
65536	0	0	0	2	8	13	8	9
65600	0	0	5	7	5	5	6	2
65664	4	0	1	6	3	8	9	6
65728	1	1	4	2	8	6	5	6
65792	0	0	0	3	7	6	5	9
65856	0	1	3	9	2	2	11	7
65920	1	0	3	1	4	3	4	6
65984	0	2	1	7	4	6	7	3
66048	0	1	4	5	4	5	3	9
66112	1	0	3	3	3	7	6	2
66176	1	1	1	5	4	4	9	4
66240	0	1	2	7	4	5	5	10
66304	0	2	1	6	4	6	9	7
66368	0	1	3	4	3	10	5	9
66432	0	0	3	2	4	6	8	10
66496	0	0	1	4	4	6	6	9
66560	0	0	3	4	9	6	3	6
66624	0	1	6	2	11	6	5	5
66688	0	0	1	5	3	5	7	11
66752	1	0	2	3	6	6	3	8
66816	0	0	6	5	1	6	8	6
66880	1	0	2	8	5	5	11	5
66944	1	0	4	5	4	6	4	9
67008	0	1	1	3	1	4	8	9
67072	0	2	4	6	5	9	7	3
67136	0	1	3	7	4	9	4	15
67200	1	1	2	3	6	7	6	3
67264	0	1	1	4	4	5	11	6
67328	0	1	6	3	3	9	7	7
67392	0	0	3	4	3	7	3	13
67456	0	2	2	6	4	6	10	10
67520	0	0	5	4	8	6	5	11
67584	1	1	2	3	4	5	6	9
67648	0	1	3	6	8	5	6	4
67712	0	2	0	3	4	8	3	4
67776	1	2	5	3	4	4	8	7
67840	1	0	1	9	4	6	9	10
67904	1	0	2	4	9	5	6	6
67968	1	3	5	3	10	6	11	10
68032	0	1	2	5	4	5	5	10
68096	0	0	2	7	6	4	8	3
68160	0	1	2	1	3	5	9	5
68224	1	1	1	4	4	6	6	8
68288	0	1	4	4	2	4	11	13
68352	0	2	3	2	1	5	5	4
68416	1	1	4	1	7	8	6	5
68480	0	0	3	5	3	1	3	6
68544	0	1	6	2	4	3	7	10
68608	1	0	1	5	5	5	3	7
68672	0	0	3	8	4	8	8	7
68736	0	0	3	4	4	7	6	5
68800	0	2	3	4	6	7	5	8
68864	2	0	2	2	4	5	6	10
68928	0	0	3	6	5	7	7	11
68992	0	1	4	4	8	6	10	9
69056	0	1	6	3	4	10	4	1
69120	0	0	3	2	6	4	5	9
69184	0	0	6	8	10	10	2	7
69248	0	0	3	3	6	4	4	17
69312	1	0	5	9	3	9	3	11
69376	0	0	1	4	8	4	6	3
69440	0	0	3	4	1	6	11	7
69504	0	0	0	4	4	3	4	6
69568	0	1	4	3	9	4	4	1
69632	0	0	3	6	2	2	5	7
69696	2	0	5	3	3	1	10	6
69760	0	0	5	5	7	6	12	12
69824	0	1	3	6	6	1	7	6
69888	0	0	1	9	3	5	3	9
69952	0	2	0	5	5	6	8	5
70016	0	0	0	2	8	7	5	8
70080	1	0	3	3	6	9	7	7
70144	1	2	1	4	4	4	7	4
70208	0	1	5	6	8	9	5	10
70272	0	1	0	4	6	2	6	6
70336	1	2	1	8	5	11	14	9
70400	0	1	0	5	3	6	7	11
70464	0	1	2	10	6	8	8	7
70528	0	0	2	6	5	6	11	12
70592	0	0	3	4	5	3	7	4
70656	0	0	4	5	7	4	8	10
70720	0	1	7	7	3	6	5	10
70784	0	1	0	6	7	5	6	8
70848	0	1	0	3	0	2	8	6
70912	0	0	3	5	4	4	9	12
70976	0	1	3	4	4	8	4	10
71040	0	0	1	3	6	10	2	10
71104	0	0	1	3	8	9	6	7
71168	0	2	3	7	7	5	5	9
71232	0	0	1	6	8	7	8	2
71296	0	0	4	1	1	5	9	6
71360	0	2	0	1	8	6	9	7
71424	0	1	6	2	3	3	8	12
71488	0	0	1	3	6	4	9	13
71552	0	0	4	7	6	6	7	6
71616	0	2	6	6	5	8	6	9
71680	0	0	2	2	7	3	6	5
71744	0	1	3	8	4	7	5	7
71808	0	1	4	2	5	7	5	5
71872	0	1	2	2	5	7	6	8
71936	0	0	3	6	11	4	8	2
72000	1	0	5	7	4	8	9	4
72064	0	1	2	2	5	2	10	7
72128	1	0	2	5	10	3	9	6
72192	0	2	2	2	6	9	7	4
72256	0	0	8	5	5	2	5	13
72320	0	0	3	3	9	10	10	8
72384	0	1	1	9	2	7	7	5
72448	0	0	5	3	7	6	2	11
72512	1	2	5	3	6	4	5	8
72576	0	1	5	8	5	10	12	6
72640	0	0	2	4	5	6	10	10
72704	0	1	0	2	4	7	6	1
72768	0	1	2	6	6	3	6	5
72832	1	0	3	2	6	4	10	6
72896	1	1	4	6	6	11	6	4
72960	0	2	4	6	2	6	5	7
73024	1	1	2	5	6	6	6	9
73088	1	0	2	3	4	10	2	5
73152	0	1	4	5	4	6	8	7
73216	0	3	2	3	5	4	2	4
73280	0	1	2	4	8	4	5	8
73344	0	0	4	6	6	9	6	4
73408	0	3	2	8	4	8	3	9
73472	0	0	0	4	6	9	6	7
73536	0	0	3	6	5	5	3	6
73600	1	0	1	2	3	5	4	12
73664	0	2	2	8	1	8	5	16
73728	0	0	4	6	9	6	6	8
73792	0	1	3	4	2	11	4	5
73856	0	0	3	2	9	4	8	5
73920	0	0	4	5	6	7	2	4
73984	0	0	4	3	1	3	10	4
74048	0	1	0	3	7	9	10	8
74112	0	0	1	4	2	4	3	7
74176	0	0	0	3	5	6	4	5
74240	0	1	2	2	7	3	3	4
74304	0	1	3	1	3	3	5	11
74368	2	0	2	4	3	5	3	7
74432	0	0	3	3	2	5	5	3
74496	0	0	3	4	3	3	7	4
74560	0	0	0	3	3	3	2	5
74624	0	1	5	4	2	2	7	1
74688	0	0	0	3	1	2	4	4
74752	0	0	1	2	3	6	8	1
74816	0	1	3	2	2	3	6	10
74880	0	0	3	2	3	6	2	2
74944	0	0	2	3	4	5	3	7
75008	0	1	1	3	3	4	4	7
75072	0	2	1	4	0	3	6	6
75136	0	1	2	2	4	6	0	4
75200	0	0	0	0	3	2	4	4
75264	1	0	3	2	3	1	6	3
75328	0	0	1	3	1	3	2	3
75392	0	0	0	2	2	4	6	3
75456	0	2	1	2	2	7	2	4
75520	1	0	1	3	3	4	3	5
75584	0	0	2	4	1	1	3	1
75648	1	0	2	4	3	2	3	1
75712	0	0	0	4	4	4	3	8
75776	0	0	0	2	4	0	1	4
75840	0	1	3	2	2	2	1	3
75904	0	0	1	3	3	2	2	5
75968	0	0	0	4	4	0	2	2
76032	0	0	0	1	1	5	4	6
76096	0	0	1	1	2	1	3	3
76160	0	0	2	0	1	3	4	3
76224	0	0	1	1	0	0	4	2
76288	0	1	1	3	1	2	5	1
76352	0	0	1	1	0	1	3	3
76416	1	0	0	4	3	1	1	3
76480	0	1	2	2	1	2	0	0
76544	0	1	0	3	2	3	1	3
76608	0	0	2	1	0	2	5	0
76672	0	1	1	2	2	4	2	3
76736	0	0	0	2	0	1	1	2
76800	0	0	2	2	2	1	3	1
76864	0	0	1	1	0	0	1	0
76928	0	0	0	0	3	4	3	4
76992	1	0	0	0	0	1	2	0
77056	0	0	0	1	2	2	1	1
77120	1	2	0	2	1	2	3	1
77184	0	1	1	1	3	3	1	0
77248	0	0	3	2	1	0	3	1
77312	0	0	1	2	2	0	2	5
77376	0	0	0	2	0	1	0	3
77440	0	0	0	3	2	1	2	6
77504	0	0	1	0	4	1	4	0
77568	1	1	1	0	3	0	0	0
77632	0	0	1	1	0	1	0	0
77696	0	2	0	0	2	0	1	2
77760	0	0	1	1	3	0	2	3
77824	0	1	1	2	1	0	4	0
77888	0	0	1	0	5	0	2	1
77952	0	0	2	0	0	2	5	2
78016	0	0	2	0	0	1	1	3
78080	0	0	0	0	1	0	0	1
78144	0	0	0	0	0	0	1	0
78208	0	0	1	0	1	1	0	0
78272	0	0	0	0	1	2	2	2
78336	0	0	1	0	0	0	1	3
78400	0	0	0	0	1	0	1	1
78464	0	0	1	1	2	3	0	0
78528	1	0	0	1	0	0	1	3
78592	0	0	1	1	2	0	1	0
78656	0	0	0	0	1	0	0	1
78720	0	0	0	0	0	0	2	3
78784	0	1	0	1	0	0	1	0
78848	0	0	0	0	0	1	2	0
78912	1	1	3	0	1	1	2	0
78976	0	1	3	1	1	0	0	1
79040	1	0	0	1	0	0	1	1
79104	0	0	2	0	1	0	0	1
79168	0	0	0	0	1	2	4	2
79232	0	0	0	0	0	0	1	0
79296	0	0	0	1	0	0	1	2
79360	0	0	0	0	1	1	0	3
79424	0	0	0	0	2	1	1	1
79488	0	0	1	0	1	2	1	1
79552	1	1	1	1	1	2	0	2
79616	0	0	2	2	2	0	0	2
79680	0	0	0	2	1	1	1	1
79744	0	0	1	1	3	1	1	0
79808	0	1	0	1	2	3	0	1
79872	0	0	0	1	1	1	1	0
79936	0	0	0	1	0	0	0	2
80000	0	1	0	2	1	1	2	2
80064	2	2	2	1	1	1	2	0
80128	0	0	0	0	0	1	4	0
80192	0	0	0	1	1	2	2	1
80256	0	0	2	2	2	1	2	1
80320	0	0	2	2	1	2	1	0
80384	0	0	1	2	0	0	0	3
80448	0	0	1	0	0	0	1	1
80512	0	0	1	0	3	2	3	3
80576	0	0	0	1	1	1	1	2
80640	0	0	0	2	3	0	1	1
80704	0	1	0	1	2	1	1	2
80768	0	0	1	3	2	2	1	1
80832	0	0	1	0	0	1	0	3
80896	0	1	2	2	0	1	1	2
80960	1	0	0	1	2	0	3	4
81024	0	0	0	0	1	2	3	4
81088	0	0	1	1	0	1	0	2
81152	0	2	0	1	2	0	1	3
81216	0	1	1	0	0	2	5	1
81280	0	0	0	1	4	3	3	2
81344	2	0	0	1	2	3	1	2
81408	0	0	0	0	1	0	0	4
81472	0	0	0	1	1	1	1	4
81536	0	0	1	1	1	2	1	3
81600	0	2	0	2	3	4	3	4
81664	0	0	1	3	2	1	2	1
81728	0	0	1	2	0	1	1	2
81792	1	1	0	2	2	1	2	2
81856	0	0	1	0	1	1	5	3
81920	0	0	1	2	2	0	2	5
81984	0	1	1	1	5	3	1	3
82048	1	0	1	1	0	8	1	5
82112	0	0	0	2	3	2	5	2
82176	0	0	3	5	1	3	1	4
82240	0	1	0	1	3	2	3	4
82304	1	0	0	2	1	3	1	5
82368	0	1	1	4	1	3	4	2
82432	0	0	1	5	4	1	5	3
82496	0	0	1	0	4	1	3	1
82560	1	1	2	1	4	1	5	6
82624	0	1	0	2	2	2	1	2
82688	0	1	3	4	3	2	3	8
82752	0	1	0	3	2	4	10	3
82816	0	1	2	2	4	2	3	4
82880	0	1	3	1	3	0	1	3
82944	1	2	4	2	2	3	4	3
83008	0	0	1	0	4	3	5	3
83072	0	0	0	1	2	3	4	4
83136	0	0	2	2	2	3	3	7
83200	0	0	1	1	3	5	5	6
83264	0	2	1	4	4	1	4	3
83328	1	1	1	3	2	0	0	3
83392	0	1	1	1	1	2	4	2
83456	0	0	3	1	2	4	2	5
83520	0	0	0	2	3	2	3	9
83584	1	0	1	1	0	3	2	3
83648	0	0	1	0	2	1	2	2
83712	0	0	0	1	2	1	1	2
83776	0	1	1	2	3	4	5	5
83840	0	1	1	2	2	2	2	3
83904	1	0	2	0	1	3	4	3
83968	0	0	0	0	1	1	0	6
84032	0	0	2	0	0	2	1	1
84096	0	0	3	0	0	4	1	3
84160	0	1	1	3	3	0	2	2
84224	0	1	1	1	1	5	4	2
84288	0	0	2	3	3	3	3	1
84352	0	1	2	1	1	5	2	3
84416	0	1	0	1	3	2	1	1
84480	0	0	1	1	0	4	1	1
84544	0	0	0	2	1	2	1	2
84608	0	0	3	1	1	2	4	2
84672	0	0	0	2	1	3	2	2
84736	1	0	0	1	1	2	4	0
84800	0	0	0	0	2	1	2	2
84864	0	1	1	2	1	0	1	4
84928	0	1	0	3	4	1	1	1
84992	0	0	2	1	1	0	1	3
85056	0	0	2	1	2	2	1	2
85120	0	0	0	0	0	0	2	7
85184	0	1	0	1	0	2	2	1
85248	1	0	0	2	1	0	4	4
85312	0	0	0	1	2	4	4	2
85376	0	0	1	2	2	3	3	2
85440	0	0	1	4	1	2	3	1
85504	1	3	0	1	0	3	1	0
85568	0	0	1	2	1	1	0	3
85632	0	1	2	0	1	1	1	5
85696	0	0	3	1	1	0	1	4
85760	0	0	2	0	2	1	0	2
85824	0	1	0	0	0	0	1	3
85888	0	0	1	1	2	1	1	4
85952	0	0	2	1	1	3	0	0
86016	0	0	4	2	0	2	1	2
86080	0	1	2	0	1	0	1	1
86144	0	0	3	0	0	1	1	4
86208	0	1	1	3	2	1	2	2
86272	0	0	2	0	2	1	1	2
86336	0	0	0	0	1	2	1	2
86400	0	0	0	0	4	0	1	1
86464	0	0	1	1	0	1	1	2
86528	0	1	1	1	1	3	1	4
86592	0	1	0	1	2	0	0	1
86656	0	0	0	1	1	0	1	0
86720	1	0	0	1	2	0	0	5
86784	1	0	0	3	1	3	0	2
86848	0	0	0	2	1	1	1	2
86912	0	0	0	0	3	2	5	2
86976	0	0	0	3	2	0	0	0
87040	0	2	0	2	0	1	1	3
87104	0	0	0	0	1	0	0	1
87168	0	0	0	0	0	2	2	2
87232	0	0	2	0	0	0	2	3
87296	0	1	0	1	1	0	1	1
87360	0	0	0	0	1	1	0	0
87424	0	0	0	2	1	2	1	2
87488	0	1	1	3	0	2	0	1
87552	0	0	2	1	1	0	0	3
87616	0	0	1	1	2	1	5	0
87680	0	0	1	1	1	1	0	0
87744	0	0	0	0	1	1	1	1
87808	0	0	1	1	1	0	1	3
87872	1	0	1	0	3	2	1	0
87936	0	0	0	2	1	2	2	0
88000	0	2	1	1	0	0	3	5
88064	0	0	1	1	1	1	2	0
88128	0	0	1	3	0	2	1	1
88192	0	0	1	0	0	0	0	2
88256	0	0	0	1	0	3	2	2
88320	1	0	0	2	0	1	3	1
88384	0	0	0	0	2	0	2	1
88448	0	0	0	0	0	1	4	5
88512	0	2	0	1	1	2	1	3
88576	0	1	1	0	2	1	2	2
88640	0	0	1	1	0	1	2	1
88704	0	0	1	1	2	3	0	1
88768	0	0	0	0	0	5	1	1
88832	0	0	1	1	0	2	0	0
88896	0	0	0	1	1	1	2	1
88960	0	0	0	1	1	3	0	0
89024	0	0	0	0	2	1	0	0
89088	0	0	2	1	2	1	2	2
89152	0	0	0	1	2	1	1	4
89216	1	0	0	0	0	0	0	3
89280	1	1	1	3	2	2	3	0
89344	0	0	2	0	0	1	0	0
89408	0	0	5	2	4	2	2	1
89472	0	1	0	0	5	0	1	3
89536	0	0	0	2	0	3	1	0
89600	0	1	2	0	2	2	1	1
89664	0	0	1	1	0	2	3	0
89728	0	0	0	0	1	0	1	1
89792	1	0	1	0	0	0	3	1
89856	0	0	1	0	0	1	0	0
89920	0	1	0	1	2	0	1	4
89984	0	1	2	1	0	2	1	2
90048	0	0	0	2	1	1	1	3
90112	0	0	0	1	2	1	1	1
90176	0	0	0	0	0	2	2	4
90240	0	0	1	0	0	0	1	3
90304	0	1	1	4	1	2	0	1
90368	0	0	4	0	1	1	0	1
90432	0	0	1	0	0	1	2	0
90496	0	0	0	2	1	2	3	1
90560	1	0	2	1	1	4	0	2
90624	0	0	0	1	0	2	1	3
90688	2	0	0	2	3	0	0	1
90752	0	0	0	1	0	1	1	2
90816	0	1	0	1	0	1	2	2
90880	0	0	0	1	0	0	0	4
90944	0	0	1	0	1	3	1	4
91008	0	0	0	1	0	0	1	0
91072	0	0	1	0	3	1	2	1
91136	0	0	1	1	1	1	1	1
91200	0	0	1	1	1	2	1	0
91264	0	0	2	0	2	0	0	1
91328	0	0	1	0	2	1	3	2
91392	0	0	0	0	2	0	2	0
91456	0	2	0	0	2	0	1	3
91520	0	0	1	0	2	2	1	3
91584	0	0	1	1	1	3	1	3
91648	0	0	0	1	2	2	4	2
91712	0	0	0	0	0	3	2	2
91776	0	1	1	0	0	2	4	0
91840	0	0	2	1	2	2	1	1
91904	0	0	0	4	2	0	0	1
91968	0	0	1	0	2	2	1	3
92032	1	0	2	3	1	0	2	0
92096	0	0	2	0	1	0	3	3
92160	0	0	0	0	1	3	1	1
92224	0	0	3	1	0	2	2	1
92288	0	0	1	3	5	1	0	1
92352	0	1	1	0	1	2	4	1
92416	0	0	0	1	1	2	3	3
92480	0	0	1	1	0	0	0	2
92544	0	0	0	1	1	2	2	2
92608	0	0	1	1	0	1	0	4
92672	0	0	1	1	1	0	4	0
92736	0	0	0	3	4	1	3	1
92800	0	0	1	0	2	1	3	4
92864	1	0	0	2	2	2	1	3
92928	0	0	3	2	3	4	1	2
92992	0	0	2	0	0	3	0	1
93056	0	0	0	2	0	2	2	1
93120	0	1	0	5	1	0	0	3
93184	1	0	1	1	1	2	1	3
93248	0	0	0	1	0	1	0	1
93312	0	0	0	1	0	1	3	1
93376	0	0	1	0	0	1	2	2
93440	0	0	2	1	2	2	0	1
93504	0	0	0	1	1	4	3	4
93568	0	1	0	0	1	3	1	1
93632	0	0	0	2	0	2	4	1
93696	1	0	1	3	0	1	1	2
93760	0	0	0	1	4	2	3	1
93824	0	1	1	0	1	2	3	2
93888	0	1	2	1	4	5	2	3
93952	1	0	0	0	1	0	3	0
94016	0	1	0	1	2	2	4	2
94080	0	1	0	3	0	4	1	0
94144	1	1	1	0	1	1	1	2
94208	1	1	0	2	0	2	1	1
94272	1	0	1	0	0	2	2	2
94336	1	1	1	2	1	2	2	1
94400	0	1	1	3	3	0	0	1
94464	0	1	1	1	0	2	0	2
94528	1	0	0	0	4	2	2	3
94592	0	0	1	0	3	1	2	0
94656	0	0	1	2	3	2	1	3
94720	0	0	0	1	1	3	2	1
94784	0	1	1	3	2	0	0	3
94848	1	0	1	2	2	1	0	5
94912	0	1	3	0	1	1	5	1
94976	0	0	1	0	0	2	1	1
95040	1	0	1	1	2	0	0	3
95104	0	1	3	1	3	3	4	3
95168	0	0	2	0	0	2	0	3
95232	1	1	1	1	4	3	3	0
95296	0	0	2	1	0	1	4	1
95360	0	1	0	0	1	1	3	2
95424	0	0	0	1	2	3	2	0
95488	0	0	1	0	0	0	1	2
95552	0	0	0	0	5	1	2	2
95616	0	0	1	1	0	0	7	3
95680	0	0	0	0	0	2	3	3
95744	0	0	1	0	1	0	3	2
95808	0	0	1	2	2	1	1	3
95872	0	0	0	2	0	2	2	0
95936	0	2	0	1	1	0	1	4
96000	0	0	1	5	3	1	4	1
96064	2	0	0	2	1	5	3	2
96128	1	0	2	3	3	6	3	1
96192	0	0	3	3	1	0	2	5
96256	0	1	1	3	0	1	2	1
96320	0	0	0	1	0	2	0	2
96384	0	0	5	2	2	3	1	4
96448	0	0	0	2	2	0	3	3
96512	0	1	0	1	3	2	2	3
96576	0	1	1	2	0	4	2	1
96640	0	0	1	2	3	5	1	2
96704	0	1	2	0	1	3	4	1
96768	0	0	1	2	2	0	1	4
96832	0	0	0	2	0	1	3	1
96896	0	0	1	4	2	2	4	0
96960	0	0	2	2	2	0	1	2
97024	2	0	0	1	1	2	2	0
97088	0	2	1	0	1	1	1	1
97152	0	0	0	0	1	3	2	3
97216	0	0	0	0	1	1	2	3
97280	0	0	1	0	1	2	4	3
97344	0	0	2	0	2	4	2	2
97408	1	1	0	1	0	2	3	0
97472	0	1	0	2	3	3	3	1
97536	0	0	1	2	0	1	2	3
97600	1	0	0	1	1	1	2	0
97664	0	0	0	3	1	5	0	2
97728	0	0	2	2	4	2	0	3
97792	0	1	0	2	0	0	5	1
97856	0	1	0	0	0	0	5	1
97920	0	0	0	3	4	2	1	3
97984	0	1	3	1	3	3	4	3
98048	0	0	0	1	3	4	2	2
98112	0	1	1	2	1	1	2	1
98176	0	1	1	2	1	1	1	0
98240	0	0	0	1	1	0	1	2
98304	0	0	1	1	0	3	5	1
98368	0	0	1	2	1	3	4	3
98432	0	1	2	2	3	3	2	4
98496	0	0	0	3	0	3	2	2
98560	0	0	0	0	3	6	2	2
98624	0	0	0	1	3	2	2	4
98688	0	3	0	1	3	0	2	2
98752	0	0	1	1	2	3	5	5
98816	0	0	1	3	1	4	3	2
98880	0	0	2	1	2	1	5	1
98944	0	0	0	1	3	0	0	2
99008	0	0	1	0	1	0	7	4
99072	0	0	0	2	1	2	1	3
99136	1	0	1	0	1	2	2	3
99200	0	0	1	1	3	1	1	5
99264	0	1	0	0	1	3	1	3
99328	0	0	0	2	0	3	4	4
99392	0	0	2	1	2	3	3	1
99456	0	0	1	2	2	3	3	1
99520	0	0	2	2	0	0	3	1
99584	0	0	0	2	0	0	2	2
99648	0	0	0	2	0	2	0	1
99712	1	0	2	3	1	2	2	3
99776	0	1	2	2	2	1	2	2
99840	0	0	3	0	3	2	1	5
99904	0	0	1	0	0	1	3	4
99968	1	0	2	2	2	1	3	3
100032	0	0	3	1	4	1	4	2
100096	0	0	1	1	4	1	0	2
100160	1	1	1	2	1	1	3	2
100224	0	0	0	2	0	3	1	0
100288	0	0	0	3	3	2	1	3
100352	1	0	2	3	0	0	2	2
100416	0	1	1	1	1	1	2	2
100480	0	0	1	1	1	1	2	0
100544	0	0	0	0	0	0	2	2
100608	0	0	1	0	2	2	1	3
100672	1	0	1	1	4	2	1	2
100736	0	0	1	2	2	4	1	4
100800	0	0	2	0	0	3	3	1
100864	1	0	1	0	0	1	4	0
100928	0	0	2	0	0	1	2	1
100992	1	0	2	2	4	2	2	2
101056	0	0	1	2	0	0	3	3
101120	0	0	0	0	1	1	1	1
101184	0	0	1	3	0	4	1	0
101248	0	0	0	3	1	3	2	4
101312	0	0	0	0	2	3	0	0
101376	0	1	2	1	3	2	0	3
101440	1	0	0	0	4	0	1	0
101504	0	0	2	1	1	2	3	2
101568	0	0	1	1	1	1	0	3
101632	0	0	2	1	0	4	0	4
101696	0	0	0	0	0	3	2	0
101760	1	1	1	3	4	2	2	0
101824	0	0	0	1	2	0	2	3
101888	0	0	2	3	4	2	3	2
101952	1	0	0	1	1	2	3	4
102016	0	3	0	0	3	2	0	0
102080	1	0	2	0	4	2	3	2
102144	0	0	1	0	1	1	4	0
102208	0	1	1	1	2	1	1	2
102272	0	1	0	2	1	1	3	1
102336	0	0	1	1	0	6	1	3
102400	0	0	2	0	6	2	0	1
102464	0	0	0	0	5	2	3	3
102528	0	0	1	0	1	0	4	0
102592	0	1	1	2	4	1	2	3
102656	0	0	1	1	1	0	1	4
102720	0	0	0	1	1	3	3	2
102784	0	1	2	0	2	4	4	2
102848	0	0	2	0	1	1	2	4
102912	0	0	2	1	0	5	1	1
102976	0	0	1	2	1	2	4	1
103040	1	0	0	3	0	3	3	4
103104	0	1	3	1	1	1	4	2
103168	0	0	0	2	3	1	2	3
103232	0	0	1	1	1	2	2	0
103296	0	0	0	1	2	4	4	3
103360	0	0	1	0	3	2	2	2
103424	0	1	0	2	3	4	5	3
103488	0	0	1	0	1	2	4	3
103552	0	0	2	1	2	2	1	1
103616	0	0	1	2	2	0	2	1
103680	0	0	1	1	2	0	3	0
103744	0	0	2	3	2	3	3	2
103808	0	0	2	4	0	2	2	4
103872	0	0	0	1	1	1	1	3
103936	0	1	1	1	2	1	1	1
104000	0	0	1	2	5	3	0	2
104064	0	0	1	3	2	3	4	1
104128	0	1	0	1	1	0	0	1
104192	0	1	1	1	2	1	3	1
104256	0	0	2	0	0	1	3	4
104320	0	0	0	1	2	3	0	1
104384	0	2	1	1	4	4	1	3
104448	0	0	1	1	3	1	1	0
104512	0	1	2	2	1	2	5	2
104576	0	1	1	1	2	5	1	4
104640	0	0	2	0	4	3	0	0
104704	0	0	2	1	1	1	4	1
104768	0	0	0	1	3	3	0	3
104832	1	1	1	2	2	2	1	0
104896	0	1	1	2	1	0	1	2
104960	0	0	2	1	1	2	2	0
105024	0	0	0	0	2	1	1	2
105088	1	0	0	2	2	1	5	2
105152	1	0	2	1	2	1	0	2
105216	0	1	1	3	1	0	1	0
105280	0	0	2	3	5	3	3	3
105344	0	0	3	0	1	0	3	2
105408	0	0	3	3	1	2	3	0
105472	0	0	2	1	2	0	3	1
105536	0	0	1	0	1	2	4	2
105600	0	0	3	0	1	2	2	2
105664	0	0	0	1	1	1	3	0
105728	0	0	0	1	4	0	0	0
105792	0	0	0	2	2	0	0	1
105856	0	0	0	2	4	0	2	1
105920	0	0	3	1	2	2	2	4
105984	1	0	0	0	1	3	0	1
106048	0	0	2	1	0	1	1	2
106112	0	0	0	2	2	2	0	3
106176	0	0	2	1	2	1	1	4
106240	0	2	1	0	2	0	2	1
106304	0	0	0	1	2	2	0	1
106368	0	1	3	0	1	2	0	1
106432	0	0	0	1	1	0	1	1
106496	0	0	2	2	0	0	1	3
106560	0	0	0	2	1	0	2	3
106624	0	0	0	0	1	2	4	0
106688	0	1	0	3	4	0	3	3
106752	0	0	1	1	1	1	2	1
106816	0	1	1	1	2	4	0	2
106880	0	0	1	2	4	1	1	1
106944	0	1	0	0	1	2	0	0
107008	0	1	1	2	0	3	3	1
107072	0	2	1	0	1	0	2	2
107136	0	0	2	1	1	3	0	1
107200	0	0	0	1	0	2	3	1
107264	0	0	0	1	2	2	2	1
107328	0	0	1	0	1	1	2	1
107392	1	2	0	2	0	1	2	1
107456	0	1	0	0	0	0	1	2
107520	0	0	0	0	2	1	0	2
107584	0	0	5	1	0	2	1	2
107648	0	0	0	1	0	0	2	1
107712	2	0	0	1	0	0	0	2
107776	0	0	0	2	1	0	1	1
107840	0	0	1	1	2	0	2	2
107904	0	0	1	2	3	1	0	3
107968	0	0	2	2	4	2	1	0
108032	0	1	1	1	2	2	1	1
108096	0	0	2	0	2	1	0	2
108160	0	0	1	0	1	2	3	3
108224	0	0	0	1	0	1	1	6
108288	0	2	0	1	2	0	2	1
108352	0	0	2	1	2	0	1	2
108416	1	0	0	0	1	0	1	1
108480	0	1	1	2	1	0	0	0
108544	0	0	0	2	0	1	1	2
108608	0	0	0	2	0	1	1	1
108672	0	0	2	0	2	0	2	0
108736	0	0	2	0	2	0	1	1
108800	0	0	2	1	0	2	0	1
108864	0	1	0	1	1	1	1	0
108928	0	1	1	0	2	1	1	2
108992	0	0	0	1	1	0	1	1
109056	0	1	1	2	1	1	1	1
109120	0	0	0	1	0	2	0	1
109184	0	0	1	1	2	1	0	2
109248	1	0	1	0	0	1	0	1
109312	0	0	2	0	1	3	1	0
109376	0	0	0	1	2	2	1	4
109440	0	0	2	2	0	0	0	0
109504	0	0	0	1	1	0	0	2
109568	0	1	1	1	1	3	3	2
109632	0	0	2	0	0	2	0	0
109696	0	0	0	1	0	2	0	1
109760	0	0	0	0	1	0	0	3
109824	0	0	1	2	0	1	2	2
109888	0	0	0	0	1	1	2	1
109952	1	0	0	0	0	2	1	0
110016	0	1	2	0	0	1	1	1
110080	0	0	0	0	2	1	0	1
110144	0	2	2	1	0	1	0	0
110208	0	0	1	0	2	0	0	1
110272	0	0	1	1	1	1	0	1
110336	0	0	0	1	0	0	1	1
110400	0	0	0	0	2	0	0	2
110464	1	0	1	0	0	2	2	1
110528	1	0	0	0	1	0	2	0
110592	2	0	1	0	0	0	2	2
110656	0	0	0	0	0	0	0	0
110720	1	0	1	1	2	1	1	1
110784	0	0	0	2	2	2	1	0
110848	0	0	1	0	0	0	0	3
110912	0	1	0	1	0	0	2	1
110976	0	1	0	0	1	0	1	0
111040	0	0	0	0	0	1	0	0
111104	0	0	0	2	0	1	1	1
111168	0	0	0	0	0	3	0	1
111232	0	3	1	0	0	0	2	1
111296	0	0	0	1	2	1	0	0
111360	0	1	0	0	0	1	0	1
111424	0	0	0	1	1	1	0	3
111488	0	0	0	1	1	2	1	0
111552	1	0	1	0	2	1	1	1
111616	0	0	0	0	1	1	0	0
111680	0	0	0	2	1	1	0	0
111744	0	0	1	0	1	0	0	0
111808	0	0	0	1	0	2	3	1
111872	2	0	0	0	1	1	0	2
111936	0	0	0	1	3	1	1	0
112000	1	1	1	1	1	0	0	2
112064	0	0	2	1	1	0	1	0
112128	1	1	1	1	2	0	0	2
112192	0	0	0	0	1	0	5	3
112256	0	0	0	3	0	0	0	0
112320	0	0	0	0	1	0	1	1
112384	0	0	1	0	0	0	3	1
112448	0	1	0	2	0	1	0	1
112512	0	0	1	0	0	0	1	0
112576	1	1	1	0	0	1	1	2
112640	0	0	0	0	3	1	1	1
112704	0	0	1	0	0	0	0	0
112768	0	1	0	2	1	2	1	1
112832	0	0	0	0	0	2	2	2
112896	0	1	0	0	0	0	0	2
112960	0	0	0	0	1	0	0	0
113024	0	0	0	0	2	1	1	2
113088	1	1	1	1	1	1	0	3
113152	1	0	1	0	0	0	0	1
113216	0	0	2	0	1	0	1	0
113280	0	0	0	1	0	1	1	1
113344	0	0	1	2	1	1	3	0
113408	0	1	0	1	0	0	0	1
113472	0	1	1	0	0	1	0	0
113536	0	0	0	1	0	2	2	0
113600	0	0	0	1	0	2	2	1
113664	0	0	2	3	0	0	3	0
113728	0	1	0	0	4	5	3	1
113792	0	1	0	0	1	0	2	1
113856	0	0	0	3	2	0	0	1
113920	0	1	0	0	0	2	1	1
113984	0	0	0	1	1	4	1	1
114048	0	0	0	0	0	1	4	3
114112	0	0	0	0	0	0	0	0
114176	0	0	0	1	1	1	2	3
114240	0	0	0	0	2	1	0	0
114304	0	0	1	0	0	1	1	2
114368	0	0	0	3	0	3	2	0
114432	0	1	0	0	2	1	1	1
114496	0	0	2	1	1	1	0	1
114560	0	0	0	2	0	3	0	0
114624	0	0	0	1	2	0	0	0
114688	1	0	0	0	1	0	0	1
114752	1	0	0	0	1	2	0	0
114816	0	0	0	0	3	1	0	0
114880	0	1	0	1	1	1	0	1
114944	1	0	3	0	0	0	1	0
115008	0	0	1	3	0	0	0	0
115072	0	1	0	0	0	1	0	2
115136	0	0	1	0	0	1	1	2
115200	1	0	2	3	0	1	0	1
115264	0	0	0	1	0	1	0	1
115328	0	0	1	1	0	1	1	2
115392	0	0	0	0	2	1	0	1
115456	1	0	0	0	1	1	0	2
115520	1	0	1	0	0	3	2	0
115584	0	0	1	0	0	1	0	0
115648	0	0	0	0	2	0	1	1
115712	1	1	0	1	2	0	2	0
115776	0	0	0	1	1	1	0	1
115840	0	0	0	2	2	1	1	1
115904	0	0	0	1	0	3	2	0
115968	0	0	1	0	1	1	0	1
116032	0	0	0	0	0	1	0	1
116096	0	0	1	1	1	0	0	3
116160	0	0	0	0	0	0	0	0
116224	1	0	0	0	0	0	0	4
116288	0	1	0	0	1	0	1	0
116352	1	1	0	0	1	0	0	0
116416	0	0	0	0	0	1	1	2
116480	0	0	0	0	0	0	2	1
116544	1	0	0	0	0	0	1	2
116608	1	0	1	1	0	0	0	1
116672	0	0	2	1	0	0	0	0
116736	0	0	0	0	1	0	0	0
116800	0	1	0	0	3	0	3	0
116864	0	1	1	0	0	0	0	1
116928	1	1	0	1	0	1	2	0
116992	1	0	1	1	1	1	1	0
117056	0	0	1	0	1	1	1	1
117120	0	1	0	0	0	1	0	0
117184	0	0	0	0	1	0	0	1
117248	1	0	0	0	2	0	2	2
117312	1	0	1	0	0	2	2	1
117376	0	1	0	0	1	0	1	2
117440	1	0	2	0	0	1	1	0
117504	0	0	1	2	1	1	0	2
117568	0	1	0	1	1	2	2	0
117632	0	0	0	1	1	1	0	0
117696	0	0	0	1	2	1	1	2
117760	0	0	1	0	0	0	0	0
117824	0	0	1	0	1	1	0	0
117888	0	1	0	0	1	0	1	0
117952	0	1	1	0	4	1	4	1
118016	0	0	1	0	2	2	1	1
118080	0	0	1	0	2	1	0	0
118144	0	0	1	0	0	1	1	1
118208	0	0	0	1	3	1	0	1
118272	0	0	2	0	1	1	1	1
118336	0	1	0	3	1	0	3	0
118400	0	1	3	0	1	1	3	0
118464	0	0	0	1	0	1	1	2
118528	0	0	0	2	1	2	1	0
118592	0	0	0	0	0	0	0	1
118656	0	0	0	0	1	1	1	1
118720	1	0	0	0	2	1	1	1
118784	1	0	0	0	3	2	0	0
118848	1	1	0	1	0	2	1	2
118912	0	0	0	0	0	0	1	0
118976	0	0	0	0	0	0	1	1
119040	0	0	0	0	1	0	0	0
119104	1	1	0	1	1	0	1	0
119168	0	0	1	0	1	0	0	1
119232	0	0	1	2	0	0	0	0
119296	0	0	0	1	2	1	1	0
119360	0	0	0	0	0	1	1	1
119424	0	0	1	0	2	0	0	0
119488	0	0	0	0	0	1	0	1
119552	0	0	0	3	2	1	1	0
119616	0	1	0	1	0	1	2	0
119680	0	0	0	0	0	1	0	0
119744	0	0	0	0	0	1	1	0
119808	1	0	0	0	1	1	0	1
119872	0	0	0	0	1	2	0	0
119936	0	1	0	0	1	1	0	2
120000	0	0	0	0	0	1	0	0
120064	0	0	1	0	1	1	1	2
120128	0	0	0	0	3	1	1	2
120192	0	0	0	0	0	1	1	0
120256	0	0	1	1	0	1	3	1
120320	0	0	1	1	0	1	1	0
120384	1	0	0	1	1	1	0	0
120448	0	1	0	0	0	0	1	1
120512	0	0	0	0	1	1	0	1
120576	0	0	0	1	0	1	0	0
120640	1	1	0	1	0	1	0	0
120704	0	0	1	1	0	1	0	1
120768	0	0	0	0	0	0	0	2
120832	0	0	3	0	0	1	1	2
120896	0	1	0	0	0	1	2	0
120960	0	1	1	0	0	0	2	0
121024	0	0	1	1	1	1	0	3
121088	0	0	0	1	0	2	1	1
121152	0	0	0	0	3	1	1	1
121216	0	0	1	0	2	0	1	0
121280	0	0	0	2	1	1	2	1
121344	0	0	0	1	1	1	0	2
121408	0	1	0	2	1	0	2	0
121472	0	0	0	0	0	2	0	0
121536	0	0	0	1	2	1	0	1
121600	0	0	0	0	1	1	0	0
121664	1	0	1	2	0	0	0	0
121728	0	0	0	1	0	0	2	2
121792	0	0	2	0	0	2	0	0
121856	0	0	0	2	0	0	1	2
121920	1	0	0	0	1	0	1	0
121984	0	0	0	0	1	1	1	0
122048	0	2	0	0	1	1	0	1
122112	0	0	0	0	0	0	0	0
122176	0	0	0	0	1	2	0	0
122240	0	0	1	1	0	1	0	0
122304	0	0	0	0	0	1	0	0
122368	1	0	1	0	1	1	0	2
122432	0	1	0	0	1	0	1	0
122496	0	0	0	0	0	2	0	1
122560	1	0	0	0	0	1	0	1
122624	0	0	0	0	1	1	0	1
122688	0	0	0	0	0	1	0	2
122752	0	0	1	1	1	1	1	0
122816	1	0	0	1	0	0	0	1
122880	0	0	0	0	0	3	1	0
122944	0	0	0	0	1	1	1	1
123008	1	0	1	1	3	0	0	0
123072	0	0	0	0	0	0	1	0
123136	0	0	1	2	0	0	1	1
123200	1	1	0	0	1	1	0	0
123264	0	0	1	2	0	0	1	2
123328	0	0	0	0	0	0	3	1
123392	0	0	0	0	1	2	3	1
123456	0	0	4	4	2	3	2	1
123520	0	1	3	0	7	5	9	4
123584	0	3	2	5	1	7	1	3
123648	0	1	1	2	5	1	4	4
123712	0	0	2	2	3	1	1	2
123776	0	0	0	0	0	0	4	1
123840	0	0	1	3	0	0	1	0
123904	0	0	1	0	1	1	0	0
123968	0	0	1	0	1	1	0	2
124032	0	0	0	1	1	1	0	1
124096	1	0	0	1	0	1	1	1
124160	0	1	2	1	0	0	0	0
124224	0	2	0	1	2	1	1	0
124288	1	0	0	0	1	1	0	1
124352	0	1	0	0	0	0	0	0
124416	0	0	0	1	1	1	2	1
124480	0	0	0	0	0	0	1	0
124544	0	0	0	0	0	2	0	1
124608	0	0	1	0	1	1	2	1
124672	0	0	0	0	0	0	2	2
124736	0	0	1	1	0	1	0	0
124800	0	0	1	0	1	2	1	0
124864	0	0	1	3	1	0	3	3
124928	0	0	0	0	0	0	1	0
124992	0	0	0	0	1	0	0	0
125056	0	0	0	0	0	0	0	0
125120	0	1	3	0	0	0	1	3
125184	0	0	0	1	1	1	2	0
125248	0	0	1	0	0	2	1	1
125312	0	0	2	0	1	0	2	1
125376	0	0	1	2	1	0	3	0
125440	0	0	0	0	1	3	0	1
125504	0	0	0	0	0	1	0	0
125568	0	0	1	1	0	0	0	0
125632	1	1	0	1	1	0	0	0
125696	0	0	0	1	0	0	2	0
125760	0	0	0	0	0	0	0	1
125824	0	0	0	0	1	0	0	1
125888	0	1	0	0	0	1	0	3
125952	1	0	1	0	1	0	2	2
126016	0	0	1	0	0	0	0	1
126080	0	1	0	0	0	0	3	0
126144	0	0	0	0	0	0	0	0
126208	0	1	0	0	0	1	1	0
126272	0	0	0	0	0	1	0	0
126336	0	0	1	0	1	0	2	0
126400	2	0	0	0	2	1	0	1
126464	0	0	0	0	0	0	0	2
126528	0	0	1	1	1	2	0	2
126592	0	0	1	0	1	0	1	1
126656	0	0	0	0	0	0	0	1
126720	0	0	0	2	0	0	0	1
126784	0	0	0	0	0	1	0	0
126848	0	0	0	1	0	0	1	2
126912	0	2	1	1	1	1	1	0
126976	0	0	0	0	1	1	1	0
127040	0	0	1	0	4	0	0	1
127104	0	0	0	2	0	0	0	1
127168	0	0	0	1	1	2	0	0
127232	0	0	0	0	0	0	0	0
127296	0	0	0	0	1	0	0	0
127360	1	0	0	1	0	0	0	0
127424	0	0	0	0	0	0	1	1
127488	0	0	0	1	2	0	0	1
127552	0	0	0	0	1	1	0	0
127616	1	0	0	0	0	1	1	0
127680	0	0	0	2	0	1	0	1
127744	0	1	1	0	0	0	0	0
[truncated: 8,051 more rows]
