# Supplementary material for: Unconventional excited-state dynamics in the concerted benzyl (C7H7) radical self-reaction to anthracene (C14H10)
Source: Nat Commun. 2022 Feb 10;13:786. doi: 10.1038/s41467-022-28466-7 (PMC8831467; doi:10.1038/s41467-022-28466-7)
Supplement: Supplementary file 4 — Supplementary Data 2 [file 41467_2022_28466_MOESM4_ESM.txt]

Supplementary Data 2. Time of Flight Mass Spectra recorded between 7.3-8.0 eV with 300 Torr Helium backing pressure and MgF2 window in path of synchrotron beam of the C7H7 self reaction.
Energy	7.299979	7.366812	7.401007	7.599961	7.699975	7.799922	7.899996	7.999989	8.099795	8.20004
Current	7.47049E-8	8.661185E-8	1.26399E-7	1.442036E-7	1.452058E-7	1.437648E-7	1.421312E-7	1.402571E-7	1.390417E-7	1.399723E-7
0	0	0	0	0	0	0	2	0	0	0
64	0	0	0	0	0	1	0	0	0	0
128	0	0	0	0	0	1	1	0	0	0
192	0	0	0	0	0	0	0	1	0	0
256	0	0	0	0	0	0	0	1	1	1
320	0	0	0	1	0	1	1	0	0	0
384	0	0	0	0	0	0	0	0	0	0
448	0	0	0	0	0	0	1	0	0	0
512	0	0	0	0	0	0	0	0	0	0
576	0	0	0	0	0	0	0	0	0	0
640	0	0	0	0	0	0	0	0	0	0
704	0	0	0	0	0	0	1	0	0	0
768	0	0	0	0	0	1	0	0	0	1
832	0	0	0	0	0	1	0	1	0	1
896	0	0	0	0	0	0	0	0	1	0
960	0	0	0	0	0	0	0	0	0	2
1024	0	0	0	0	0	0	2	2	0	0
1088	0	0	0	1	0	0	1	0	1	0
1152	0	0	0	0	0	0	0	0	0	0
1216	0	0	0	0	0	0	0	1	0	0
1280	0	0	0	0	0	0	0	0	0	0
1344	0	0	0	0	0	0	0	1	0	0
1408	0	0	0	1	0	1	0	0	0	0
1472	0	0	0	0	0	0	0	0	1	1
1536	0	0	0	0	1	0	0	1	0	0
1600	0	0	0	0	0	0	0	0	0	0
1664	0	0	0	0	0	0	0	1	1	0
1728	0	0	0	0	0	0	2	1	0	0
1792	0	0	1	0	0	0	1	0	0	0
1856	0	0	0	0	0	0	1	0	0	0
1920	0	0	0	0	0	0	0	1	0	0
1984	0	0	0	0	0	0	0	0	0	0
2048	0	0	0	0	0	0	0	1	0	0
2112	0	0	0	0	0	0	0	0	0	0
2176	0	0	1	0	0	0	0	0	0	0
2240	0	0	1	0	0	0	0	0	0	0
2304	0	0	0	0	0	0	0	0	0	0
2368	0	0	0	1	0	0	0	1	0	0
2432	0	0	0	0	0	0	1	0	0	0
2496	0	0	0	0	0	0	0	0	0	0
2560	0	0	0	1	0	0	2	0	0	0
2624	0	1	0	0	0	0	0	0	0	1
2688	0	0	0	0	0	0	0	0	0	0
2752	0	0	0	0	0	0	0	0	0	0
2816	0	0	0	0	0	0	0	0	0	0
2880	0	0	0	0	0	0	0	0	2	1
2944	0	0	0	0	0	0	1	0	0	0
3008	0	0	0	0	0	0	0	0	2	0
3072	0	0	0	0	0	0	0	0	0	1
3136	0	0	0	0	1	0	1	0	0	0
3200	0	0	0	0	1	1	1	0	0	1
3264	0	0	0	0	0	0	0	0	0	1
3328	0	0	0	0	0	1	0	0	0	0
3392	0	0	0	0	0	0	0	0	0	0
3456	0	0	0	0	0	0	0	0	0	0
3520	0	0	0	0	0	0	0	0	1	0
3584	0	0	0	0	0	0	0	0	0	0
3648	0	0	1	0	0	0	0	0	0	0
3712	0	0	0	0	1	0	0	0	0	0
3776	0	0	0	0	0	0	0	0	1	1
3840	0	0	0	0	0	0	0	0	0	0
3904	0	0	0	0	0	0	0	0	1	0
3968	0	0	0	0	0	1	2	1	0	0
4032	0	0	0	0	0	0	0	0	0	0
4096	0	0	0	0	0	0	0	0	0	0
4160	0	0	0	0	0	0	0	1	0	0
4224	0	0	0	0	0	0	0	0	0	0
4288	0	0	0	0	0	1	0	0	0	1
4352	0	0	0	1	0	0	1	0	0	0
4416	0	0	0	0	0	0	0	1	0	0
4480	0	0	0	0	0	0	1	1	0	0
4544	0	0	0	0	0	0	1	1	1	0
4608	0	0	0	0	0	0	0	0	0	0
4672	0	0	0	0	0	0	1	1	1	0
4736	0	0	0	0	0	0	0	0	0	0
4800	0	0	0	0	0	0	0	1	0	0
4864	0	0	0	0	0	0	0	2	0	0
4928	0	0	0	0	0	0	0	1	0	0
4992	0	0	0	0	0	0	0	1	0	0
5056	0	0	0	0	0	0	1	0	0	0
5120	0	0	0	0	0	0	0	0	1	0
5184	0	1	0	0	1	0	0	0	0	0
5248	0	0	0	0	1	0	0	0	0	0
5312	0	0	1	1	0	0	0	0	0	0
5376	0	0	0	0	0	0	0	0	0	0
5440	0	0	0	0	0	0	0	1	2	1
5504	1	0	0	0	0	0	1	0	0	0
5568	0	1	1	0	0	0	0	0	0	1
5632	0	0	0	2	1	1	0	0	0	1
5696	0	0	0	0	0	0	1	0	1	1
5760	0	0	0	0	1	0	0	0	0	0
5824	0	0	1	0	0	0	0	0	1	0
5888	0	0	0	0	0	0	1	1	0	0
5952	0	0	0	0	0	0	1	0	0	0
6016	0	0	0	0	0	0	0	0	0	0
6080	0	0	0	0	1	0	1	0	0	2
6144	0	0	0	0	0	0	0	1	1	2
6208	0	0	0	0	0	2	0	0	1	0
6272	0	0	1	0	0	0	0	0	1	0
6336	0	0	0	0	0	0	0	0	0	0
6400	0	0	0	0	0	0	0	0	0	0
6464	0	0	0	0	0	0	0	0	0	0
6528	0	0	0	0	0	0	0	0	0	0
6592	0	0	0	0	0	0	0	0	0	0
6656	0	0	1	0	1	1	0	1	0	0
6720	0	0	0	0	0	0	0	0	0	0
6784	1	0	0	0	0	0	0	1	0	0
6848	0	0	0	0	0	0	0	0	0	0
6912	0	0	0	0	0	0	0	1	1	0
6976	0	0	0	0	0	1	0	0	0	1
7040	0	0	0	2	1	1	0	0	1	1
7104	0	0	0	0	0	1	0	0	0	0
7168	0	0	0	0	0	0	0	0	0	0
7232	0	0	0	0	0	0	0	0	1	0
7296	0	0	0	0	0	0	1	0	0	0
7360	0	0	0	0	0	0	1	1	0	2
7424	0	0	0	0	0	1	0	0	0	0
7488	0	0	0	0	0	0	0	0	0	0
7552	0	0	1	0	0	0	0	0	0	0
7616	0	0	0	1	0	0	0	0	1	1
7680	0	0	0	0	0	0	0	0	1	0
7744	0	0	0	0	0	1	0	0	0	0
7808	0	0	0	0	0	0	0	1	0	0
7872	0	0	0	0	0	0	0	0	0	0
7936	0	0	0	0	1	1	0	0	1	0
8000	0	0	0	0	0	0	0	1	0	0
8064	0	0	0	0	0	1	0	0	0	0
8128	0	0	0	0	0	0	0	0	0	1
8192	0	0	0	0	0	0	0	0	2	0
8256	0	0	0	0	1	2	0	0	0	0
8320	0	0	1	1	1	0	0	0	0	0
8384	0	0	0	0	0	0	1	0	0	1
8448	0	0	0	1	0	0	0	0	1	0
8512	0	0	0	0	0	0	0	2	0	0
8576	0	0	0	0	0	0	0	1	0	0
8640	0	0	0	0	0	2	0	0	0	0
8704	0	0	0	0	0	0	0	0	1	0
8768	0	0	0	0	0	0	0	0	0	0
8832	0	0	1	1	0	0	0	1	0	0
8896	0	0	0	0	0	0	0	0	1	0
8960	0	0	0	0	0	0	0	1	2	0
9024	0	0	0	0	0	1	0	0	0	1
9088	0	0	1	0	0	1	0	0	0	0
9152	0	0	1	0	0	0	0	0	0	0
9216	0	0	0	0	0	1	0	0	0	0
9280	0	0	0	0	0	0	1	0	0	0
9344	0	0	0	0	1	0	1	0	1	0
9408	0	0	0	0	0	0	1	0	0	0
9472	0	0	1	1	0	0	0	1	0	0
9536	0	0	0	0	0	0	0	1	0	0
9600	0	0	0	0	0	0	0	0	0	0
9664	0	0	1	0	0	0	0	0	0	1
9728	0	0	0	0	0	0	0	1	0	0
9792	0	0	0	0	0	0	0	0	1	1
9856	0	0	0	0	0	0	0	0	0	1
9920	0	0	0	0	0	0	1	0	0	0
9984	0	1	0	0	1	0	1	0	0	0
10048	0	0	0	0	0	1	0	0	0	0
10112	0	0	0	0	0	0	0	1	0	0
10176	0	0	0	0	0	0	0	0	0	0
10240	0	0	0	0	0	0	0	1	1	0
10304	0	0	0	0	0	0	0	0	1	0
10368	0	0	0	0	0	1	1	0	0	1
10432	0	0	0	1	0	0	0	0	0	0
10496	0	0	0	0	0	0	0	0	1	0
10560	0	0	0	0	0	0	0	0	2	1
10624	0	0	0	0	0	0	0	0	0	0
10688	0	0	0	0	0	0	0	0	0	0
10752	0	0	0	0	0	0	0	1	0	0
10816	0	0	0	0	1	0	1	1	0	0
10880	0	0	1	0	2	1	1	2	0	0
10944	0	0	0	0	0	0	2	1	1	1
11008	0	0	0	1	2	2	1	2	1	4
11072	0	0	1	5	1	2	4	2	2	6
11136	1	1	3	7	6	2	7	4	7	15
11200	0	1	10	9	13	8	14	14	16	23
11264	0	2	4	9	15	10	19	8	15	10
11328	0	0	3	6	6	5	7	7	3	7
11392	0	0	2	7	7	5	6	9	7	10
11456	0	1	0	2	3	0	4	3	4	6
11520	0	0	0	2	2	1	2	2	3	2
11584	0	0	0	3	0	2	3	2	4	6
11648	0	0	1	3	4	3	3	3	3	1
11712	0	1	0	3	2	1	1	4	3	3
11776	0	0	0	3	1	2	4	4	9	4
11840	0	0	3	2	1	1	2	3	5	8
11904	0	0	0	0	1	4	4	4	7	5
11968	0	0	2	2	1	4	3	2	2	3
12032	0	0	0	3	0	2	4	3	6	3
12096	0	0	2	0	1	6	0	3	2	2
12160	1	0	0	6	0	3	3	4	3	6
12224	1	3	2	3	4	4	3	4	8	5
12288	1	0	0	0	2	3	1	3	2	2
12352	0	0	0	3	1	4	2	3	4	4
12416	0	0	1	1	5	2	4	0	0	2
12480	0	0	3	2	2	4	1	1	0	4
12544	0	1	0	1	0	1	4	5	2	1
12608	0	0	0	0	2	2	0	0	3	0
12672	0	0	1	1	2	0	0	2	1	2
12736	0	1	0	0	0	0	1	3	2	1
12800	0	0	0	0	1	0	3	1	0	1
12864	0	0	0	0	1	1	0	1	1	2
12928	0	0	0	0	2	2	1	1	3	3
12992	0	0	0	0	0	3	1	0	0	2
13056	0	0	1	0	1	0	0	1	0	2
13120	0	0	1	0	1	3	1	2	0	3
13184	0	0	1	0	3	2	1	0	1	0
13248	0	0	0	0	0	0	1	3	1	4
13312	0	0	0	0	1	0	2	0	1	0
13376	0	0	0	0	0	0	1	1	3	1
13440	0	0	2	1	2	1	3	1	3	0
13504	0	0	1	0	0	1	1	4	2	2
13568	0	0	0	0	0	4	0	0	0	2
13632	0	1	3	0	0	3	1	0	0	0
13696	0	0	0	0	1	2	1	4	4	1
13760	0	0	0	1	0	0	1	1	1	1
13824	0	0	0	0	1	1	0	4	2	1
13888	0	0	1	0	2	0	2	2	3	0
13952	0	0	0	0	1	0	2	1	0	1
14016	0	0	0	1	1	1	2	2	0	2
14080	0	0	0	1	0	0	2	0	1	1
14144	0	0	0	1	0	1	2	2	1	0
14208	0	0	0	1	1	2	1	2	1	1
14272	0	0	0	0	0	1	0	2	1	2
14336	0	0	0	1	0	0	0	0	0	1
14400	0	0	1	1	0	1	0	1	1	2
14464	0	0	0	1	1	0	2	0	1	1
14528	0	0	2	1	1	2	0	0	1	2
14592	0	0	0	0	1	2	0	1	3	7
14656	0	0	1	2	4	1	2	4	2	5
14720	0	0	1	1	1	0	0	2	2	2
14784	0	0	0	0	0	1	0	3	0	2
14848	0	0	0	0	3	0	1	0	0	1
14912	0	0	0	0	0	0	0	0	2	0
14976	0	0	0	1	0	0	2	0	1	1
15040	0	0	0	1	0	3	1	1	2	2
15104	0	0	0	0	1	0	2	2	1	2
15168	0	0	0	0	1	2	1	3	2	2
15232	0	0	0	0	3	0	2	4	4	1
15296	0	0	1	1	1	0	0	1	1	0
15360	1	0	0	0	1	0	0	1	1	2
15424	0	0	0	0	1	0	0	0	0	1
15488	0	0	0	0	1	2	0	0	1	0
15552	0	0	1	1	0	1	1	0	3	3
15616	0	0	0	2	1	0	0	5	0	2
15680	0	1	2	0	2	0	2	0	4	1
15744	0	0	0	1	0	0	0	2	2	1
15808	0	0	1	1	0	0	0	2	3	0
15872	0	0	1	1	0	2	0	1	0	3
15936	1	0	0	0	0	3	0	0	2	1
16000	0	0	3	1	2	0	3	2	1	1
16064	0	0	1	1	1	0	2	1	2	0
16128	1	0	0	0	1	0	0	0	0	2
16192	0	0	0	0	0	2	0	0	1	0
16256	0	0	0	0	2	3	3	1	0	2
16320	0	0	1	0	1	0	1	2	0	0
16384	1	0	0	0	0	2	1	3	1	2
16448	1	0	0	1	0	1	1	1	0	0
16512	0	0	0	0	0	1	1	1	3	0
16576	0	1	1	0	2	1	0	2	1	2
16640	0	0	0	1	0	1	0	3	1	0
16704	0	0	0	0	0	0	3	1	1	0
16768	0	0	0	0	0	1	3	0	0	3
16832	0	0	0	0	0	1	3	2	2	2
16896	0	1	0	2	1	0	1	0	2	1
16960	0	0	0	0	1	1	3	2	0	3
17024	0	0	1	1	0	0	1	0	3	1
17088	0	0	0	3	1	2	0	0	1	3
17152	0	0	0	1	2	0	1	1	1	2
17216	0	0	1	0	1	0	0	2	0	1
17280	0	0	0	1	2	0	0	2	0	5
17344	0	0	0	0	0	0	2	0	1	1
17408	0	0	0	0	1	0	2	1	1	2
17472	0	0	0	1	2	0	1	4	0	3
17536	0	0	2	0	1	0	2	1	0	3
17600	0	0	0	0	0	1	2	3	1	0
17664	0	1	0	2	2	2	2	1	0	0
17728	0	0	0	1	0	0	0	1	0	2
17792	0	0	1	1	0	0	2	1	0	1
17856	0	0	0	0	0	0	0	0	2	2
17920	0	0	2	0	0	0	1	1	2	1
17984	0	0	0	0	1	1	3	1	3	0
18048	0	0	0	0	0	1	2	2	0	0
18112	0	0	1	1	0	2	1	1	0	1
18176	0	0	0	0	0	1	0	2	3	3
18240	0	0	0	1	0	0	1	1	1	2
18304	0	0	0	1	0	0	0	0	1	3
18368	1	1	1	2	1	0	0	0	1	1
18432	0	0	1	1	0	0	1	0	0	1
18496	0	0	2	0	1	4	2	0	1	3
18560	0	0	0	2	0	0	1	0	1	2
18624	0	0	0	0	2	2	1	2	1	0
18688	0	0	0	0	1	2	1	0	3	1
18752	2	0	0	0	1	1	0	1	1	0
18816	0	0	1	0	0	2	2	3	1	0
18880	0	0	2	1	0	0	2	1	2	1
18944	1	0	2	0	1	0	2	0	1	0
19008	0	0	0	1	0	2	3	2	3	2
19072	0	1	1	0	0	0	0	0	2	3
19136	0	0	1	1	0	1	0	0	1	3
19200	0	0	0	1	1	0	2	0	0	1
19264	0	0	0	0	2	0	0	2	0	2
19328	0	0	1	1	0	3	2	2	1	0
19392	0	0	1	0	0	0	0	0	1	4
19456	0	0	0	0	1	2	3	0	0	0
19520	0	0	0	0	0	1	1	1	3	1
19584	0	0	0	0	1	0	1	2	0	2
19648	0	0	0	1	2	1	1	1	2	3
19712	0	0	0	1	1	1	1	0	3	2
19776	0	0	0	1	0	0	0	0	0	1
19840	0	0	3	1	0	0	1	2	0	1
19904	0	0	0	0	0	3	2	1	2	2
19968	0	0	0	0	0	1	2	2	1	0
20032	0	0	0	0	0	0	0	0	2	3
20096	0	2	0	1	1	1	1	1	1	1
20160	0	0	0	0	0	0	2	0	0	1
20224	0	0	0	1	1	1	1	1	1	1
20288	0	0	0	3	1	1	1	2	1	0
20352	0	0	1	1	0	0	0	0	0	2
20416	0	0	1	3	1	0	2	3	1	1
20480	0	0	0	1	1	0	0	0	3	0
20544	0	0	1	0	1	1	3	0	1	1
20608	0	0	0	1	0	1	0	1	0	2
20672	0	0	0	1	1	0	1	1	0	4
20736	0	0	0	2	0	0	2	2	2	3
20800	0	0	2	0	2	2	2	1	2	0
20864	0	0	1	0	1	0	2	0	1	1
20928	0	0	0	0	0	0	0	0	1	1
20992	0	0	0	2	3	0	2	1	1	1
21056	0	0	0	1	1	0	3	2	1	2
21120	0	0	2	2	0	2	1	0	1	1
21184	0	0	1	0	3	1	0	1	1	0
21248	0	0	0	1	1	1	0	1	0	1
21312	0	1	2	1	1	1	1	2	0	1
21376	0	1	1	1	2	0	1	0	0	1
21440	0	0	1	0	0	0	3	1	0	1
21504	0	0	0	1	0	0	2	4	1	1
21568	0	0	1	0	1	0	0	1	2	2
21632	0	0	0	0	0	0	0	0	2	4
21696	0	0	0	0	0	2	1	1	0	0
21760	0	0	0	0	1	0	0	1	4	2
21824	0	0	0	1	1	0	2	4	2	2
21888	0	0	0	0	0	2	1	2	5	0
21952	0	0	0	0	0	1	1	1	5	1
22016	0	0	0	1	4	2	2	1	1	2
22080	0	0	1	0	0	1	3	1	2	1
22144	1	1	0	1	1	1	2	1	0	3
22208	0	0	1	1	0	0	1	1	0	2
22272	0	0	1	1	2	1	0	0	1	1
22336	0	0	0	2	1	0	3	2	3	2
22400	0	0	0	0	2	1	0	2	1	1
22464	0	1	1	1	0	4	0	0	2	4
22528	0	0	1	1	2	2	1	4	1	2
22592	0	0	0	1	1	0	0	0	1	4
22656	0	0	0	0	1	1	2	1	0	1
22720	0	1	1	1	0	1	2	0	1	1
22784	0	0	0	0	0	3	2	3	1	1
22848	0	0	0	1	0	0	1	1	3	2
22912	0	0	0	0	1	1	2	0	2	0
22976	0	0	0	0	1	1	1	0	1	1
23040	0	0	0	2	2	0	0	1	2	2
23104	0	1	2	1	1	1	0	0	2	0
23168	0	0	1	0	0	0	0	1	1	1
23232	0	1	1	0	2	0	1	2	3	2
23296	0	0	0	0	1	0	0	2	0	4
23360	0	0	0	1	1	2	1	2	0	0
23424	0	0	0	0	3	1	4	1	4	1
23488	0	0	1	0	1	0	3	1	1	0
23552	0	0	0	2	1	0	2	3	0	2
23616	1	0	1	0	3	2	0	0	1	2
23680	0	0	1	2	0	0	0	0	1	0
23744	0	0	0	1	0	1	0	0	2	3
23808	0	0	1	2	0	2	1	1	2	3
23872	0	0	0	2	2	1	3	0	0	1
23936	0	0	0	0	0	2	0	0	2	1
24000	0	0	0	0	3	0	2	1	3	3
24064	0	0	2	0	1	1	1	1	1	1
24128	0	0	0	1	1	0	0	1	5	1
24192	0	0	0	2	0	0	0	3	0	2
24256	0	0	0	0	0	0	1	1	1	2
24320	0	0	0	0	0	1	0	0	1	2
24384	0	0	1	1	2	1	1	2	1	1
24448	0	0	0	1	1	0	1	1	2	3
24512	0	0	0	2	0	0	1	3	1	2
24576	0	0	0	0	0	0	2	1	2	0
24640	0	0	0	1	2	1	1	3	0	2
24704	0	1	2	1	1	3	0	3	5	2
24768	0	0	1	1	1	1	0	1	2	1
24832	1	0	1	0	0	3	2	2	1	2
24896	0	0	0	0	1	0	1	4	3	3
24960	0	0	1	0	1	2	2	1	1	0
25024	0	0	0	0	1	3	0	1	1	1
25088	0	0	0	1	1	1	1	1	3	1
25152	0	0	0	1	2	0	0	2	0	0
25216	0	0	0	0	0	1	2	2	2	0
25280	0	0	1	0	0	1	0	0	1	1
25344	0	0	0	2	1	1	1	0	4	1
25408	0	0	0	0	0	0	0	1	2	3
25472	0	0	1	2	1	0	1	0	0	1
25536	1	0	0	0	1	1	3	1	1	1
25600	0	0	1	2	1	2	1	3	2	2
25664	0	0	1	0	0	2	1	0	1	0
25728	0	0	0	1	1	0	3	2	3	2
25792	0	0	0	1	0	2	0	1	1	4
25856	0	0	0	2	3	0	0	0	2	0
25920	0	0	0	0	0	4	1	1	2	1
25984	1	0	0	0	1	2	1	2	1	1
26048	0	1	1	1	1	1	2	1	1	2
26112	0	0	1	1	0	0	2	2	2	2
26176	0	0	1	2	0	3	2	1	0	0
26240	0	0	0	1	1	0	0	2	3	3
26304	0	1	0	0	0	0	0	1	0	0
26368	0	0	0	0	0	1	2	1	2	0
26432	0	0	0	0	1	2	0	2	1	3
26496	0	0	0	1	0	0	2	0	1	1
26560	0	1	0	0	0	1	0	2	3	0
26624	0	1	0	0	1	0	5	0	1	1
26688	0	0	0	0	2	0	3	3	2	2
26752	0	0	1	2	0	1	3	4	2	1
26816	0	0	0	1	1	1	0	2	0	3
26880	0	0	0	1	2	1	5	2	5	0
26944	1	0	1	1	1	1	1	3	0	0
27008	0	0	1	1	1	2	0	0	1	3
27072	0	1	0	1	0	2	0	0	0	0
27136	0	0	0	0	1	0	2	1	0	3
27200	0	0	0	0	0	1	1	2	0	2
27264	0	0	1	2	1	1	2	1	1	1
27328	0	0	0	0	3	1	0	3	0	2
27392	1	0	0	2	1	0	1	0	2	2
27456	0	0	0	1	2	1	0	1	2	1
27520	0	0	0	0	1	1	0	2	1	4
27584	0	0	0	0	1	0	0	0	1	0
27648	0	0	0	1	2	1	0	0	2	1
27712	0	0	0	1	1	0	1	2	3	1
27776	0	0	0	1	0	0	0	1	2	2
27840	0	0	2	0	2	0	1	1	1	1
27904	0	0	0	1	2	2	1	1	3	2
27968	0	0	0	2	1	0	1	1	1	3
28032	0	0	0	0	1	1	1	5	2	2
28096	1	0	0	2	6	0	2	3	1	1
28160	0	0	3	3	4	5	4	7	4	1
28224	1	4	14	17	19	23	20	28	37	35
28288	0	4	14	26	26	33	32	40	56	45
28352	0	0	0	4	2	6	2	2	7	5
28416	0	1	2	1	1	7	8	5	2	3
28480	0	1	3	3	1	7	6	5	10	5
28544	0	0	0	1	1	1	0	2	0	3
28608	0	0	0	2	0	1	2	1	4	4
28672	0	0	0	0	2	0	1	3	4	4
28736	0	0	0	1	2	1	2	0	0	1
28800	0	0	1	3	3	0	1	0	1	2
28864	0	1	0	0	1	1	1	2	1	1
28928	0	0	0	2	1	1	0	0	1	4
28992	0	0	0	0	1	1	1	2	2	1
29056	0	0	0	0	1	2	2	1	3	2
29120	0	0	0	1	1	1	2	4	3	2
29184	0	0	0	0	1	1	1	1	3	3
29248	0	0	1	1	3	2	0	0	1	2
29312	0	0	1	0	0	3	1	3	1	1
29376	0	0	0	2	0	1	3	2	0	2
29440	0	0	0	0	1	3	2	2	0	3
29504	0	0	1	0	2	2	0	0	1	1
29568	0	0	0	1	1	1	0	0	2	3
29632	0	0	1	1	0	4	1	3	2	3
29696	0	0	1	1	0	2	1	1	0	3
29760	0	1	0	0	3	1	1	2	1	4
29824	1	0	0	3	2	1	1	2	1	4
29888	0	0	0	3	1	0	0	2	3	1
29952	0	0	0	1	0	1	2	1	3	5
30016	0	0	0	0	0	1	2	0	3	2
30080	0	0	1	0	4	1	0	2	2	0
30144	0	0	0	0	0	1	0	2	3	1
30208	0	0	0	0	0	0	3	5	2	2
30272	0	0	2	4	0	2	1	2	3	3
30336	0	0	0	1	1	3	0	1	3	3
30400	0	0	0	1	2	2	3	1	2	4
30464	0	0	1	1	0	0	1	3	1	1
30528	0	1	0	0	0	1	2	2	1	1
30592	1	0	0	0	1	1	1	1	2	0
30656	0	0	1	0	2	2	2	2	4	2
30720	0	1	1	1	1	2	2	2	0	0
30784	0	0	0	2	1	1	2	2	1	2
30848	0	0	1	1	0	3	2	2	2	2
30912	0	0	1	1	1	0	0	1	2	2
30976	0	0	0	3	1	1	1	2	3	2
31040	0	0	2	1	0	2	1	1	0	1
31104	0	0	1	0	2	1	2	0	0	1
31168	0	0	0	1	2	1	0	0	1	2
31232	0	0	0	1	2	1	3	1	1	3
31296	1	0	0	1	0	0	2	2	0	4
31360	0	0	1	0	1	4	6	3	1	1
31424	0	0	2	0	1	0	2	2	3	2
31488	0	0	0	0	2	0	1	0	3	3
31552	0	0	0	1	2	1	1	1	0	3
31616	0	0	1	0	1	1	0	1	4	2
31680	0	0	1	1	1	1	1	1	2	2
31744	0	0	1	1	0	0	0	0	0	0
31808	1	0	1	1	1	1	2	1	4	2
31872	0	0	1	0	1	3	2	0	1	0
31936	0	0	0	1	2	1	1	2	1	2
32000	0	0	0	2	1	2	3	0	3	2
32064	0	0	0	2	0	4	0	0	1	1
32128	0	0	0	2	1	1	1	0	0	1
32192	0	0	0	1	1	2	2	1	2	0
32256	0	0	0	1	1	1	1	1	4	2
32320	0	1	1	0	0	2	1	1	1	1
32384	0	0	0	1	0	1	2	2	1	3
32448	0	1	0	4	3	4	0	1	1	1
32512	0	0	0	0	0	0	1	2	1	7
32576	0	0	0	2	2	3	3	1	0	2
32640	0	0	0	2	1	4	2	1	1	2
32704	0	0	0	0	0	1	2	2	2	3
32768	0	0	1	2	1	2	0	0	2	2
32832	0	0	0	1	0	3	0	3	1	2
32896	0	1	0	1	1	2	1	1	0	3
32960	0	0	3	2	1	4	3	1	2	0
33024	0	0	0	2	0	1	1	3	2	3
33088	0	2	0	1	1	2	2	1	4	4
33152	0	0	0	1	2	1	2	3	2	1
33216	0	0	0	0	1	2	4	2	3	4
33280	0	0	0	0	3	0	2	1	1	2
33344	0	0	0	0	2	1	1	1	1	1
33408	0	0	1	0	2	1	0	1	2	3
33472	0	0	0	1	2	0	0	1	1	3
33536	0	0	1	0	1	0	2	4	2	1
33600	0	0	1	1	1	0	1	3	4	2
33664	0	0	2	2	1	0	2	1	3	2
33728	0	0	0	0	1	2	0	0	1	2
33792	0	0	0	0	1	2	3	2	0	2
33856	0	0	1	1	0	1	1	1	0	2
33920	0	0	0	2	2	1	2	1	2	1
33984	0	0	0	0	0	1	0	0	1	0
34048	0	0	1	0	1	0	1	0	3	2
34112	0	0	0	0	0	0	0	0	2	1
34176	0	0	0	0	1	0	0	1	1	3
34240	0	0	1	1	0	1	0	0	1	2
34304	0	0	0	0	0	0	3	1	0	0
34368	0	0	0	3	0	0	0	0	2	0
34432	0	0	0	0	1	1	1	0	0	1
34496	0	0	0	0	0	0	0	0	0	0
34560	0	1	0	0	2	0	2	0	1	1
34624	0	0	0	0	3	0	0	0	2	0
34688	0	0	0	0	0	0	0	1	0	0
34752	0	0	0	0	0	1	0	0	1	2
34816	0	0	0	0	1	0	3	1	2	1
34880	0	0	1	1	0	1	0	0	2	1
34944	0	0	0	0	1	0	0	0	1	0
35008	0	0	0	0	0	0	0	0	0	0
35072	0	0	0	0	0	1	0	0	0	0
35136	0	0	0	1	0	1	1	1	1	0
35200	0	0	0	0	1	0	1	0	0	1
35264	0	0	1	0	0	0	0	0	1	3
35328	0	0	0	1	0	0	0	1	1	0
35392	1	0	1	2	3	1	0	0	0	0
35456	0	0	0	0	0	0	0	2	0	0
35520	0	0	0	0	2	1	1	0	1	3
35584	0	0	0	1	0	0	1	0	1	1
35648	0	0	0	1	1	0	0	1	0	0
35712	0	0	1	0	0	0	1	0	2	1
35776	0	0	0	0	0	1	0	1	2	2
35840	0	0	0	0	0	0	0	0	0	2
35904	0	1	1	0	0	0	0	0	0	0
35968	0	0	0	0	0	1	0	0	0	1
36032	0	0	0	1	0	0	0	1	1	2
36096	0	0	0	0	1	3	0	0	2	1
36160	0	1	0	0	1	0	0	1	0	0
36224	0	0	1	0	1	0	0	1	1	0
36288	0	0	1	0	0	0	0	0	0	0
36352	0	0	0	0	0	0	0	1	0	1
36416	0	1	0	1	2	1	0	0	1	0
36480	0	0	0	0	1	0	0	0	0	1
36544	0	0	0	0	0	0	1	0	0	1
36608	0	0	1	0	1	0	1	2	1	2
36672	0	0	1	0	0	1	0	1	3	2
36736	0	0	1	1	0	3	0	1	0	1
36800	0	2	0	1	0	1	0	1	2	2
36864	0	0	0	1	0	3	0	2	2	2
36928	1	0	3	2	1	1	1	4	1	4
36992	0	0	1	2	3	3	1	1	3	4
37056	0	0	0	3	4	0	5	1	3	4
37120	0	0	2	0	3	4	3	0	2	7
37184	0	0	1	1	1	0	2	3	3	3
37248	0	0	2	0	1	3	3	2	4	4
37312	0	0	2	4	3	5	7	3	6	3
37376	1	0	0	1	0	1	0	2	0	3
37440	0	0	1	3	3	1	1	3	0	3
37504	0	3	2	1	0	3	2	4	1	2
37568	1	0	3	0	1	4	1	3	3	4
37632	0	0	0	3	1	3	2	2	3	2
37696	0	0	1	0	0	1	1	2	3	2
37760	0	0	2	2	1	1	2	1	3	4
37824	1	1	0	0	0	1	3	3	2	1
37888	0	0	1	0	2	3	1	3	4	5
37952	0	0	0	3	0	1	3	0	1	2
38016	0	0	2	0	0	1	1	0	3	3
38080	0	2	3	3	3	1	2	1	2	1
38144	0	1	0	0	1	1	1	2	6	2
38208	0	0	0	3	0	1	0	3	2	0
38272	0	0	0	1	4	2	1	4	2	2
38336	1	0	0	1	2	1	2	2	2	1
38400	0	1	1	1	3	0	3	3	4	4
38464	0	2	1	0	0	1	4	5	0	4
38528	0	1	0	4	1	1	1	1	3	0
38592	0	1	0	0	0	0	0	0	3	0
38656	0	0	0	1	2	2	0	4	3	1
38720	0	0	2	1	0	0	3	1	3	2
38784	0	0	1	1	0	3	2	0	2	3
38848	0	0	0	2	0	1	3	0	2	1
38912	1	0	1	0	0	2	4	3	2	5
38976	0	0	0	2	2	1	1	1	2	0
39040	0	0	1	0	3	0	1	1	3	5
39104	0	1	1	2	1	3	3	0	2	3
39168	0	0	0	4	3	0	1	4	1	3
39232	0	0	0	1	2	0	2	1	0	1
39296	0	0	1	2	2	2	1	0	3	3
39360	1	1	1	0	0	1	0	1	0	3
39424	0	0	1	0	0	2	1	1	1	4
39488	0	0	0	1	2	1	0	3	0	1
39552	0	0	0	0	3	1	2	2	1	2
39616	0	1	1	0	2	1	0	2	0	3
39680	0	1	0	1	2	1	5	1	1	2
39744	0	0	0	3	1	1	1	1	1	0
39808	1	0	0	0	1	0	1	2	1	1
39872	0	0	0	1	0	0	0	1	1	2
39936	0	0	0	2	1	2	1	2	3	2
40000	1	0	0	0	1	1	0	1	1	3
40064	0	0	0	0	0	3	0	1	0	1
40128	0	0	0	1	1	1	1	0	2	1
40192	0	0	1	0	1	0	1	0	0	1
40256	0	0	0	2	0	0	0	1	1	0
40320	0	0	0	0	2	0	1	1	1	3
40384	0	0	1	1	1	0	1	0	0	1
40448	0	0	1	1	0	0	4	0	0	0
40512	0	0	1	0	0	0	0	4	2	0
40576	0	0	0	1	2	0	0	0	2	0
40640	0	0	0	0	3	1	2	0	0	0
40704	0	0	0	0	0	0	0	3	0	3
40768	0	0	0	1	0	1	0	1	0	1
40832	0	0	1	1	3	0	0	1	1	2
40896	0	0	0	0	0	1	0	2	1	1
40960	0	0	0	0	0	1	1	0	3	1
41024	0	0	0	0	1	0	1	1	0	0
41088	0	0	1	1	2	0	1	0	0	1
41152	1	0	0	1	2	0	1	1	2	2
41216	0	1	2	0	0	0	1	2	0	1
41280	0	0	0	0	2	2	1	3	2	1
41344	0	0	1	1	1	0	1	1	2	0
41408	0	1	1	0	0	0	0	0	0	1
41472	0	0	0	0	0	0	0	0	2	0
41536	0	0	0	1	0	0	0	0	0	2
41600	0	0	1	0	1	0	1	0	2	1
41664	0	0	1	1	0	0	1	0	0	0
41728	0	0	1	0	0	0	1	0	0	0
41792	0	0	0	0	0	0	0	2	0	1
41856	0	0	1	1	0	1	0	0	2	0
41920	0	0	0	0	1	0	0	1	1	0
41984	0	0	2	0	0	0	0	1	0	0
42048	0	0	0	0	1	0	1	0	0	0
42112	1	0	1	1	1	0	2	0	1	0
42176	0	0	0	1	0	0	0	1	1	1
42240	0	0	1	0	1	0	2	0	0	0
42304	0	0	0	1	0	0	0	0	0	0
42368	0	0	0	0	0	0	0	0	0	1
42432	0	0	0	1	0	0	0	0	0	0
42496	0	0	0	0	1	0	0	1	1	0
42560	0	0	0	0	0	2	1	0	0	1
42624	0	1	0	0	0	0	0	1	1	0
42688	0	1	1	0	0	0	0	0	2	0
42752	0	1	0	0	2	0	0	1	1	0
42816	0	0	0	0	0	0	1	1	1	0
42880	0	1	0	1	2	0	0	0	1	2
42944	0	0	0	0	2	1	1	2	1	2
43008	0	0	0	0	1	1	0	0	0	0
43072	0	0	0	1	1	1	0	1	1	0
43136	0	0	0	0	0	1	0	0	1	0
43200	0	0	0	0	0	0	1	0	0	0
43264	0	0	0	2	0	0	0	0	1	1
43328	0	0	1	0	0	1	1	0	0	3
43392	0	0	0	0	0	0	1	2	0	1
43456	0	0	2	0	0	0	0	0	0	2
43520	0	0	0	0	0	0	0	0	1	0
43584	0	0	0	1	1	1	2	0	2	0
43648	0	0	0	0	1	0	1	1	1	1
43712	0	0	1	0	0	0	2	0	0	1
43776	0	1	0	1	1	0	2	1	1	1
43840	0	0	0	1	0	1	1	0	1	0
43904	0	0	1	2	0	0	0	1	0	0
43968	0	0	0	1	0	0	0	0	0	0
44032	0	0	1	0	0	0	0	0	0	0
44096	0	1	0	0	1	0	0	2	0	0
44160	0	0	0	3	0	1	0	1	0	0
44224	0	0	0	1	0	0	1	0	1	2
44288	1	0	0	2	1	1	1	1	0	2
44352	0	0	0	1	0	1	0	1	1	0
44416	1	0	0	0	1	0	0	0	0	2
44480	0	0	0	0	0	0	0	1	0	3
44544	0	0	0	0	0	1	1	0	0	0
44608	0	0	0	0	0	1	2	0	0	1
44672	0	0	1	0	0	0	1	0	0	1
44736	0	1	0	2	0	1	2	2	3	0
44800	0	0	0	0	1	0	2	0	0	1
44864	0	0	0	0	1	0	1	0	0	1
44928	0	0	0	0	1	1	0	0	0	0
44992	0	1	2	0	0	0	0	0	1	1
45056	0	0	0	2	1	0	0	1	0	0
45120	0	0	1	1	0	0	0	0	0	1
45184	0	0	0	0	0	1	1	0	1	0
45248	0	0	0	0	0	0	1	2	1	0
45312	0	0	1	2	1	1	0	1	1	0
45376	0	0	0	2	0	1	0	0	1	1
45440	0	0	0	0	1	1	1	0	2	1
45504	0	0	0	1	1	0	1	0	0	1
45568	0	0	0	0	2	0	2	0	1	1
45632	0	1	0	0	0	0	0	0	0	1
45696	0	0	0	1	1	1	0	1	0	0
45760	0	0	0	0	0	2	1	0	2	1
45824	0	0	2	0	0	0	1	1	1	0
45888	0	0	0	0	0	3	1	0	0	0
45952	0	0	0	0	0	0	1	0	2	0
46016	0	0	0	0	0	0	0	2	1	2
46080	0	0	0	1	1	1	0	0	1	1
46144	0	0	0	2	1	1	1	1	2	0
46208	0	0	0	0	0	1	0	0	0	1
46272	0	0	0	1	2	0	0	1	0	1
46336	0	0	1	0	0	0	0	0	0	1
46400	0	0	0	0	1	1	1	0	0	0
46464	0	0	0	1	0	0	2	2	3	1
46528	0	0	0	0	0	0	0	0	0	1
46592	0	0	0	1	0	1	1	2	0	1
46656	0	0	1	0	1	2	1	2	2	0
46720	0	0	1	0	0	1	0	1	0	4
46784	0	0	0	0	0	0	0	0	0	1
46848	0	0	1	1	1	0	0	1	0	0
46912	0	0	1	0	1	0	0	1	1	1
46976	0	0	1	0	2	1	1	0	0	0
47040	0	0	0	2	1	1	0	0	0	0
47104	0	0	0	1	1	0	1	1	0	0
47168	0	0	0	1	1	1	1	0	0	1
47232	1	0	0	0	0	0	0	0	0	2
47296	0	0	0	0	0	0	0	0	0	2
47360	0	0	0	1	2	0	0	0	1	2
47424	0	0	0	0	0	1	1	0	0	0
47488	0	0	0	0	0	0	2	0	2	1
47552	0	0	0	2	0	2	0	0	0	0
47616	0	0	0	1	0	2	0	0	0	1
47680	0	0	0	0	0	1	1	0	0	1
47744	0	0	0	0	0	0	1	0	0	0
47808	0	0	0	0	1	1	0	1	0	0
47872	0	0	0	0	0	0	0	0	2	1
47936	0	1	0	0	1	0	1	0	0	0
48000	0	0	0	0	0	0	0	1	2	0
48064	0	0	0	0	0	2	0	0	0	0
48128	0	0	0	0	0	1	1	0	0	1
48192	0	0	1	0	0	0	2	0	1	3
48256	0	0	1	0	1	3	0	1	2	0
48320	0	0	0	0	0	0	0	1	1	2
48384	0	0	0	1	0	0	1	2	0	3
48448	0	0	0	0	1	1	0	0	2	2
48512	0	0	0	0	0	1	1	0	0	0
48576	0	0	0	0	0	2	1	0	1	1
48640	0	0	0	1	0	2	2	0	0	1
48704	0	0	0	1	0	0	1	0	1	0
48768	0	0	0	0	1	0	0	2	0	2
48832	0	0	0	1	2	2	0	1	1	1
48896	0	0	0	0	1	0	1	0	0	1
48960	0	0	0	0	0	0	1	2	0	0
49024	0	0	0	0	1	0	0	0	1	1
49088	0	0	0	1	0	0	0	0	1	0
49152	0	0	0	1	1	0	0	0	1	0
49216	0	0	1	0	0	1	0	0	1	1
49280	0	0	0	0	0	2	3	0	0	0
49344	0	0	0	1	1	1	0	0	1	2
49408	0	0	0	0	1	0	2	0	1	1
49472	0	0	0	0	1	0	1	1	0	1
49536	0	0	0	0	1	0	0	0	0	1
49600	0	0	0	1	0	0	0	1	1	1
49664	0	0	0	0	1	1	0	2	2	1
49728	0	0	0	0	2	0	2	2	3	0
49792	0	0	0	0	1	0	0	2	0	0
49856	0	0	0	1	0	0	0	0	1	1
49920	0	0	2	2	0	0	1	2	1	0
49984	0	0	1	0	1	1	1	1	0	0
50048	0	0	0	0	1	2	1	0	0	1
50112	0	1	0	1	0	0	0	1	1	0
50176	0	0	0	1	0	2	0	1	0	1
50240	0	0	1	1	0	3	1	0	2	0
50304	0	0	1	3	2	1	0	0	1	3
50368	0	0	0	0	0	0	2	1	1	1
50432	0	0	0	0	0	0	0	1	0	0
50496	0	0	0	1	1	1	0	0	3	0
50560	0	0	0	1	0	0	1	0	1	1
50624	0	0	0	2	1	1	0	1	1	1
50688	0	0	0	0	0	0	1	0	1	0
50752	0	0	0	0	0	0	1	1	2	1
50816	0	0	1	0	0	0	0	1	0	1
50880	0	0	1	1	3	0	1	2	1	0
50944	0	0	0	1	0	1	0	1	2	0
51008	0	0	2	0	0	0	2	1	0	1
51072	0	0	2	0	0	0	1	1	1	1
51136	0	0	0	0	1	1	0	2	1	1
51200	0	0	0	0	0	1	0	1	0	3
51264	0	0	0	0	1	1	0	0	0	1
51328	0	1	1	0	0	1	0	2	1	1
51392	0	0	0	1	0	0	1	3	2	0
51456	0	0	2	0	0	1	0	1	2	2
51520	0	0	1	1	0	2	2	0	3	0
51584	0	0	1	1	2	1	4	2	2	6
51648	0	0	0	1	3	0	0	1	2	4
51712	1	1	2	1	3	3	6	4	8	3
51776	0	0	3	5	1	2	4	6	4	12
51840	0	2	4	10	6	6	8	8	9	10
51904	0	2	6	8	9	8	9	16	10	13
51968	2	1	4	13	11	19	18	26	40	26
52032	2	1	13	11	13	20	18	30	20	32
52096	2	10	41	23	53	48	55	73	72	89
52160	18	52	152	267	288	259	337	367	386	401
52224	251	707	2367	3328	3579	4033	4448	4904	5005	5554
52288	162	626	2787	4505	5232	6038	6685	7492	8575	9490
52352	8	46	228	410	489	542	668	740	893	1022
52416	1	7	22	27	32	31	55	59	51	66
52480	0	3	7	11	12	15	9	19	22	25
52544	0	2	6	4	9	14	14	14	14	29
52608	1	1	8	7	10	10	9	17	13	15
52672	0	0	8	8	10	9	15	13	14	16
52736	1	1	4	7	12	13	5	15	15	18
52800	0	1	2	7	11	12	14	14	19	21
52864	0	1	6	7	13	9	10	14	19	22
52928	2	2	2	8	11	16	11	6	14	18
52992	0	2	7	10	2	8	11	9	10	7
53056	0	1	2	12	12	12	12	24	19	17
53120	0	3	7	7	9	12	14	13	15	10
53184	0	1	2	6	12	6	13	22	10	15
53248	0	2	2	6	13	7	6	14	13	14
53312	0	0	7	6	4	12	9	17	12	19
53376	0	1	4	8	11	7	9	6	8	19
53440	0	1	5	5	5	9	12	9	13	10
53504	0	1	2	9	5	8	4	13	9	13
53568	0	2	1	5	6	5	3	7	11	13
53632	0	2	1	7	6	4	3	9	9	5
53696	0	0	7	2	5	6	9	7	8	3
53760	1	1	0	4	2	7	10	8	9	9
53824	1	1	3	4	4	9	10	7	13	5
53888	0	0	1	1	3	11	2	3	10	11
53952	0	1	4	3	5	9	5	6	5	8
54016	0	0	2	7	2	3	7	6	9	7
54080	0	1	2	11	1	11	10	7	5	10
54144	0	2	2	5	7	2	7	7	16	12
54208	1	1	6	5	6	8	5	5	6	8
54272	1	0	2	2	4	2	4	10	8	9
54336	1	0	3	5	2	3	7	5	6	10
54400	0	1	3	4	7	6	9	8	10	5
54464	1	4	4	6	2	7	4	7	8	8
54528	1	1	3	3	4	10	6	5	9	8
54592	0	2	2	2	4	2	7	5	4	6
54656	0	0	4	0	5	6	6	7	5	7
54720	1	0	2	3	5	2	5	7	9	6
54784	2	3	4	4	1	1	7	7	6	13
54848	0	0	4	5	3	4	9	9	11	8
54912	0	0	1	7	4	8	6	4	9	5
54976	0	0	7	5	5	3	5	6	13	6
55040	0	3	3	4	5	5	4	8	4	12
55104	0	0	0	4	5	7	7	5	7	4
55168	0	1	4	2	4	3	4	6	10	9
55232	0	0	5	1	7	6	5	4	4	11
55296	0	1	1	3	6	5	10	7	8	8
55360	0	0	1	4	2	5	7	7	10	14
55424	0	0	0	3	6	7	6	6	5	14
55488	0	0	0	0	3	7	8	4	6	15
55552	1	0	1	8	4	2	9	6	8	2
55616	0	3	2	4	5	9	6	11	7	6
55680	0	0	0	2	5	5	6	5	4	10
55744	1	0	2	1	6	4	6	8	4	5
55808	0	1	1	2	4	7	5	4	9	7
55872	0	0	3	5	6	7	7	4	8	13
55936	0	0	1	4	3	3	8	7	5	10
56000	0	1	6	1	3	8	6	10	6	8
56064	0	0	3	0	8	6	3	5	3	5
56128	1	0	3	4	3	2	5	5	7	10
56192	0	0	0	3	10	4	6	10	7	6
56256	0	1	0	3	6	5	2	9	4	8
56320	0	0	3	3	3	4	4	8	8	14
56384	1	0	1	1	5	8	11	4	4	12
56448	0	1	2	5	3	6	4	4	10	9
56512	0	0	4	2	3	5	4	11	5	6
56576	0	0	6	3	1	6	6	9	7	4
56640	0	0	1	4	4	7	5	5	5	10
56704	0	0	3	3	4	5	1	9	6	6
56768	0	1	2	3	3	2	2	6	4	9
56832	0	1	0	4	4	9	6	5	5	7
56896	0	1	2	3	3	2	1	4	6	12
56960	0	0	5	4	2	3	6	6	12	10
57024	0	0	4	3	5	6	5	4	9	21
57088	0	1	2	5	2	5	7	5	5	9
57152	0	0	4	3	1	10	4	6	7	10
57216	1	1	1	6	3	3	10	7	8	11
57280	0	1	4	2	8	8	5	5	9	12
57344	0	0	3	1	5	5	2	8	11	4
57408	0	3	3	1	7	4	4	6	7	10
57472	0	1	3	2	3	5	9	6	6	7
57536	0	1	2	4	4	5	4	8	5	7
57600	0	1	0	10	5	2	4	9	6	9
57664	0	1	2	5	6	1	4	3	6	5
57728	0	1	6	6	8	8	4	8	7	13
57792	0	3	0	3	5	4	4	7	7	6
57856	0	3	1	2	5	5	5	5	3	9
57920	0	0	3	6	5	7	10	4	2	11
57984	0	1	2	3	1	6	4	8	2	11
58048	0	0	4	3	11	12	6	5	10	5
58112	0	2	2	2	2	8	9	6	8	6
58176	0	1	1	7	5	6	7	4	6	7
58240	0	0	3	1	5	3	5	6	12	2
58304	0	1	1	3	2	2	7	7	9	8
58368	0	1	4	3	4	5	7	4	6	9
58432	0	0	4	5	5	4	4	3	4	8
58496	0	0	1	3	4	4	10	4	6	9
58560	0	2	1	4	3	3	4	6	6	8
58624	0	1	4	5	4	2	10	9	3	10
58688	0	1	1	4	6	4	2	5	6	5
58752	1	0	0	5	5	5	6	7	10	10
58816	0	3	2	4	3	6	4	8	7	6
58880	1	0	2	5	5	7	5	8	4	3
58944	1	1	1	3	5	3	2	8	9	13
59008	0	1	1	1	2	3	6	4	9	7
59072	1	1	1	4	6	5	6	4	5	9
59136	0	1	1	3	5	2	5	10	6	11
59200	0	1	1	4	6	5	7	5	10	7
59264	0	1	2	3	5	6	6	4	7	10
59328	0	2	3	2	5	6	8	7	6	6
59392	0	0	4	9	3	2	10	5	7	5
59456	0	2	2	1	6	1	5	6	7	9
59520	0	0	6	1	8	4	4	3	5	7
59584	0	1	7	4	3	7	3	6	6	6
59648	1	0	3	3	4	3	6	3	4	12
59712	0	1	6	2	9	1	4	9	4	9
59776	0	0	3	5	5	4	4	7	10	7
59840	0	0	3	3	6	3	4	7	10	6
59904	0	0	3	9	3	8	4	8	9	10
59968	0	0	0	5	5	3	3	7	9	10
60032	0	1	5	3	8	6	7	8	7	14
60096	0	0	5	2	4	3	5	5	6	4
60160	0	1	2	6	8	4	6	5	9	10
60224	0	0	3	3	1	4	11	7	9	8
60288	1	1	6	1	2	6	1	11	8	8
60352	0	1	0	3	3	6	4	9	13	8
60416	0	1	1	7	4	7	5	11	8	11
60480	0	2	1	5	7	5	8	4	4	13
60544	0	1	4	2	7	5	7	9	8	11
60608	0	1	3	3	4	4	9	9	4	6
60672	1	1	3	1	1	9	8	6	5	5
60736	0	0	4	4	4	3	9	5	4	11
60800	2	1	0	3	2	6	5	10	7	4
60864	1	0	3	3	2	8	5	5	8	4
60928	0	0	4	8	2	3	10	3	6	6
60992	0	0	8	3	8	4	6	6	9	7
61056	0	1	4	1	6	6	6	5	6	8
61120	0	0	1	2	3	2	5	3	3	7
61184	0	1	4	4	8	9	4	6	7	9
61248	0	0	2	3	2	11	5	4	9	11
61312	0	0	6	1	3	4	6	9	9	6
61376	0	0	3	6	8	4	5	5	8	7
61440	0	0	1	3	6	8	2	3	11	7
61504	0	1	4	4	5	6	7	8	6	10
61568	1	0	3	3	3	7	4	6	7	16
61632	1	1	4	3	2	3	6	5	6	11
61696	0	1	1	5	5	3	3	9	7	6
61760	0	3	6	3	3	7	8	7	13	5
61824	0	0	5	4	0	8	9	4	7	8
61888	0	1	0	2	6	4	5	9	8	10
61952	0	1	2	4	8	2	7	4	11	11
62016	0	0	2	1	3	3	3	6	6	9
62080	0	0	3	6	2	3	6	8	8	6
62144	0	0	2	4	5	7	6	3	6	8
62208	0	0	1	3	5	9	5	3	5	12
62272	0	0	4	5	5	2	7	9	11	7
62336	0	0	1	2	4	4	5	7	7	7
62400	1	0	3	3	2	3	0	4	7	9
62464	0	0	1	3	1	6	3	4	11	9
62528	0	0	0	2	1	5	5	5	6	9
62592	0	2	2	4	0	9	6	7	6	7
62656	0	0	2	9	4	5	2	6	14	6
62720	2	1	1	6	2	5	7	4	5	11
62784	1	0	2	7	2	6	6	10	11	5
62848	2	0	2	6	2	7	7	7	6	9
62912	0	0	5	2	4	4	12	10	3	9
62976	0	1	2	1	3	2	7	6	9	4
63040	1	0	1	5	4	3	1	8	6	8
63104	1	1	1	4	4	6	4	6	6	9
63168	0	0	2	6	2	5	6	3	9	4
63232	0	2	1	5	3	1	6	8	5	9
63296	0	0	1	1	5	1	4	9	9	10
63360	0	0	5	4	3	5	5	6	8	14
63424	0	0	4	7	4	3	7	14	9	7
63488	0	1	5	7	6	8	8	8	9	4
63552	0	0	2	2	3	4	3	10	10	9
63616	1	1	3	3	3	4	4	5	9	10
63680	0	0	4	3	1	2	6	7	8	8
63744	1	0	2	9	3	5	3	7	6	9
63808	0	0	3	3	5	0	5	9	9	6
63872	0	1	2	7	8	3	8	4	9	3
63936	0	0	3	3	5	9	4	7	9	3
64000	0	0	1	3	3	2	1	9	11	12
64064	0	2	3	2	3	4	5	7	10	7
64128	0	1	3	5	2	1	7	4	3	10
64192	0	0	4	7	3	3	7	7	10	7
64256	0	1	4	4	5	9	4	7	8	7
64320	0	0	3	4	6	2	6	8	8	12
64384	0	0	5	2	3	6	10	7	6	17
64448	0	0	0	4	0	8	4	3	6	9
64512	1	1	5	5	5	2	2	7	5	5
64576	0	1	3	3	3	8	7	6	6	11
64640	1	0	3	4	7	8	6	7	8	5
64704	0	0	1	5	4	7	3	6	6	5
64768	0	0	1	3	4	3	4	6	7	5
64832	0	0	2	6	5	2	1	6	3	11
64896	0	2	1	2	3	1	7	7	9	11
64960	0	0	3	5	3	4	7	10	5	7
65024	0	0	3	2	2	5	5	5	12	7
65088	1	0	6	4	6	5	4	7	8	10
65152	0	0	4	4	1	8	3	9	7	4
65216	0	1	3	5	3	2	7	5	10	6
65280	0	1	3	8	4	9	1	6	13	15
65344	0	0	3	5	4	4	8	3	8	8
65408	0	0	3	0	3	8	7	6	6	9
65472	1	0	0	5	6	11	6	10	4	10
65536	1	0	2	3	3	5	9	4	8	8
65600	0	0	1	4	7	5	6	8	8	10
65664	0	2	3	5	4	5	6	7	4	5
65728	0	0	3	5	6	3	4	9	3	6
65792	0	0	5	3	3	3	6	3	7	14
65856	1	3	4	2	3	5	8	6	9	11
65920	0	0	2	3	4	4	7	5	5	8
65984	0	0	6	3	4	5	6	4	2	8
66048	1	0	0	4	6	8	7	6	10	8
66112	0	1	1	5	5	4	4	9	7	6
66176	0	0	2	2	2	12	6	2	2	8
66240	1	0	4	6	8	1	5	8	11	2
66304	0	0	3	6	7	5	6	7	7	7
66368	0	1	1	9	1	3	6	8	8	11
66432	0	1	1	3	4	9	4	9	4	10
66496	0	2	2	7	4	5	5	6	14	6
66560	0	0	1	3	5	8	7	8	8	11
66624	0	0	1	3	3	5	4	8	7	9
66688	0	1	0	4	3	8	2	5	7	6
66752	0	2	1	2	4	6	12	4	6	9
66816	0	2	0	4	2	6	5	2	10	12
66880	2	2	6	6	6	1	9	7	5	10
66944	0	2	2	5	3	3	8	8	5	6
67008	1	0	1	2	5	8	9	6	7	7
67072	0	1	3	1	4	6	8	5	9	6
67136	0	1	4	3	4	5	6	3	8	5
67200	0	2	5	3	5	4	7	9	8	12
67264	0	0	3	6	6	4	3	9	8	15
67328	0	0	4	3	1	2	2	6	7	5
67392	0	1	1	6	5	6	5	6	9	8
67456	0	0	1	2	3	3	4	4	11	10
67520	0	1	2	4	3	5	7	9	10	5
67584	0	1	5	2	5	5	2	6	8	6
67648	0	0	5	7	8	6	7	8	9	11
67712	0	1	1	3	5	7	6	9	11	5
67776	0	1	0	5	3	4	5	3	7	5
67840	0	0	5	4	3	4	9	8	5	5
67904	0	2	2	5	4	4	7	5	5	6
67968	1	1	5	5	5	5	5	5	13	8
68032	0	0	4	3	2	9	8	10	7	6
68096	0	0	3	3	4	10	3	6	9	10
68160	0	0	3	1	3	5	6	5	8	8
68224	0	1	5	4	3	4	6	7	8	9
68288	0	0	3	2	2	8	1	6	9	8
68352	2	0	0	4	5	8	5	13	9	3
68416	0	0	2	2	1	4	11	3	7	10
68480	0	1	0	4	3	2	5	3	11	13
68544	0	0	5	3	3	5	4	6	1	14
68608	0	0	4	1	6	12	6	5	10	9
68672	0	0	6	4	3	5	5	7	4	8
68736	0	1	2	4	2	6	5	8	8	10
68800	0	0	2	4	5	6	13	7	5	9
68864	0	2	5	2	4	11	8	6	10	5
68928	1	0	4	4	2	6	4	14	8	11
68992	1	2	3	2	3	5	6	9	11	12
69056	1	2	6	4	6	6	6	11	12	10
69120	0	0	1	2	8	3	5	7	6	8
69184	0	0	1	2	4	5	6	5	9	8
69248	0	1	2	2	5	7	3	7	8	10
69312	0	0	3	5	6	7	5	13	7	14
69376	0	0	2	5	6	6	7	7	7	8
69440	1	2	2	2	5	4	8	7	12	8
69504	1	0	3	7	7	4	4	8	9	8
69568	0	2	4	5	6	6	9	7	6	9
69632	0	1	3	5	5	7	7	2	9	11
69696	0	0	1	5	6	8	3	3	9	3
69760	0	0	2	3	3	6	2	0	8	13
69824	0	2	3	2	10	4	3	7	6	11
69888	0	0	3	1	4	5	4	9	11	5
69952	0	0	3	5	5	4	6	9	5	8
70016	0	0	2	6	7	3	4	8	7	5
70080	0	1	4	7	7	3	5	6	9	12
70144	0	0	3	4	3	7	3	8	7	3
70208	1	1	5	5	5	7	6	6	15	13
70272	1	0	4	5	4	5	6	8	8	11
70336	2	0	1	6	7	10	9	6	9	7
70400	0	3	4	7	4	2	5	10	6	9
70464	0	3	4	4	6	7	6	6	12	13
70528	0	1	5	3	3	4	3	4	9	8
70592	0	0	5	8	2	4	8	12	5	6
70656	0	1	3	1	1	7	5	13	8	4
70720	0	2	4	6	4	3	5	7	7	13
70784	0	0	4	5	4	4	7	8	11	8
70848	0	1	2	4	4	5	6	7	6	12
70912	0	0	1	3	5	5	8	10	7	6
70976	0	1	2	3	5	6	8	5	5	8
71040	0	0	1	4	4	8	5	10	5	4
71104	0	0	8	3	1	4	2	11	4	5
71168	0	0	2	4	6	5	10	5	4	4
71232	0	0	1	7	3	10	6	4	7	8
71296	0	0	5	5	7	3	8	6	7	6
71360	0	0	3	2	6	6	6	9	10	8
71424	1	0	2	3	4	7	6	5	9	8
71488	0	0	0	4	5	7	10	8	7	9
71552	1	2	0	5	3	2	9	5	6	8
71616	1	1	2	3	3	9	1	9	10	5
71680	1	0	1	5	5	8	10	10	5	8
71744	1	0	0	3	7	4	7	8	7	16
71808	0	1	1	5	3	5	5	7	5	4
71872	0	1	2	6	5	2	10	3	8	7
71936	0	0	2	5	8	6	8	12	4	6
72000	0	0	3	1	4	1	9	7	8	7
72064	1	0	3	2	6	4	9	7	7	6
72128	1	1	1	5	5	4	4	7	12	8
72192	1	0	3	1	5	10	9	8	8	15
72256	1	0	2	2	4	6	2	1	7	10
72320	1	1	3	3	6	7	5	4	5	4
72384	0	0	2	5	2	6	8	10	9	8
72448	0	1	1	3	9	4	9	8	4	6
72512	1	1	7	6	2	6	6	8	6	11
72576	0	3	2	4	8	5	1	5	7	10
72640	0	2	2	8	7	4	6	5	14	4
72704	0	0	1	6	4	2	9	5	9	12
72768	0	0	1	5	3	5	7	6	11	9
72832	2	0	1	1	5	6	5	4	8	14
72896	0	0	2	7	9	6	4	10	5	10
72960	0	0	1	3	5	8	7	6	6	11
73024	0	1	1	1	7	3	5	11	8	11
73088	1	1	1	10	7	6	4	7	5	4
73152	0	2	0	6	4	10	8	8	8	10
73216	0	1	4	1	3	4	9	7	5	5
73280	0	0	1	6	7	1	6	5	6	15
73344	0	1	4	3	3	2	3	5	8	10
73408	0	0	2	7	6	4	5	5	6	11
73472	0	1	2	7	6	6	8	7	9	7
73536	0	0	2	7	8	7	7	10	10	13
73600	2	0	1	4	8	7	9	9	15	5
73664	0	0	2	1	5	3	6	6	5	11
73728	0	2	4	5	5	6	7	5	14	12
73792	0	0	1	1	7	7	2	4	8	13
73856	0	0	3	3	4	2	2	12	5	8
73920	0	1	0	6	2	3	6	6	7	4
73984	0	0	1	5	4	6	4	11	8	6
74048	0	0	2	5	2	5	7	6	8	5
74112	0	0	1	5	4	6	3	8	6	3
74176	0	0	0	3	4	4	5	2	10	11
74240	1	0	1	2	4	7	3	4	6	4
74304	0	0	2	2	4	2	3	6	4	13
74368	0	0	2	2	5	4	7	3	7	2
74432	0	0	1	5	4	8	3	7	10	2
74496	0	0	1	0	3	1	5	5	5	11
74560	0	0	3	1	4	3	4	6	4	6
74624	1	0	1	4	2	4	6	5	6	10
74688	0	0	0	5	1	1	5	6	5	4
74752	0	1	3	5	5	5	4	3	5	5
74816	1	0	2	0	3	3	7	4	3	6
74880	0	0	0	2	4	2	4	3	5	9
74944	1	1	0	2	1	2	2	5	7	6
75008	1	0	1	3	3	4	3	3	4	7
75072	0	0	3	2	1	2	2	5	2	1
75136	1	0	2	4	3	5	3	1	4	9
75200	0	0	3	1	1	3	4	1	4	3
75264	0	0	1	2	1	2	3	2	7	8
75328	1	0	1	2	2	2	3	3	4	7
75392	0	0	2	2	2	3	3	2	2	3
75456	0	0	0	3	2	0	5	3	5	4
75520	1	0	0	1	2	2	2	3	8	1
75584	1	0	0	1	2	2	5	3	4	7
75648	0	0	1	0	3	2	2	4	5	1
75712	0	0	1	0	3	5	1	4	5	5
75776	0	0	1	1	1	2	4	2	2	4
75840	0	0	3	1	1	2	2	7	5	1
75904	0	0	0	0	1	0	2	2	3	4
75968	0	0	3	2	1	1	2	5	3	8
76032	1	1	1	2	2	2	0	4	3	4
76096	0	0	1	0	0	1	1	5	4	4
76160	0	0	2	2	0	0	1	5	3	2
76224	0	1	0	1	2	1	7	1	4	5
76288	0	0	0	1	1	1	1	2	5	3
76352	0	0	1	2	1	1	4	0	2	4
76416	0	1	2	0	4	2	4	3	4	3
76480	0	0	1	1	2	1	4	3	1	2
76544	0	0	3	0	6	2	2	2	3	2
76608	0	0	0	3	4	2	2	2	5	6
76672	1	1	0	0	5	2	3	2	2	3
76736	0	1	0	1	1	3	5	3	1	2
76800	0	0	1	2	3	1	5	2	2	2
76864	0	1	1	1	0	2	1	1	5	6
76928	0	1	0	1	1	1	1	0	3	2
76992	0	0	0	2	2	1	3	2	5	1
77056	0	0	1	2	1	1	1	3	0	3
77120	0	0	1	0	1	0	2	1	3	2
77184	0	0	1	0	1	1	3	1	2	1
77248	0	0	0	0	1	0	0	0	0	1
77312	0	0	0	2	3	2	3	2	2	0
77376	0	0	1	2	0	0	0	3	1	2
77440	1	0	0	1	0	1	1	4	2	2
77504	0	0	2	3	1	0	2	2	1	6
77568	0	0	2	1	2	1	0	0	1	0
77632	0	0	2	0	2	1	2	4	2	2
77696	0	1	0	1	1	3	1	1	1	2
77760	0	0	1	1	0	0	1	2	2	1
77824	0	0	0	1	2	1	1	0	0	3
77888	0	0	1	2	0	1	0	3	5	5
77952	0	1	0	1	1	2	0	1	2	2
78016	0	1	0	0	0	3	3	0	2	3
78080	0	0	1	2	0	0	2	1	1	2
78144	0	0	0	1	1	1	1	0	0	2
78208	0	0	1	1	0	1	0	1	1	0
78272	0	0	0	0	2	1	2	1	5	4
78336	1	0	1	0	2	3	1	0	1	1
78400	0	0	1	0	2	3	0	2	2	2
78464	0	0	0	0	0	2	3	0	1	1
78528	0	0	0	1	1	0	2	1	2	2
78592	0	0	1	0	0	2	3	0	0	4
78656	0	1	2	2	1	1	0	1	1	2
78720	0	0	0	2	3	1	0	1	1	1
78784	0	1	0	0	0	0	1	4	2	1
78848	0	1	0	0	0	1	0	0	2	1
78912	0	0	0	0	0	3	1	2	2	0
78976	0	0	1	0	0	1	1	1	1	1
79040	0	0	0	0	0	2	2	3	1	2
79104	0	0	1	2	0	0	0	0	1	0
79168	1	0	0	1	0	0	0	2	1	1
79232	1	0	1	1	0	1	2	3	2	5
79296	0	1	1	0	2	0	2	0	1	0
79360	0	0	1	0	1	0	0	0	2	0
79424	0	0	0	0	1	1	1	0	1	0
79488	0	0	0	0	1	0	1	1	2	2
79552	0	0	0	0	1	1	1	4	3	1
79616	0	0	0	1	4	1	2	1	0	0
79680	0	0	0	1	1	1	1	0	0	1
79744	0	0	0	2	2	1	0	2	1	2
79808	0	0	0	0	3	0	1	1	1	1
79872	0	0	1	0	0	0	1	0	2	2
79936	1	0	0	1	0	0	1	2	3	3
80000	0	1	1	1	1	1	0	2	2	1
80064	0	0	0	0	1	0	0	0	1	0
80128	0	0	1	1	1	0	1	1	4	4
80192	1	0	0	0	2	1	2	1	0	4
80256	0	0	0	0	1	2	1	0	6	1
80320	0	1	0	0	2	0	0	1	2	0
80384	2	0	1	0	1	0	3	2	0	4
80448	0	0	0	1	0	0	1	2	0	1
80512	0	1	0	2	1	0	3	1	1	5
80576	0	0	0	1	0	0	4	3	0	3
80640	0	0	0	1	2	1	2	1	1	3
80704	0	1	0	3	0	1	1	2	4	3
80768	0	0	1	0	0	0	0	0	2	2
80832	0	0	1	1	0	1	0	5	4	0
80896	0	1	1	0	2	0	0	3	2	2
80960	0	1	2	2	1	1	0	1	2	1
81024	0	0	1	2	1	1	0	0	1	4
81088	0	1	0	2	2	1	0	1	0	0
81152	0	0	2	0	2	0	3	4	2	0
81216	0	1	0	0	0	2	0	0	2	4
81280	0	0	1	1	2	3	1	1	2	4
81344	0	0	0	0	2	0	1	2	4	4
81408	0	1	0	1	1	0	0	3	2	1
81472	0	0	0	0	1	0	2	2	0	2
81536	0	0	1	0	3	1	0	2	2	1
81600	1	0	0	0	3	2	3	3	1	4
81664	0	0	0	0	3	0	2	0	2	4
81728	0	0	3	2	0	0	3	1	3	2
81792	1	0	1	2	1	5	1	1	2	3
81856	0	0	1	0	2	2	4	1	6	4
81920	0	0	3	1	2	2	5	1	2	2
81984	0	0	2	4	0	2	2	2	2	4
82048	0	0	3	0	2	0	4	1	3	2
82112	0	0	2	0	1	2	5	5	3	3
82176	0	0	0	3	5	2	6	4	2	4
82240	0	0	0	1	4	4	0	2	3	5
82304	0	1	0	1	3	3	3	4	4	3
82368	1	0	2	2	4	1	0	2	1	3
82432	0	1	2	1	2	4	4	0	3	4
82496	0	0	4	2	4	4	2	4	6	2
82560	0	0	0	0	0	3	4	2	2	5
82624	0	0	1	2	0	2	4	4	2	6
82688	0	1	1	1	5	1	5	2	2	2
82752	1	1	0	1	3	1	0	1	1	5
82816	0	1	2	2	1	5	3	3	7	6
82880	0	1	2	3	1	2	2	6	4	3
82944	0	0	0	2	1	2	5	5	4	6
83008	0	0	0	0	1	2	1	4	3	6
83072	0	0	2	3	1	3	2	4	1	3
83136	0	0	0	1	0	3	3	3	2	4
83200	0	0	2	1	3	2	3	4	2	2
83264	0	1	2	0	4	2	3	2	0	0
83328	1	0	2	2	2	2	5	3	4	6
83392	1	0	0	1	4	1	4	2	4	5
83456	0	0	1	1	2	1	5	6	5	1
83520	0	1	1	0	1	0	4	4	2	4
83584	0	0	0	1	2	2	2	2	2	3
83648	0	0	1	5	3	5	3	1	2	4
83712	1	0	0	2	0	4	6	4	1	6
83776	0	1	0	2	2	2	1	3	4	4
83840	1	0	0	0	0	1	2	4	2	5
83904	0	0	1	1	4	1	2	0	3	5
83968	0	0	0	1	1	0	6	1	2	5
84032	1	1	1	0	0	2	0	2	2	0
84096	1	0	0	5	2	6	1	3	3	4
84160	0	0	3	3	1	1	2	3	1	1
84224	0	1	1	1	2	4	2	4	2	4
84288	0	0	0	3	2	3	1	0	5	4
84352	0	1	0	0	3	2	0	1	0	6
84416	0	0	0	0	0	5	1	2	4	4
84480	0	0	4	0	4	6	1	3	0	1
84544	0	0	0	1	1	0	3	3	0	4
84608	0	0	0	2	0	2	1	3	2	3
84672	0	0	0	3	3	1	2	1	3	3
84736	0	0	0	1	1	0	1	3	3	6
84800	1	0	1	2	3	0	3	0	3	0
84864	0	0	0	1	0	3	3	1	2	3
84928	0	0	1	1	1	3	0	1	2	1
84992	0	0	1	2	4	2	2	1	5	2
85056	0	1	1	1	1	0	3	0	3	3
85120	0	1	0	0	1	1	0	2	2	4
85184	0	0	0	0	2	0	2	4	1	1
85248	0	0	1	2	2	2	2	4	3	3
85312	0	0	1	1	3	0	5	2	1	3
85376	0	2	1	0	3	3	1	3	4	4
85440	0	0	1	1	2	4	0	4	0	0
85504	0	0	2	1	0	1	2	2	2	7
85568	0	0	0	0	0	1	1	2	2	2
85632	1	0	2	4	2	2	2	1	2	2
85696	1	0	1	0	0	3	3	2	2	1
85760	0	0	1	2	1	1	1	0	3	3
85824	0	0	1	1	0	2	0	1	2	0
85888	0	0	1	0	0	0	1	4	5	3
85952	0	0	1	2	4	3	2	1	3	1
86016	0	1	2	1	3	1	2	2	2	7
86080	0	0	1	2	2	2	2	1	2	4
86144	0	0	1	1	1	0	1	1	6	2
86208	0	0	1	1	3	1	1	1	4	2
86272	0	0	1	1	0	1	1	1	3	0
86336	0	0	2	2	1	1	3	1	2	2
86400	0	0	0	3	2	2	2	3	4	3
86464	0	0	0	2	3	2	1	3	1	3
86528	0	0	1	1	2	0	1	1	4	3
86592	0	0	1	1	1	1	2	2	1	2
86656	0	0	0	0	1	2	3	0	2	1
86720	0	1	2	0	1	0	1	2	1	2
86784	0	0	1	3	1	0	2	3	2	0
86848	0	0	0	1	1	0	0	2	0	4
86912	0	0	0	2	0	1	2	1	3	5
86976	0	0	0	1	0	1	4	0	0	1
87040	0	0	0	1	1	1	3	3	3	3
87104	0	0	1	1	1	0	1	2	1	0
87168	0	1	1	0	1	0	2	0	3	2
87232	0	0	0	0	2	2	0	2	3	2
87296	0	0	0	1	1	0	0	1	0	1
87360	0	0	0	2	2	2	4	0	0	3
87424	0	0	1	1	1	2	3	0	1	6
87488	0	0	0	1	2	0	0	0	1	2
87552	0	0	0	3	1	3	4	1	1	0
87616	0	0	0	3	2	1	2	0	1	4
87680	0	1	0	0	2	0	3	1	0	4
87744	0	0	0	2	0	4	2	0	4	1
87808	0	0	0	0	2	0	1	3	0	2
87872	0	0	0	3	1	3	0	1	1	2
87936	1	1	0	2	1	2	1	2	3	2
88000	0	0	0	1	0	1	1	3	4	5
88064	0	0	0	2	0	2	1	0	3	1
88128	0	0	0	1	2	3	1	0	1	3
88192	0	0	0	0	2	0	1	3	1	1
88256	0	0	0	0	0	2	2	0	5	2
88320	0	0	1	0	2	1	2	1	1	1
88384	0	0	1	1	1	1	0	3	2	2
88448	0	0	0	5	1	3	2	3	3	2
88512	0	1	0	1	2	1	3	0	2	1
88576	0	0	0	0	0	2	7	0	2	2
88640	0	0	3	0	1	0	1	1	3	4
88704	0	0	0	2	4	2	2	2	0	1
88768	0	0	1	0	0	0	2	1	0	1
88832	0	0	1	1	3	1	0	1	0	0
88896	0	0	1	2	1	1	0	3	0	2
88960	0	1	0	0	0	4	4	1	1	4
89024	1	0	0	2	0	0	1	3	3	2
89088	1	0	1	1	1	1	2	1	3	1
89152	1	1	1	0	1	1	0	1	3	1
89216	0	0	1	0	1	0	2	0	1	0
89280	0	0	2	2	1	1	3	0	1	2
89344	0	0	0	0	3	3	1	3	2	1
89408	0	0	1	1	3	0	1	1	2	0
89472	1	0	1	1	0	1	1	2	1	1
89536	1	0	1	2	0	1	2	3	2	2
89600	0	0	3	0	1	1	3	1	2	3
89664	0	0	1	2	0	1	0	3	1	0
89728	0	0	0	1	2	1	3	2	2	1
89792	0	0	1	0	0	0	2	1	1	2
89856	0	0	0	0	1	2	2	2	1	6
89920	0	1	1	2	0	3	0	1	2	1
89984	0	0	2	1	0	2	2	1	1	3
90048	0	0	0	1	1	1	0	1	2	2
90112	0	0	1	3	2	1	1	1	0	4
90176	0	0	0	3	1	3	2	1	1	1
90240	1	0	0	0	2	0	2	2	0	4
90304	0	0	0	1	0	0	1	1	3	0
90368	0	0	0	1	1	0	4	5	1	2
90432	0	0	0	1	2	1	0	1	4	1
90496	0	0	0	0	0	0	2	0	0	0
90560	0	0	0	1	2	2	1	1	3	3
90624	0	0	1	0	0	4	3	1	1	2
90688	0	0	0	1	1	1	2	2	4	0
90752	0	0	1	2	0	2	0	1	2	2
90816	0	0	0	1	0	2	2	0	0	3
90880	0	0	1	1	1	0	1	2	3	6
90944	0	0	3	0	1	3	1	1	2	3
91008	0	0	1	0	1	3	4	0	1	2
91072	0	0	0	1	1	2	3	1	2	1
91136	0	0	1	1	2	2	1	1	1	4
91200	0	0	1	1	0	0	0	2	1	0
91264	0	2	1	0	2	3	1	1	1	3
91328	0	1	0	2	1	1	1	3	2	2
91392	0	0	1	1	0	0	0	2	2	2
91456	2	0	1	1	0	1	3	0	1	4
91520	1	1	0	0	1	0	2	5	5	4
91584	0	0	0	1	2	2	1	0	2	1
91648	0	0	2	0	1	2	1	3	1	3
91712	0	0	0	1	1	2	0	3	1	1
91776	0	1	0	1	0	2	1	1	6	0
91840	0	0	1	2	2	1	2	1	2	2
91904	0	0	0	2	3	0	0	2	4	5
91968	0	0	2	1	1	2	5	1	1	2
92032	1	0	2	1	1	0	1	2	1	3
92096	0	0	0	1	2	3	2	3	3	0
92160	0	0	1	1	0	3	3	2	1	2
92224	0	0	0	1	0	1	0	2	2	0
92288	0	2	2	1	2	1	1	1	5	1
92352	0	0	0	1	2	4	1	1	2	0
92416	0	0	0	0	2	2	0	1	2	2
92480	0	0	0	1	1	1	2	0	0	5
92544	0	0	0	0	0	0	2	4	5	3
92608	0	0	0	0	0	1	0	0	2	1
92672	1	1	3	0	4	1	3	0	3	5
92736	0	0	0	1	3	2	2	2	1	1
92800	0	0	1	2	2	1	3	1	4	2
92864	0	0	1	1	3	2	1	3	3	1
92928	0	0	0	1	1	1	2	1	1	2
92992	0	0	2	1	2	1	0	1	2	1
93056	0	0	1	0	0	2	3	4	2	2
93120	0	0	2	1	4	1	0	3	0	0
93184	0	0	2	0	1	2	1	2	1	2
93248	0	0	2	2	3	2	3	0	2	1
93312	0	1	1	1	2	0	2	2	5	4
93376	0	0	1	1	0	1	1	1	1	5
93440	0	0	1	2	1	1	2	1	2	5
93504	0	0	1	1	3	3	1	2	1	1
93568	0	0	0	0	0	0	2	1	2	2
93632	0	1	3	3	0	1	1	6	5	2
93696	0	0	1	0	4	4	3	1	2	1
93760	0	0	0	0	2	2	1	1	2	5
93824	1	0	2	1	2	5	1	3	1	1
93888	0	0	1	3	1	0	0	3	1	2
93952	0	0	1	1	0	1	1	0	2	6
94016	0	1	0	0	1	0	4	1	1	4
94080	1	0	2	0	3	2	1	1	6	8
94144	0	0	0	2	1	1	4	1	3	3
94208	0	1	0	1	1	1	2	2	2	0
94272	0	0	0	1	3	0	2	1	2	2
94336	1	1	0	1	0	2	1	0	1	1
94400	0	0	1	2	2	1	1	0	4	4
94464	1	1	0	0	3	0	1	4	3	0
94528	0	0	1	0	0	2	1	3	1	4
94592	0	0	1	1	3	0	1	2	1	2
94656	0	1	0	1	1	2	1	2	3	3
94720	0	1	1	0	0	2	2	3	1	2
94784	1	0	1	1	2	1	2	0	1	0
94848	0	0	1	1	3	2	3	1	1	5
94912	0	1	1	4	1	0	3	2	2	2
94976	0	1	0	0	0	1	2	2	0	1
95040	0	0	1	3	0	0	3	0	6	5
95104	0	0	0	4	1	0	4	4	1	5
95168	0	0	1	1	2	1	1	2	2	3
95232	1	0	1	1	3	0	4	4	1	1
95296	0	0	1	2	1	0	1	4	1	1
95360	0	1	1	3	3	4	0	2	1	3
95424	0	0	3	0	3	1	1	4	0	1
95488	0	0	1	0	2	1	0	1	1	4
95552	0	0	2	2	1	3	2	0	1	1
95616	0	1	2	1	3	3	1	2	2	2
95680	1	0	1	1	1	0	1	4	4	2
95744	0	1	2	1	3	0	0	2	2	3
95808	0	0	3	0	1	4	2	3	3	2
95872	0	1	1	2	1	1	1	3	2	2
95936	0	1	1	3	4	2	2	3	3	2
96000	0	0	3	2	2	3	4	4	0	3
96064	0	0	1	1	1	0	0	4	3	4
96128	0	0	0	3	2	1	3	4	2	4
96192	0	0	2	0	1	0	2	2	2	7
96256	0	0	3	1	2	0	0	1	2	2
96320	0	0	1	2	1	0	2	3	4	1
96384	0	0	0	3	5	0	3	3	2	3
96448	1	0	1	2	0	3	1	5	1	5
96512	1	1	2	2	0	2	4	4	1	7
96576	0	0	0	0	0	2	3	1	1	1
96640	0	1	2	3	0	1	3	1	2	6
96704	0	0	1	1	2	0	1	3	1	2
96768	0	0	0	1	0	1	1	2	0	7
96832	0	0	1	0	2	1	3	4	1	6
96896	0	0	2	2	0	0	1	1	3	2
96960	0	0	0	1	1	1	2	1	3	1
97024	0	0	0	0	2	1	3	1	0	5
97088	0	2	1	3	1	1	3	1	2	3
97152	1	0	0	1	0	4	0	5	4	1
97216	0	0	1	0	1	3	1	4	3	1
97280	0	2	1	1	0	1	4	2	2	4
97344	0	0	0	2	2	3	1	1	3	3
97408	0	0	2	1	1	1	1	2	3	0
97472	0	1	1	4	1	2	4	2	4	3
97536	0	0	1	2	0	1	1	4	2	3
97600	0	0	0	3	2	2	1	3	1	2
97664	0	0	3	0	0	2	0	7	2	4
97728	0	0	3	0	0	1	1	1	1	0
97792	0	0	1	1	0	3	0	2	1	3
97856	0	0	2	1	0	2	1	4	2	4
97920	0	0	0	1	1	2	3	1	1	3
97984	0	0	0	2	3	3	2	5	7	1
98048	0	0	2	2	2	1	1	1	1	7
98112	0	0	2	1	3	1	2	4	5	5
98176	0	0	0	1	3	1	1	3	3	2
98240	0	0	0	1	1	2	2	1	2	0
98304	1	0	2	0	1	2	3	1	3	7
98368	0	1	0	0	2	1	1	3	3	3
98432	0	2	0	2	1	5	3	2	4	3
98496	0	1	1	0	1	1	1	1	4	4
98560	0	0	0	2	2	2	1	3	4	3
98624	0	0	1	1	1	2	2	1	2	3
98688	0	0	1	1	1	2	2	1	2	0
98752	0	1	0	2	0	4	2	0	2	4
98816	0	0	1	9	1	1	0	0	0	1
98880	0	0	0	1	2	3	1	1	2	1
98944	2	0	0	0	0	1	0	3	2	4
99008	2	0	3	1	2	1	2	4	2	5
99072	0	1	1	3	0	1	3	4	3	7
99136	0	0	0	0	3	0	1	4	4	2
99200	0	0	1	0	3	2	3	6	1	2
99264	1	0	1	2	0	3	5	2	3	1
99328	1	1	1	3	2	1	1	2	2	2
99392	0	0	1	2	2	1	2	2	0	4
99456	0	0	0	2	1	4	1	2	2	4
99520	0	0	1	1	1	4	2	1	1	8
99584	1	1	1	0	1	2	2	3	1	3
99648	0	0	0	2	1	2	0	3	4	4
99712	0	0	2	3	2	1	2	3	3	5
99776	0	0	0	0	0	0	1	3	1	1
99840	0	1	0	2	2	0	1	4	2	0
99904	0	1	4	0	0	1	5	2	3	1
99968	1	0	0	0	0	1	3	1	1	6
100032	0	0	0	2	1	2	2	4	0	4
100096	0	0	0	3	2	0	1	1	0	1
100160	0	0	1	0	3	0	2	3	1	0
100224	0	0	1	2	1	2	0	2	10	3
100288	0	1	1	1	3	3	2	2	2	1
100352	0	0	2	0	0	5	1	0	2	4
100416	0	0	0	1	1	1	1	3	3	1
100480	0	0	2	1	4	3	0	1	2	2
100544	0	0	2	3	1	0	2	2	2	4
100608	0	0	1	1	2	2	3	4	2	3
100672	2	0	0	1	2	5	0	3	1	4
100736	0	0	0	1	2	1	2	2	2	0
100800	0	0	1	2	6	3	0	2	2	2
100864	0	1	0	1	1	3	1	1	3	2
100928	0	0	2	3	1	3	2	2	2	3
100992	0	0	1	0	3	1	1	4	4	2
101056	0	0	0	2	0	4	1	1	4	2
101120	0	0	1	3	0	2	1	2	2	1
101184	0	0	1	1	1	0	4	2	4	5
101248	0	1	0	1	2	5	1	0	2	6
101312	1	0	1	2	1	2	4	2	2	3
101376	0	0	1	0	2	3	3	2	2	3
101440	0	0	1	1	1	0	3	1	1	2
101504	0	0	2	3	2	1	1	0	4	4
101568	0	0	3	2	1	0	2	3	2	5
101632	0	0	1	4	1	3	2	4	2	4
101696	1	0	1	2	0	2	0	5	4	1
101760	0	0	0	1	3	2	5	4	5	7
101824	0	0	2	5	1	2	2	3	5	3
101888	0	0	1	3	2	5	3	2	4	1
101952	0	0	1	3	0	0	2	2	0	1
102016	0	1	0	1	6	1	2	0	3	4
102080	0	0	1	3	2	1	3	3	3	1
102144	0	0	0	2	1	2	2	3	5	1
102208	0	0	1	3	0	2	2	4	0	2
102272	0	0	1	1	0	2	2	2	3	1
102336	0	0	1	1	1	2	4	2	1	0
102400	0	0	1	2	3	0	4	2	1	1
102464	0	1	1	2	2	4	4	2	1	3
102528	0	1	4	1	6	2	3	2	2	3
102592	0	0	0	1	1	0	1	1	3	1
102656	1	0	1	0	1	1	2	1	4	1
102720	0	0	2	3	0	0	1	2	4	4
102784	1	0	0	2	1	1	2	6	1	2
102848	0	0	1	1	2	1	4	4	2	2
102912	0	0	1	1	1	0	3	1	2	3
102976	0	0	0	0	1	2	1	3	1	1
103040	1	0	0	2	4	2	3	2	3	3
103104	0	0	2	2	2	0	1	1	2	3
103168	0	0	0	2	0	1	0	4	1	3
103232	0	1	0	2	2	2	4	3	1	6
103296	0	1	3	3	1	0	5	5	6	2
103360	0	1	1	2	1	2	2	1	1	4
103424	0	2	0	1	1	3	2	5	1	0
103488	0	0	1	1	1	3	2	2	4	2
103552	0	0	0	1	2	1	0	3	3	4
103616	0	0	0	0	1	3	1	3	3	3
103680	1	0	2	1	6	0	1	2	4	0
103744	0	0	1	2	0	2	2	2	5	3
103808	0	1	1	0	2	2	6	4	2	4
103872	0	0	0	2	0	2	2	2	2	1
103936	0	0	1	3	4	2	2	1	2	4
104000	0	0	1	3	3	4	1	2	6	1
104064	0	1	0	4	1	1	0	2	1	2
104128	1	0	0	1	2	1	3	4	3	1
104192	0	2	0	1	0	0	2	1	0	3
104256	1	1	1	2	3	2	2	0	2	7
104320	0	1	3	2	2	0	2	2	3	1
104384	0	0	1	2	2	1	1	3	4	1
104448	0	0	0	1	2	3	2	2	0	3
104512	0	1	1	0	1	3	2	2	1	5
104576	0	0	1	0	0	2	0	0	3	1
104640	0	0	2	1	3	1	2	2	2	1
104704	0	0	3	1	1	1	3	2	1	1
104768	1	0	1	2	0	1	2	3	5	1
104832	0	0	1	0	0	1	0	4	1	6
104896	0	0	0	1	0	3	2	1	2	1
104960	0	0	0	3	2	1	4	0	5	8
105024	0	1	1	1	2	1	2	0	1	1
105088	0	0	3	2	1	1	2	3	1	3
105152	0	1	1	1	1	2	1	2	2	1
105216	0	0	0	0	1	3	4	1	0	1
105280	0	1	0	0	1	1	6	1	3	2
105344	0	1	1	1	2	2	1	5	0	4
105408	0	0	1	4	0	2	0	2	4	3
105472	0	0	0	1	2	1	1	2	2	1
105536	0	0	0	2	1	5	3	0	6	4
105600	0	0	1	2	1	2	1	0	2	5
105664	1	0	0	2	1	1	1	2	5	5
105728	0	0	1	2	2	1	4	3	2	6
105792	0	0	1	1	1	2	2	4	3	5
105856	0	0	5	2	1	2	2	2	2	1
105920	0	0	1	1	0	3	2	1	1	2
105984	0	0	1	1	0	3	2	1	1	3
106048	0	1	2	3	2	1	1	1	1	2
106112	0	0	2	3	2	2	2	5	3	0
106176	0	0	1	0	2	1	3	6	2	0
106240	0	0	0	1	1	2	1	1	3	4
106304	0	0	0	4	1	2	3	4	4	3
106368	0	2	0	1	1	1	2	0	4	0
106432	0	0	0	3	0	4	1	1	4	1
106496	0	0	0	1	2	2	3	1	2	2
106560	0	0	0	2	0	2	4	3	3	0
106624	0	0	1	0	2	2	2	1	1	2
106688	1	0	3	1	0	2	1	1	2	4
106752	0	0	0	1	1	0	1	3	3	2
106816	0	0	1	2	2	3	2	1	3	2
106880	0	1	0	0	1	0	0	2	2	3
106944	0	0	0	1	1	2	1	2	0	0
107008	0	1	2	1	2	1	1	2	4	2
107072	0	0	0	2	0	0	1	1	4	4
107136	0	0	1	1	0	1	0	3	2	3
107200	0	0	0	2	2	1	1	2	0	5
107264	0	1	0	1	0	0	1	0	3	1
107328	0	1	3	0	2	2	2	1	2	1
107392	0	0	0	0	0	2	1	2	0	2
107456	0	0	2	5	0	0	1	4	1	2
107520	0	2	0	0	2	1	3	1	2	2
107584	1	0	1	0	1	1	1	2	2	1
107648	0	0	3	2	2	1	0	2	2	2
107712	0	0	2	2	3	0	1	2	1	3
107776	0	0	1	1	1	3	2	3	0	3
107840	1	1	1	1	2	2	4	0	0	1
107904	0	0	2	0	1	3	0	2	1	1
107968	0	0	0	0	1	1	5	1	3	0
108032	0	0	1	0	0	0	0	2	2	4
108096	0	0	1	1	1	1	1	4	4	3
108160	0	0	0	3	1	0	3	1	1	1
108224	0	0	1	0	0	1	2	2	2	2
108288	0	0	0	2	0	1	1	1	0	0
108352	1	2	0	1	0	2	1	0	2	2
108416	0	0	0	0	1	3	2	2	3	2
108480	0	0	2	3	2	0	1	1	3	2
108544	0	0	0	0	0	2	1	1	1	1
108608	0	0	0	2	2	1	6	0	4	1
108672	2	0	1	0	0	1	2	1	1	1
108736	1	0	0	2	2	3	2	1	4	0
108800	0	2	0	0	2	0	1	3	2	1
108864	0	0	1	0	3	3	2	1	0	2
108928	0	0	1	2	2	1	0	1	2	2
108992	0	0	0	1	2	3	2	1	2	1
109056	0	0	1	0	0	3	0	1	3	1
109120	0	0	1	0	4	0	0	3	2	4
109184	0	0	2	0	3	0	2	2	1	1
109248	0	1	2	1	0	0	0	3	0	3
109312	0	0	0	0	1	0	2	0	1	1
109376	0	0	1	0	1	0	0	0	4	0
109440	0	0	1	2	1	3	1	0	0	1
109504	1	0	1	2	0	1	0	2	1	3
109568	0	0	2	1	1	2	1	2	0	2
109632	1	0	1	1	0	3	1	1	3	5
109696	1	0	0	1	0	0	2	2	2	1
109760	0	1	1	2	2	2	1	1	1	1
109824	0	0	2	0	1	0	1	0	1	1
109888	0	0	1	3	2	0	0	3	0	1
109952	0	0	0	0	1	2	0	1	1	2
110016	0	0	1	1	0	2	3	3	3	2
110080	0	0	0	2	1	0	1	0	0	2
110144	1	1	0	0	3	0	1	1	0	0
110208	0	0	0	2	1	1	2	2	0	2
110272	0	0	2	3	1	1	1	1	3	2
110336	0	1	0	0	2	4	0	1	1	1
110400	0	0	1	1	1	1	0	0	3	3
110464	0	0	1	1	1	1	0	0	1	4
110528	0	0	1	2	0	2	1	0	1	2
110592	0	0	0	2	1	1	1	1	1	3
110656	0	1	0	1	2	1	1	2	1	1
110720	0	1	0	2	1	2	2	5	0	2
110784	0	0	1	2	1	1	1	0	1	2
110848	0	0	2	0	2	0	1	1	0	2
110912	0	0	0	0	0	0	1	2	2	1
110976	0	0	1	1	1	1	1	0	1	0
111040	0	2	0	2	1	2	1	0	2	0
111104	0	1	1	0	0	0	0	1	0	0
111168	0	0	0	0	2	1	1	0	0	1
111232	0	0	1	1	1	0	1	0	3	3
111296	0	0	1	1	1	1	3	1	2	3
111360	0	0	3	1	0	2	1	0	3	1
111424	0	0	1	0	1	0	0	1	2	1
111488	0	0	0	1	1	2	1	0	1	1
111552	0	0	0	1	1	2	1	2	0	2
111616	0	0	1	1	0	0	1	1	0	4
111680	0	0	0	1	0	1	0	2	2	4
111744	1	0	0	0	1	0	0	2	1	0
111808	0	0	1	0	2	2	3	0	2	1
111872	0	0	0	1	1	0	1	1	2	3
111936	0	0	1	2	2	0	2	1	3	0
112000	0	0	0	0	0	0	1	0	1	1
112064	0	2	1	0	4	1	1	2	3	0
112128	0	0	2	1	0	0	2	0	2	3
112192	1	0	1	1	0	0	1	2	0	4
112256	0	0	0	2	0	1	1	0	1	0
112320	0	0	0	1	0	0	1	2	2	6
112384	0	0	2	1	0	0	1	1	0	0
112448	0	0	2	0	1	1	2	0	1	2
112512	0	0	0	0	0	1	0	1	0	2
112576	0	0	2	1	3	0	2	1	1	1
112640	0	0	1	1	0	1	0	0	1	1
112704	0	0	0	0	0	1	1	1	0	1
112768	1	1	0	4	0	1	0	0	0	1
112832	0	0	1	0	3	0	0	0	0	1
112896	0	0	0	1	2	1	1	3	0	0
112960	1	0	0	0	1	0	0	0	1	1
113024	1	0	0	2	1	1	0	2	1	1
113088	0	0	0	1	3	0	2	0	1	0
113152	0	0	1	1	1	1	1	0	2	1
113216	0	1	0	1	1	2	2	2	2	4
113280	1	0	1	0	1	2	0	2	0	0
113344	1	0	0	0	1	1	0	1	0	1
113408	0	1	2	1	3	2	1	2	3	0
113472	2	1	0	0	1	0	0	0	2	0
113536	0	1	0	0	2	0	0	0	1	0
113600	0	1	0	0	1	1	0	1	1	2
113664	0	0	1	0	1	0	1	3	0	0
113728	0	0	1	2	1	0	0	1	1	2
113792	0	0	0	0	0	1	0	1	0	2
113856	0	1	0	2	0	1	0	2	1	0
113920	0	0	1	0	1	1	0	1	1	1
113984	1	0	0	1	0	0	1	3	0	0
114048	0	0	0	1	0	0	0	0	2	1
114112	1	0	0	0	0	1	0	0	2	1
114176	0	0	0	1	1	0	2	2	3	1
114240	0	1	0	0	2	2	0	0	0	1
114304	0	0	0	0	0	0	0	0	2	2
114368	1	0	0	0	1	1	0	0	0	2
114432	0	0	0	0	1	0	1	2	1	1
114496	0	0	1	1	0	0	2	3	0	2
114560	0	0	0	0	1	0	1	0	0	1
114624	0	0	3	0	1	2	0	2	0	4
114688	1	0	0	1	0	0	0	0	1	0
114752	0	0	0	0	0	0	1	1	1	0
114816	0	0	0	3	1	1	1	3	1	0
114880	1	0	0	2	0	1	3	2	0	0
114944	1	1	0	0	1	2	0	0	0	4
115008	0	0	0	0	1	0	1	0	1	1
115072	0	0	0	1	0	2	0	0	1	3
115136	0	1	1	0	0	0	1	1	1	0
115200	0	0	0	1	0	1	0	0	1	3
115264	0	0	0	0	0	1	0	3	1	0
115328	0	0	0	1	0	0	2	0	3	1
115392	0	0	0	0	0	0	0	0	1	2
115456	0	0	0	1	1	0	1	2	1	1
115520	0	0	0	0	0	1	0	2	0	0
115584	1	2	0	1	0	0	0	0	0	2
115648	0	2	1	0	0	2	2	0	1	3
115712	0	0	0	0	0	2	0	2	1	1
115776	0	0	0	0	2	0	0	0	1	1
115840	0	0	0	1	1	0	0	1	1	0
115904	0	0	0	0	1	0	1	3	1	0
115968	1	0	0	1	0	0	1	0	1	1
116032	0	0	1	0	0	1	2	0	1	1
116096	0	0	1	0	1	1	1	0	0	2
116160	0	0	0	0	0	0	0	2	2	1
116224	0	0	0	0	0	0	0	1	0	0
116288	0	0	0	1	1	0	1	0	2	0
116352	0	0	0	1	0	0	1	0	1	1
116416	0	0	0	0	0	2	0	0	0	2
116480	0	0	0	0	0	0	0	1	0	0
116544	0	0	1	1	1	0	2	0	1	0
116608	1	1	1	1	0	2	1	0	2	0
116672	2	1	1	0	0	1	0	0	0	1
116736	1	0	0	0	0	1	0	1	0	0
116800	0	0	0	1	0	0	0	1	2	0
116864	0	0	0	0	0	1	1	1	1	1
116928	0	1	1	1	1	0	1	0	0	1
116992	0	0	1	0	0	0	2	0	1	1
117056	0	0	0	0	1	0	1	1	0	1
117120	0	0	0	0	1	0	1	2	1	1
117184	0	0	0	0	0	1	0	0	0	1
117248	0	1	0	1	1	0	0	1	1	3
117312	0	1	0	0	0	0	3	1	2	2
117376	0	1	0	0	0	1	2	0	3	1
117440	0	0	0	0	0	0	0	0	0	0
117504	0	1	0	1	1	0	1	0	1	1
117568	0	1	0	0	0	0	1	1	0	2
117632	0	0	2	0	0	2	2	1	2	3
117696	0	0	0	0	0	0	0	2	2	0
117760	0	0	2	0	2	0	0	0	0	0
117824	0	0	0	1	1	0	0	2	0	1
117888	0	0	0	1	0	0	0	2	0	1
117952	0	0	1	0	1	1	1	1	0	1
118016	0	0	0	0	1	2	1	1	0	2
118080	0	0	0	3	1	1	0	1	1	2
118144	0	1	1	0	1	0	1	1	2	3
118208	0	0	0	0	1	0	0	0	1	0
118272	0	0	1	0	0	1	2	1	1	3
118336	0	0	1	0	0	2	1	1	3	2
118400	0	0	0	3	0	1	0	1	1	2
118464	0	0	0	1	1	0	0	0	0	0
118528	0	1	0	0	0	0	2	1	1	0
118592	0	0	0	0	0	2	0	2	0	1
118656	0	0	1	1	0	1	1	1	0	1
118720	0	1	0	0	1	1	1	1	2	1
118784	0	0	0	1	2	0	0	1	1	1
118848	0	1	0	0	0	0	1	0	0	0
118912	0	2	1	1	2	1	2	1	1	2
118976	0	0	1	0	0	1	0	0	0	0
119040	0	0	0	0	0	0	0	0	2	0
119104	0	0	0	0	2	0	1	0	0	0
119168	0	0	1	0	0	0	0	0	1	1
119232	0	0	0	0	0	0	0	2	0	1
119296	0	0	0	0	1	0	1	2	0	1
119360	0	0	0	1	0	1	2	1	0	0
119424	0	0	0	0	0	1	1	0	0	1
119488	0	0	0	0	0	1	0	0	1	1
119552	1	1	0	0	0	1	1	0	2	1
119616	0	0	1	0	1	0	1	0	0	1
119680	0	0	1	0	1	1	1	1	0	1
119744	0	0	0	0	0	1	1	2	0	0
119808	0	0	0	2	1	1	2	0	1	1
119872	0	0	0	1	0	0	1	1	0	0
119936	0	0	0	0	3	0	1	2	0	1
120000	0	0	0	1	1	1	1	0	1	2
120064	0	0	1	1	0	0	1	0	1	0
120128	0	0	0	1	1	1	0	0	0	1
120192	0	0	0	0	0	0	1	2	0	0
120256	0	0	0	1	0	0	0	3	1	1
120320	0	0	0	1	0	2	2	0	1	1
120384	0	0	0	0	0	0	1	0	1	1
120448	0	1	0	0	1	1	1	3	0	0
120512	0	1	1	1	1	0	0	1	0	2
120576	0	0	0	0	1	0	0	0	1	1
120640	0	0	0	0	0	0	1	0	2	2
120704	0	0	0	0	0	0	3	0	0	0
120768	0	0	1	0	1	0	2	1	1	2
120832	1	0	0	0	0	0	0	0	1	1
120896	0	0	1	0	0	0	0	0	0	1
120960	0	0	1	0	1	0	0	0	0	1
121024	0	1	0	1	0	0	0	1	0	2
121088	0	1	0	0	0	3	0	0	0	3
121152	0	1	0	0	0	0	0	0	0	0
121216	0	0	0	0	0	0	0	2	0	0
121280	0	0	1	1	0	0	2	1	0	2
121344	0	0	0	0	0	0	1	0	1	0
121408	0	0	1	0	1	0	0	0	2	0
121472	0	0	0	0	0	0	1	0	0	0
121536	0	1	1	0	3	0	0	0	0	1
121600	0	0	0	0	0	1	0	3	0	1
121664	0	0	0	0	0	1	0	0	0	1
121728	1	0	2	0	0	0	0	0	1	1
121792	0	0	1	0	0	1	1	1	0	1
121856	1	0	0	0	0	0	1	1	0	0
121920	0	0	0	0	0	0	2	0	0	0
121984	0	0	0	1	0	3	0	0	1	3
122048	0	0	2	0	2	0	0	1	1	0
122112	0	0	2	2	1	0	1	0	2	0
122176	0	0	1	0	2	2	1	1	2	1
122240	0	0	0	2	0	0	0	0	0	0
122304	0	0	0	0	0	0	0	1	1	3
122368	0	0	0	1	0	0	1	0	2	0
122432	0	1	0	0	0	1	0	1	2	0
122496	0	0	0	0	0	0	1	0	1	1
122560	0	0	0	0	0	0	1	0	1	1
122624	0	0	0	0	1	0	1	1	2	2
122688	0	0	1	1	1	0	1	1	2	0
122752	0	0	1	0	0	0	0	2	0	0
122816	0	1	0	0	0	0	1	0	1	2
122880	0	0	0	0	0	0	0	0	1	0
122944	0	0	2	1	1	1	0	0	1	1
123008	0	0	0	1	1	1	0	0	2	1
123072	0	0	1	1	0	1	0	0	2	4
123136	0	0	0	0	2	1	0	0	1	2
123200	0	0	3	1	0	0	0	1	2	0
123264	0	0	0	2	0	2	1	3	3	0
123328	0	0	0	0	0	1	1	1	1	1
123392	0	0	2	2	1	2	2	3	2	4
123456	0	0	4	2	4	5	4	1	4	3
123520	0	1	6	5	5	6	3	2	8	3
123584	0	0	1	2	4	5	3	5	5	6
123648	0	0	2	1	5	1	1	0	2	2
123712	0	0	1	1	1	2	1	2	1	3
123776	0	0	1	0	0	0	0	1	1	1
123840	0	0	0	0	0	1	1	0	1	0
123904	1	0	0	0	0	0	0	1	0	0
123968	0	0	0	0	1	0	0	0	0	1
124032	1	0	2	0	0	1	0	1	1	1
124096	0	0	0	0	0	1	0	1	1	2
124160	0	0	0	0	0	1	1	0	0	3
124224	0	0	0	0	0	0	1	0	1	2
124288	0	0	0	0	0	0	0	0	2	0
124352	0	0	0	0	0	0	1	1	1	1
124416	0	0	0	1	0	0	0	3	2	1
124480	0	0	0	1	0	1	0	0	2	1
124544	0	0	0	0	0	0	0	0	0	2
124608	0	0	0	1	0	0	0	0	2	0
124672	0	0	0	0	0	0	1	0	4	1
124736	0	0	0	0	0	0	1	0	0	1
124800	0	1	0	0	2	0	0	0	1	2
124864	0	0	0	0	0	0	0	0	2	0
124928	0	1	0	0	0	0	1	0	0	0
124992	0	0	0	1	1	1	1	0	2	2
125056	0	0	0	0	2	0	0	1	2	1
125120	0	0	0	1	0	1	0	2	1	0
125184	0	0	0	0	0	1	1	0	1	0
125248	0	0	0	1	1	1	0	0	0	0
125312	0	0	1	0	0	0	0	1	1	1
125376	0	0	0	1	0	0	1	1	2	0
125440	0	0	0	0	0	0	1	0	0	0
125504	0	0	1	0	0	0	0	1	0	0
125568	1	0	0	1	1	0	0	0	0	0
125632	0	0	0	0	3	0	0	1	0	0
125696	0	0	0	1	0	0	1	1	1	0
125760	0	0	1	0	0	1	0	1	1	0
125824	0	0	0	0	0	1	1	1	2	0
125888	0	0	1	1	0	0	1	2	2	1
125952	0	0	0	0	0	0	0	1	0	0
126016	0	1	0	0	0	0	0	2	0	1
126080	0	0	0	1	0	0	0	1	0	0
126144	0	0	1	1	0	0	0	0	0	0
126208	0	0	0	1	0	0	3	0	0	2
126272	0	0	2	0	0	1	1	1	0	0
126336	0	0	0	1	0	0	1	4	1	0
126400	0	0	0	1	0	0	0	3	0	0
126464	0	0	0	0	0	1	0	0	0	2
126528	0	0	0	1	0	0	1	1	1	1
126592	0	0	0	1	1	0	0	0	1	2
126656	1	1	1	0	0	0	0	1	1	1
126720	0	0	2	0	0	1	0	1	0	0
126784	0	0	0	0	0	1	0	0	2	0
126848	0	2	0	0	0	1	1	3	1	0
126912	0	0	0	2	0	0	1	0	0	2
126976	0	0	1	0	0	0	1	1	1	1
127040	0	0	0	0	0	0	2	2	1	0
127104	0	1	0	0	1	0	0	1	1	2
127168	0	0	0	0	0	0	0	0	0	1
127232	0	0	0	0	0	0	0	0	0	0
127296	0	0	0	1	0	1	1	0	0	1
127360	0	0	0	1	0	2	0	1	2	0
127424	0	0	0	1	1	1	0	0	0	1
127488	0	1	0	1	0	0	0	1	1	0
127552	1	0	0	1	0	1	1	1	0	0
127616	0	0	0	0	0	0	0	1	0	1
127680	0	0	0	0	0	0	0	0	1	0
127744	0	1	1	0	0	1	0	0	0	1
[truncated: 8,051 more rows]
