# Supplementary material for: Unconventional excited-state dynamics in the concerted benzyl (C7H7) radical self-reaction to anthracene (C14H10)
Source: Nat Commun. 2022 Feb 10;13:786. doi: 10.1038/s41467-022-28466-7 (PMC8831467; doi:10.1038/s41467-022-28466-7)
Supplement: Supplementary file 5 — Supplementary Data 3 [file 41467_2022_28466_MOESM5_ESM.txt]

Supplementary Data 3. Time of Flight Mass Spectra recorded between 7.3-8.0 eV with 300 Torr Helium backing pressure and MgF2 window in path of synchrotron beam of the C7H7 self reaction.
Energy	7.299979	7.299979	7.46785	7.599961	7.699975	7.799922	7.899958	7.999989	8.099795
Current	1.560431E-7	1.581056E-7	1.892895E-7	1.99397E-7	1.904993E-7	1.866334E-7	1.826938E-7	1.726309E-7	1.695334E-7
0	0	0	0	1	0	0	1	1	0
64	0	0	0	0	0	0	1	0	0
128	0	0	0	0	0	0	0	0	1
192	0	0	0	0	0	1	0	0	0
256	0	0	0	0	0	0	0	0	0
320	0	0	0	1	1	0	0	0	0
384	0	0	0	0	0	0	0	0	0
448	0	0	0	0	0	1	0	0	1
512	0	0	0	0	0	0	0	0	0
576	0	1	0	0	0	0	0	0	0
640	0	0	0	0	0	0	0	0	0
704	0	0	0	0	0	0	0	0	0
768	0	0	0	0	0	0	1	0	0
832	0	0	0	0	0	0	0	0	0
896	0	0	0	0	0	0	1	0	0
960	0	0	0	0	0	0	0	0	0
1024	0	0	0	0	0	0	0	0	0
1088	0	0	1	0	0	0	0	1	0
1152	0	0	0	0	0	0	0	1	0
1216	0	0	0	0	0	0	0	0	0
1280	0	0	0	0	1	0	0	0	1
1344	0	0	0	0	0	0	0	0	0
1408	0	0	0	0	1	0	0	0	0
1472	0	0	0	0	0	0	0	0	0
1536	0	0	0	0	0	0	0	0	0
1600	0	0	0	0	0	0	0	1	0
1664	0	0	1	0	0	0	0	0	0
1728	0	1	0	0	0	0	0	0	0
1792	0	0	0	0	0	0	0	0	0
1856	0	0	0	0	0	0	0	0	0
1920	0	0	0	0	1	0	0	0	0
1984	0	0	0	0	0	0	0	0	0
2048	0	0	0	0	0	0	0	0	0
2112	0	0	0	0	0	0	0	1	0
2176	0	0	0	0	0	0	0	0	0
2240	0	0	0	0	0	0	0	0	0
2304	0	1	0	0	1	1	0	0	0
2368	0	0	0	0	0	0	0	0	1
2432	0	0	0	0	0	0	0	0	1
2496	0	0	0	0	0	0	0	0	0
2560	0	0	0	0	0	0	0	0	0
2624	0	1	1	0	1	1	0	0	0
2688	0	0	0	1	1	0	0	0	0
2752	0	0	0	0	0	0	0	0	0
2816	0	0	0	0	0	0	0	0	0
2880	0	0	0	0	0	0	0	0	0
2944	0	0	0	0	0	0	0	1	0
3008	0	0	0	0	0	0	0	0	0
3072	0	0	0	0	0	0	0	0	0
3136	0	0	0	0	0	0	0	0	1
3200	0	0	0	0	0	0	0	0	0
3264	0	0	0	0	0	0	0	0	0
3328	0	0	0	0	0	0	1	0	0
3392	0	0	0	0	0	0	0	0	0
3456	0	0	0	0	0	0	1	1	1
3520	0	0	1	0	0	0	0	0	0
3584	0	0	0	0	0	1	0	0	0
3648	0	0	0	0	1	0	0	0	0
3712	0	0	0	0	0	0	0	0	0
3776	0	0	0	0	0	0	0	0	0
3840	0	0	0	0	0	0	0	0	0
3904	0	0	0	0	0	0	1	0	0
3968	0	0	0	0	0	0	0	0	0
4032	0	0	0	0	0	1	0	0	0
4096	0	0	0	0	0	0	0	0	0
4160	0	0	0	1	0	0	0	0	0
4224	0	0	0	0	0	0	0	0	1
4288	0	0	0	0	0	0	0	1	0
4352	0	0	0	0	0	0	1	0	0
4416	0	0	0	2	0	0	0	1	0
4480	0	0	0	0	0	0	0	0	0
4544	0	0	0	0	0	0	0	0	1
4608	0	0	0	0	0	1	0	0	0
4672	0	0	0	0	0	0	0	0	0
4736	0	0	0	0	0	0	0	0	0
4800	0	0	0	0	0	0	0	0	0
4864	0	0	0	0	0	0	0	0	0
4928	0	0	0	0	0	1	0	0	0
4992	0	0	0	0	0	0	1	0	0
5056	0	0	0	0	0	0	2	0	0
5120	0	0	0	0	0	0	1	1	0
5184	0	0	0	0	0	0	0	1	0
5248	0	0	0	0	1	0	1	0	0
5312	0	0	0	1	0	0	0	0	1
5376	0	0	0	1	0	0	0	0	0
5440	0	0	0	0	0	0	0	0	0
5504	0	0	0	0	0	0	1	0	0
5568	0	0	1	1	0	0	0	0	2
5632	0	0	1	0	0	0	0	0	1
5696	0	0	0	0	2	0	0	0	2
5760	0	0	0	0	0	0	0	0	0
5824	0	0	0	0	0	0	0	0	0
5888	0	0	0	0	1	1	0	0	0
5952	0	0	0	0	0	0	0	0	0
6016	0	0	0	0	0	0	0	1	0
6080	0	1	0	0	0	1	1	0	1
6144	0	0	0	0	0	0	0	0	0
6208	0	0	0	0	0	0	0	0	0
6272	0	0	0	0	0	0	0	1	1
6336	0	0	0	0	1	0	1	0	0
6400	0	0	0	0	0	0	0	0	1
6464	0	0	0	0	0	0	0	0	0
6528	0	0	1	0	0	0	0	0	0
6592	0	0	1	0	0	0	0	1	0
6656	0	0	0	2	0	0	0	0	0
6720	0	0	0	0	0	0	0	0	0
6784	0	0	0	0	0	0	1	0	0
6848	0	0	0	0	1	0	0	0	1
6912	0	0	0	0	0	0	0	0	0
6976	0	0	0	0	0	0	0	0	0
7040	0	0	0	1	0	0	0	0	0
7104	0	0	0	0	0	0	1	0	0
7168	0	0	0	0	0	1	0	0	0
7232	0	0	0	0	1	0	0	0	1
7296	0	0	0	0	0	0	0	0	0
7360	0	0	0	0	0	0	0	0	0
7424	0	0	0	0	1	0	1	0	0
7488	0	0	0	0	0	0	0	0	0
7552	0	0	0	0	1	0	0	0	0
7616	0	0	0	0	1	0	1	1	0
7680	0	0	0	0	0	1	1	0	0
7744	0	0	0	0	0	1	0	1	0
7808	0	0	1	0	0	0	0	0	0
7872	0	0	0	1	0	0	0	1	0
7936	0	0	0	0	1	0	0	0	0
8000	0	0	0	0	0	0	2	0	0
8064	0	0	0	0	0	0	0	0	0
8128	0	0	0	0	0	0	0	0	0
8192	0	0	0	0	0	1	0	0	0
8256	0	0	0	0	0	0	0	0	0
8320	0	0	0	0	0	0	0	0	3
8384	0	0	0	0	1	1	0	0	1
8448	0	0	0	0	0	0	0	0	0
8512	0	0	0	0	0	0	0	0	0
8576	0	0	0	0	0	1	0	1	0
8640	0	0	1	0	0	0	0	0	0
8704	0	0	0	0	0	0	0	0	0
8768	0	0	1	0	0	0	0	0	0
8832	0	0	0	0	0	0	0	0	0
8896	0	1	0	0	0	0	0	0	0
8960	0	0	0	0	0	0	1	0	0
9024	0	0	0	0	1	0	0	0	0
9088	0	0	0	0	0	0	0	0	0
9152	0	0	1	0	0	0	0	0	0
9216	0	0	0	0	0	0	0	0	1
9280	0	0	0	0	0	0	0	0	0
9344	0	0	0	0	0	0	0	1	0
9408	0	0	0	2	0	0	0	1	0
9472	0	0	0	0	0	1	0	0	0
9536	0	0	0	0	0	0	0	0	0
9600	0	0	1	0	0	0	0	0	0
9664	0	0	0	0	0	0	0	1	1
9728	0	0	0	0	0	1	0	0	1
9792	0	0	0	0	0	0	1	0	0
9856	0	0	0	0	1	0	0	0	0
9920	0	0	0	0	0	0	1	0	0
9984	0	0	0	0	0	0	0	0	0
10048	0	0	0	0	0	0	0	0	0
10112	0	0	0	1	0	0	0	0	0
10176	0	0	0	0	0	0	0	0	1
10240	0	0	0	0	0	0	0	0	0
10304	0	0	0	0	0	0	0	0	0
10368	0	0	0	0	0	1	0	0	0
10432	0	0	0	0	0	2	0	0	0
10496	0	0	0	0	0	0	0	1	0
10560	0	0	0	0	0	1	0	0	0
10624	0	0	0	0	0	0	0	0	1
10688	0	0	0	0	1	0	0	1	0
10752	0	0	0	1	0	0	0	0	0
10816	0	1	0	0	0	0	0	0	0
10880	0	0	0	1	0	1	1	1	2
10944	0	0	0	0	0	0	0	0	0
11008	0	0	0	1	0	1	1	2	3
11072	0	0	3	2	4	1	4	2	0
11136	0	0	1	3	1	4	9	5	4
11200	1	0	1	9	8	10	8	22	10
11264	0	2	4	8	6	10	6	5	9
11328	1	1	1	1	7	6	1	5	7
11392	0	0	1	2	4	2	5	1	4
11456	0	0	0	2	0	1	3	2	4
11520	0	0	2	2	2	2	0	2	2
11584	0	0	0	2	2	2	0	2	6
11648	0	0	0	1	2	1	3	2	5
11712	1	0	1	1	2	1	3	3	0
11776	0	0	0	0	0	1	2	4	2
11840	1	1	1	2	2	1	2	5	0
11904	1	0	0	2	1	3	0	4	1
11968	0	0	1	5	4	1	2	2	4
12032	0	0	0	2	0	2	3	3	4
12096	0	0	0	1	1	0	2	0	2
12160	0	0	1	1	3	3	3	4	1
12224	0	0	0	3	2	2	2	3	3
12288	0	0	4	0	1	2	1	0	1
12352	1	0	0	2	2	1	2	2	2
12416	0	0	1	2	3	3	2	5	2
12480	0	0	0	2	1	2	0	3	0
12544	0	0	1	2	2	0	3	0	2
12608	0	0	0	0	0	1	1	1	1
12672	0	0	0	1	0	1	1	1	2
12736	0	0	1	1	0	0	0	0	0
12800	0	1	0	0	1	0	2	2	1
12864	0	0	0	0	2	1	0	0	2
12928	0	1	0	1	0	1	0	0	0
12992	0	0	1	0	1	1	0	2	0
13056	0	0	0	0	0	1	1	2	0
13120	0	1	0	0	0	0	0	0	3
13184	1	0	0	0	0	1	1	1	3
13248	0	0	0	0	0	1	1	2	0
13312	0	0	1	0	0	0	0	0	2
13376	0	0	0	2	0	1	1	3	1
13440	0	0	1	1	0	1	3	1	0
13504	0	0	0	0	2	2	0	0	1
13568	0	0	1	1	1	1	1	0	1
13632	0	0	0	2	1	1	1	1	0
13696	0	0	0	0	1	1	1	2	1
13760	0	0	1	1	2	3	0	1	1
13824	0	0	1	1	3	0	2	0	1
13888	0	0	2	0	1	0	3	0	1
13952	0	0	1	0	0	1	0	1	4
14016	0	1	0	0	2	1	0	1	1
14080	0	0	0	0	0	1	3	0	1
14144	0	0	0	0	0	1	1	2	1
14208	0	0	0	0	1	0	1	0	2
14272	0	0	0	0	1	1	0	1	2
14336	0	0	0	0	0	1	0	1	2
14400	0	0	0	0	2	0	2	1	0
14464	0	0	1	0	0	0	0	0	2
14528	0	1	2	0	0	2	0	2	1
14592	0	0	0	1	1	2	1	1	0
14656	0	0	0	0	0	2	0	1	1
14720	0	0	0	0	3	0	0	1	0
14784	0	0	0	0	0	0	0	1	1
14848	0	0	0	0	0	1	0	1	0
14912	0	0	0	1	0	0	0	4	0
14976	0	0	0	1	0	0	1	0	0
15040	0	0	0	0	1	0	0	1	3
15104	0	1	0	1	1	1	0	2	1
15168	0	0	0	1	0	2	0	1	1
15232	0	0	0	0	0	1	1	1	1
15296	0	0	0	0	0	0	0	0	1
15360	0	0	0	0	0	0	2	2	0
15424	0	0	0	1	0	2	0	0	0
15488	0	0	0	3	2	2	1	0	0
15552	0	0	0	0	1	0	0	0	1
15616	0	0	1	1	0	0	0	1	0
15680	0	0	0	0	0	0	0	0	1
15744	0	0	0	1	0	2	1	1	1
15808	0	1	0	1	0	0	0	0	1
15872	1	0	0	1	0	0	1	2	1
15936	0	0	0	0	0	2	1	0	2
16000	0	0	1	0	1	0	1	2	1
16064	0	0	1	0	2	1	0	1	0
16128	0	0	0	3	1	0	2	4	2
16192	0	0	1	2	1	0	1	0	0
16256	0	1	0	0	0	1	0	0	1
16320	0	0	1	0	2	1	1	0	0
16384	0	0	0	2	0	0	0	0	0
16448	0	0	0	2	0	1	1	1	1
16512	0	0	0	0	0	0	0	3	1
16576	0	0	0	0	0	1	0	0	2
16640	0	0	2	0	1	2	1	0	2
16704	0	0	0	1	0	1	1	1	1
16768	0	0	0	0	0	2	1	0	1
16832	0	0	0	0	0	0	0	1	1
16896	0	0	0	1	1	1	0	0	0
16960	0	0	0	0	1	0	2	0	0
17024	0	0	0	0	0	1	2	1	0
17088	0	0	0	1	0	0	1	0	0
17152	0	0	0	4	1	0	1	1	0
17216	0	0	0	1	0	1	2	0	0
17280	0	0	0	0	0	0	1	2	1
17344	0	0	2	1	0	1	0	3	0
17408	0	0	0	1	0	1	4	0	3
17472	0	0	0	1	0	0	2	1	1
17536	0	0	1	1	1	1	2	0	1
17600	0	0	1	1	1	1	0	1	1
17664	0	0	0	0	0	1	0	0	1
17728	0	0	1	0	0	0	1	1	3
17792	0	0	0	0	0	0	1	3	0
17856	0	0	0	0	0	0	2	1	1
17920	0	0	0	0	1	1	0	1	0
17984	0	0	0	0	1	2	0	1	1
18048	0	0	1	0	1	0	1	2	1
18112	0	0	1	0	1	1	0	0	1
18176	0	0	0	0	1	2	1	1	0
18240	0	0	0	1	0	0	0	2	0
18304	0	0	0	0	0	1	2	0	0
18368	0	0	1	0	2	0	2	0	0
18432	0	0	0	0	0	0	0	0	2
18496	0	0	1	0	0	2	2	1	2
18560	0	0	1	2	0	2	0	0	1
18624	0	0	1	0	0	0	2	0	3
18688	0	0	0	0	0	0	1	1	0
18752	0	0	0	1	0	0	1	0	0
18816	0	0	1	1	0	0	4	0	0
18880	0	1	0	0	1	0	0	0	1
18944	0	0	0	1	0	0	1	1	1
19008	0	0	0	0	1	2	1	1	0
19072	0	0	0	0	1	2	2	2	3
19136	0	0	0	0	0	0	1	1	0
19200	0	0	2	0	1	1	0	0	1
19264	0	0	1	0	0	0	1	1	1
19328	0	0	0	0	0	0	2	3	1
19392	0	1	1	0	0	0	0	4	3
19456	0	0	0	2	0	1	1	0	2
19520	0	0	1	0	2	3	1	2	0
19584	0	0	0	0	1	0	0	0	1
19648	0	1	0	2	2	0	1	2	2
19712	0	0	0	0	0	0	0	1	0
19776	0	0	0	1	0	1	0	2	1
19840	0	0	0	2	0	0	1	1	0
19904	0	0	0	1	1	1	2	0	1
19968	0	0	2	0	0	0	1	1	1
20032	0	0	1	0	1	1	1	0	3
20096	0	0	0	1	0	1	0	1	0
20160	0	0	0	1	0	0	0	3	2
20224	0	0	0	1	0	0	0	1	1
20288	0	0	0	0	1	1	0	2	1
20352	0	0	1	0	1	0	1	0	2
20416	0	0	0	0	1	0	3	1	2
20480	0	0	0	0	0	2	0	0	4
20544	0	0	0	0	2	2	1	0	0
20608	0	0	0	0	0	2	0	2	2
20672	0	0	2	0	0	2	1	0	0
20736	0	0	1	0	0	0	1	1	0
20800	0	0	1	0	1	0	1	0	1
20864	0	0	0	0	1	1	0	0	0
20928	0	0	0	1	1	0	3	0	1
20992	0	0	0	0	0	1	0	0	0
21056	0	0	0	1	1	1	0	0	1
21120	0	0	3	0	1	0	1	1	2
21184	0	0	0	0	2	0	0	1	3
21248	0	0	0	1	2	4	2	0	2
21312	1	0	0	0	0	1	0	3	1
21376	0	0	0	0	1	2	2	0	0
21440	0	0	0	0	1	2	1	1	3
21504	0	0	0	1	0	0	0	1	1
21568	0	0	3	0	0	0	2	1	3
21632	0	0	0	0	0	1	2	0	1
21696	0	0	0	0	0	0	0	0	2
21760	0	0	1	1	0	0	1	0	0
21824	0	0	0	0	0	1	0	0	2
21888	0	0	1	0	1	1	0	1	0
21952	0	2	1	0	1	2	1	1	0
22016	0	0	0	0	3	0	1	0	1
22080	0	0	0	0	0	1	1	2	1
22144	0	0	0	0	0	2	1	0	0
22208	0	0	0	2	1	1	1	1	0
22272	0	0	0	0	1	1	1	1	3
22336	0	0	0	0	0	1	1	0	1
22400	0	1	1	0	0	1	1	3	1
22464	0	0	0	1	0	0	0	2	2
22528	0	0	0	0	0	0	0	1	0
22592	0	1	0	1	2	0	1	0	0
22656	0	0	0	1	0	1	0	0	0
22720	0	0	0	0	1	0	1	2	1
22784	0	0	0	1	1	1	0	3	0
22848	0	0	0	0	1	0	1	0	0
22912	0	0	0	1	1	1	0	1	1
22976	0	0	0	1	1	1	0	2	2
23040	0	0	0	2	1	0	2	1	2
23104	0	0	1	1	0	0	2	0	0
23168	1	0	0	1	2	0	0	2	1
23232	0	1	1	0	0	0	0	0	2
23296	0	0	0	0	2	1	2	0	1
23360	0	0	1	0	3	1	0	1	2
23424	0	0	1	1	2	0	1	0	0
23488	0	0	0	0	0	0	0	2	0
23552	1	0	0	0	1	1	0	0	1
23616	0	1	0	0	0	0	2	1	1
23680	0	0	0	0	0	1	3	0	0
23744	0	0	0	0	0	0	0	1	2
23808	0	0	0	0	2	0	0	0	0
23872	0	0	0	1	0	0	0	1	0
23936	0	0	0	0	0	1	0	2	0
24000	0	0	1	0	0	1	2	1	2
24064	0	0	1	1	2	1	1	1	1
24128	0	0	0	0	1	2	0	1	0
24192	0	0	0	3	0	0	0	0	1
24256	0	0	1	0	0	0	1	1	0
24320	0	0	0	0	0	0	1	2	0
24384	0	0	0	0	2	0	1	3	2
24448	0	0	0	0	0	1	0	1	2
24512	0	0	1	0	0	0	1	2	0
24576	0	0	0	1	0	1	0	2	0
24640	0	0	0	0	1	0	0	1	0
24704	0	0	0	0	2	1	1	0	2
24768	0	0	0	0	0	0	0	0	1
24832	0	0	1	1	0	1	2	1	0
24896	0	0	0	0	1	0	0	1	0
24960	0	0	0	0	2	2	0	1	2
25024	0	0	0	0	1	0	1	1	0
25088	0	2	0	1	1	1	0	1	1
25152	0	0	0	2	0	1	3	0	3
25216	0	0	1	2	2	0	1	2	0
25280	0	0	0	0	0	1	1	2	0
25344	0	0	1	1	1	2	0	2	1
25408	0	0	2	0	1	0	2	0	0
25472	0	0	0	1	1	0	0	3	1
25536	0	0	0	0	1	0	3	0	1
25600	0	0	1	1	2	1	2	1	1
25664	0	0	1	0	0	0	1	0	1
25728	0	0	1	1	1	1	0	1	0
25792	0	0	0	2	0	0	0	2	1
25856	0	0	0	0	0	1	0	0	0
25920	0	0	2	0	1	2	1	1	0
25984	0	0	1	2	1	1	0	0	1
26048	0	0	0	0	1	1	1	2	0
26112	0	0	0	1	2	0	1	0	3
26176	0	0	0	1	0	0	0	0	0
26240	0	0	0	1	0	0	1	0	4
26304	0	1	0	0	0	0	2	2	2
26368	0	0	0	0	0	0	0	0	1
26432	0	0	1	1	0	0	1	0	1
26496	0	0	0	1	0	0	3	1	2
26560	0	0	1	0	0	0	1	1	2
26624	0	1	0	1	0	1	0	1	0
26688	0	0	0	0	0	0	1	3	2
26752	0	0	0	1	0	0	0	0	0
26816	0	0	0	0	0	0	1	3	2
26880	0	0	0	2	2	0	1	0	0
26944	0	0	1	1	1	1	2	1	0
27008	0	0	1	2	0	1	0	0	2
27072	0	0	1	1	0	0	0	0	1
27136	0	1	0	1	1	2	0	0	0
27200	0	0	0	0	0	1	0	1	2
27264	0	0	0	0	0	0	0	0	0
27328	0	0	0	0	0	2	3	1	3
27392	0	0	0	0	0	1	3	1	0
27456	0	0	0	0	2	2	1	2	1
27520	0	0	0	1	1	0	1	0	0
27584	0	0	0	0	3	1	4	0	0
27648	0	0	0	2	1	0	0	1	0
27712	0	0	0	0	0	2	1	0	1
27776	0	0	1	1	0	0	0	0	0
27840	0	2	1	1	1	0	4	2	1
27904	0	0	0	3	2	2	0	0	1
27968	0	0	0	1	2	0	1	0	0
28032	0	0	0	0	0	0	2	0	2
28096	0	0	0	1	0	0	2	2	0
28160	0	1	6	4	0	1	3	5	4
28224	1	5	7	16	25	19	24	18	26
28288	0	1	10	11	16	18	28	26	29
28352	0	0	0	2	1	0	2	6	1
28416	0	0	0	3	2	1	1	1	1
28480	0	1	0	5	9	5	2	2	2
28544	1	0	1	1	1	0	2	1	1
28608	0	0	0	1	1	0	1	1	2
28672	1	0	1	0	0	1	2	1	1
28736	0	0	0	0	0	4	1	2	2
28800	0	0	1	0	0	1	1	0	0
28864	0	0	0	4	0	0	0	1	0
28928	0	0	0	2	1	0	2	0	0
28992	0	0	1	2	0	0	1	2	0
29056	0	0	0	0	0	1	1	2	2
29120	0	0	1	0	1	0	0	1	0
29184	0	0	1	0	0	0	0	0	1
29248	0	0	1	0	0	2	2	1	0
29312	0	0	0	1	1	2	1	1	0
29376	0	0	1	0	0	0	0	2	2
29440	0	0	0	1	1	1	0	4	0
29504	0	0	0	0	0	0	1	1	0
29568	0	0	1	0	0	0	1	1	3
29632	0	1	0	0	1	0	2	0	1
29696	0	0	0	2	0	1	3	1	2
29760	0	0	1	0	2	0	1	1	2
29824	0	0	1	2	1	1	0	0	0
29888	0	0	0	0	1	0	2	1	1
29952	0	0	0	0	0	1	0	3	1
30016	0	0	0	0	0	1	0	2	1
30080	0	0	0	0	1	1	0	0	1
30144	0	0	1	2	0	0	0	3	1
30208	0	0	0	0	1	0	0	3	2
30272	0	0	2	0	0	0	0	1	2
30336	0	0	3	1	1	1	2	0	1
30400	0	0	1	0	1	1	1	1	0
30464	0	0	0	1	0	1	0	1	2
30528	0	0	0	0	0	1	0	2	2
30592	0	1	1	1	0	0	1	0	1
30656	0	0	0	0	1	1	1	0	0
30720	0	0	1	0	0	0	1	0	2
30784	0	0	0	0	0	0	0	0	2
30848	0	0	0	1	2	1	0	0	1
30912	0	0	0	2	0	1	2	1	2
30976	0	0	0	2	0	0	1	0	3
31040	0	0	0	0	1	1	1	1	3
31104	0	0	1	0	0	0	1	3	1
31168	0	0	0	1	1	2	0	0	0
31232	0	0	1	1	1	0	0	0	1
31296	0	0	0	1	2	0	0	0	1
31360	0	1	0	0	1	1	0	2	0
31424	0	0	0	0	1	0	1	0	2
31488	0	0	1	1	0	1	1	1	1
31552	0	0	0	0	0	1	1	1	1
31616	0	1	0	1	1	1	1	1	3
31680	0	1	0	1	0	0	0	1	0
31744	0	1	0	0	2	1	0	2	3
31808	0	1	0	0	0	0	1	3	0
31872	0	0	0	1	1	2	2	0	1
31936	0	0	0	1	1	0	1	2	1
32000	0	0	1	1	1	1	0	3	0
32064	0	0	1	0	2	0	1	3	0
32128	0	0	1	0	0	0	1	2	0
32192	0	2	0	1	1	0	3	1	4
32256	0	1	0	0	0	1	0	2	1
32320	0	0	2	0	0	0	2	1	1
32384	0	0	0	0	0	1	0	1	2
32448	0	0	0	1	2	0	0	2	1
32512	0	0	1	0	0	1	0	2	2
32576	0	0	1	0	0	0	1	1	0
32640	0	0	0	0	2	1	2	3	2
32704	0	0	1	0	0	0	1	2	1
32768	0	0	0	1	0	1	2	2	2
32832	0	0	1	0	0	0	2	0	4
32896	0	1	0	0	2	2	1	0	0
32960	0	0	1	1	1	0	2	3	2
33024	0	0	0	1	0	0	1	5	0
33088	0	1	2	0	0	1	3	1	2
33152	0	0	0	0	1	1	2	1	1
33216	0	0	1	0	1	2	0	1	2
33280	0	0	0	2	1	1	0	4	1
33344	0	0	1	1	0	1	2	2	0
33408	0	0	1	0	0	0	0	2	1
33472	0	0	2	1	2	0	2	0	2
33536	0	0	1	0	0	0	2	0	2
33600	0	0	0	0	3	2	0	3	0
33664	0	1	0	2	4	0	3	2	1
33728	0	0	1	0	0	1	1	0	0
33792	0	0	0	1	2	1	0	3	0
33856	0	0	0	0	0	0	1	0	3
33920	0	0	1	0	1	0	1	1	1
33984	0	0	1	1	1	0	0	2	0
34048	0	0	1	1	1	1	1	1	1
34112	0	0	0	1	0	1	3	1	0
34176	0	0	0	0	0	1	0	2	0
34240	0	1	1	0	0	0	1	2	1
34304	0	0	0	0	0	1	0	0	0
34368	0	0	0	0	0	0	1	0	1
34432	0	0	0	1	0	0	3	0	0
34496	0	0	1	0	1	2	3	2	1
34560	0	0	1	0	0	0	1	1	2
34624	0	0	0	0	0	0	0	0	0
34688	0	0	0	0	1	0	1	0	4
34752	0	0	0	0	1	0	0	0	3
34816	0	1	0	0	1	1	0	1	2
34880	0	0	0	0	2	1	0	0	0
34944	0	0	0	0	2	1	0	1	2
35008	0	0	1	0	1	0	0	2	1
35072	0	0	0	0	1	0	2	2	1
35136	0	0	1	0	1	0	1	0	2
35200	0	0	0	0	0	0	1	0	1
35264	0	0	0	0	1	0	0	0	1
35328	0	0	0	1	1	0	0	0	1
35392	0	0	1	0	1	0	1	0	1
35456	0	0	1	1	0	1	0	1	0
35520	0	0	0	0	0	0	0	1	1
35584	0	0	1	0	0	0	0	0	0
35648	0	0	0	0	0	0	1	1	0
35712	0	0	0	0	0	0	1	0	0
35776	0	0	0	2	0	0	0	0	0
35840	0	0	0	1	0	0	2	0	0
35904	0	0	0	0	0	0	2	3	0
35968	0	0	1	0	0	0	0	1	0
36032	0	0	0	1	0	0	0	2	0
36096	0	0	0	0	0	0	1	1	0
36160	1	0	0	0	0	0	1	1	0
36224	0	0	0	0	0	1	0	0	0
36288	0	0	0	0	0	0	0	0	0
36352	0	0	0	0	0	0	0	2	1
36416	0	0	0	0	1	1	0	0	0
36480	0	0	0	0	0	1	0	0	0
36544	0	0	0	0	0	0	0	0	1
36608	0	0	0	0	1	3	1	0	0
36672	0	0	0	3	0	0	0	2	0
36736	0	0	1	2	3	1	1	0	0
36800	0	1	0	2	0	0	0	0	0
36864	0	0	0	0	0	0	0	1	2
36928	0	0	0	1	3	0	4	1	2
36992	0	0	1	3	0	2	1	2	0
37056	0	0	2	0	3	1	3	0	2
37120	0	1	1	0	0	1	5	0	2
37184	0	0	2	2	2	3	1	2	1
37248	0	1	1	3	2	3	3	4	5
37312	0	0	0	1	1	3	3	1	4
37376	0	0	0	2	1	2	0	4	1
37440	0	0	2	0	2	1	2	2	3
37504	1	0	0	1	4	0	1	3	0
37568	0	1	2	2	1	4	1	2	5
37632	1	0	1	1	1	1	2	1	2
37696	1	1	2	1	1	1	0	1	2
37760	0	1	1	0	1	1	2	0	2
37824	0	0	0	2	1	5	2	1	3
37888	0	0	0	1	3	0	2	0	0
37952	0	0	0	2	2	0	1	2	1
38016	0	0	1	2	0	0	3	3	4
38080	0	0	1	1	0	2	0	1	2
38144	0	0	0	1	1	0	0	5	2
38208	0	0	0	0	0	3	1	2	1
38272	0	0	0	0	0	3	4	2	3
38336	0	0	0	0	1	3	1	0	2
38400	0	0	2	0	2	1	1	0	1
38464	0	0	1	0	1	0	3	0	1
38528	0	1	1	1	0	1	1	0	1
38592	0	0	1	0	3	0	0	2	0
38656	0	0	0	0	1	3	1	1	3
38720	0	0	0	1	0	3	0	2	3
38784	0	0	1	1	0	1	1	0	2
38848	0	0	0	3	0	2	1	1	1
38912	1	0	1	0	1	3	2	2	1
38976	0	0	0	1	2	3	2	0	2
39040	0	0	1	0	2	0	1	0	2
39104	0	0	0	2	3	1	0	5	1
39168	0	0	1	0	0	0	2	1	1
39232	0	0	0	0	0	0	1	1	2
39296	0	0	1	1	2	2	3	2	0
39360	2	0	0	0	0	2	1	0	2
39424	0	1	0	0	2	1	0	2	1
39488	0	0	1	0	0	0	0	0	2
39552	0	0	1	1	0	1	0	0	0
39616	0	0	0	0	0	1	0	0	0
39680	0	0	0	1	2	1	0	0	1
39744	0	0	0	1	0	1	0	0	0
39808	0	0	0	0	0	0	3	1	1
39872	0	0	0	1	0	0	2	0	1
39936	0	0	1	0	1	0	0	1	1
40000	0	0	0	1	1	1	0	0	1
40064	0	0	0	1	1	0	1	0	0
40128	0	0	1	0	0	0	1	1	1
40192	0	0	0	0	0	0	1	1	1
40256	0	0	0	0	0	2	0	0	0
40320	0	0	1	0	0	0	1	2	0
40384	0	0	0	0	0	2	1	0	0
40448	0	0	0	0	2	2	1	1	0
40512	0	0	0	0	0	1	4	0	1
40576	0	0	0	0	0	0	1	2	1
40640	0	0	0	0	0	0	1	0	1
40704	0	0	0	0	0	0	1	2	0
40768	0	0	0	0	1	1	0	1	1
40832	0	0	0	1	0	0	1	1	1
40896	0	0	0	0	1	0	0	0	0
40960	0	0	0	1	0	1	1	1	0
41024	0	0	1	0	0	0	1	1	0
41088	0	0	0	0	2	0	1	0	0
41152	0	0	0	0	3	1	1	0	0
41216	0	1	0	1	0	0	0	3	0
41280	0	0	1	0	0	0	1	2	1
41344	0	0	0	1	1	0	1	2	0
41408	0	0	0	0	0	0	1	1	1
41472	0	1	0	0	0	0	1	0	0
41536	0	0	0	1	0	0	1	0	0
41600	0	0	0	0	0	2	0	0	1
41664	0	0	0	0	1	1	0	1	1
41728	0	0	0	2	0	0	1	0	0
41792	0	0	0	0	2	0	0	0	0
41856	0	0	0	0	0	0	0	1	0
41920	0	0	1	0	0	0	0	0	0
41984	0	0	0	1	2	0	0	0	1
42048	0	0	0	0	0	1	0	0	0
42112	0	0	0	0	0	0	2	1	0
42176	0	0	0	1	0	0	0	2	0
42240	0	0	0	0	1	0	0	2	2
42304	0	0	1	0	0	1	0	1	0
42368	0	0	0	0	0	0	2	0	2
42432	0	0	0	0	0	2	0	0	1
42496	0	0	0	1	0	0	0	0	0
42560	0	0	0	1	1	0	1	0	1
42624	0	0	0	0	1	0	2	0	0
42688	0	0	0	1	0	0	0	0	2
42752	0	0	0	0	0	0	1	0	0
42816	0	0	0	0	1	1	0	1	0
42880	0	0	0	0	0	0	0	0	0
42944	0	0	0	0	1	1	1	0	1
43008	0	0	0	0	1	1	2	1	0
43072	0	0	0	0	1	0	0	1	0
43136	0	0	0	0	1	1	0	0	0
43200	0	0	1	0	0	1	0	0	2
43264	0	0	1	1	0	0	0	1	0
43328	0	0	0	0	0	1	0	0	2
43392	0	0	0	0	0	1	0	0	2
43456	0	0	0	0	0	0	0	0	0
43520	0	0	1	0	1	1	1	0	2
43584	0	0	0	0	0	0	0	0	0
43648	0	0	0	0	0	0	0	0	1
43712	0	0	0	0	0	1	0	1	2
43776	0	0	1	0	1	1	0	1	0
43840	0	0	0	0	1	0	0	2	1
43904	0	0	0	0	0	0	1	1	0
43968	0	0	0	0	1	0	0	0	1
44032	0	0	0	0	0	0	0	0	2
44096	0	0	1	0	1	0	0	1	0
44160	0	0	0	0	0	0	0	0	0
44224	0	0	0	0	2	0	0	0	0
44288	0	0	1	0	0	0	0	1	0
44352	0	0	0	1	0	0	1	0	0
44416	0	0	0	1	1	0	1	1	1
44480	0	0	0	0	0	0	0	0	1
44544	0	0	1	0	0	0	0	1	2
44608	0	0	0	1	1	1	0	0	2
44672	0	0	0	0	0	0	3	0	0
44736	0	0	0	0	0	0	0	2	0
44800	0	0	0	0	0	1	0	1	0
44864	0	0	0	1	0	0	4	2	0
44928	0	0	0	0	0	0	0	0	2
44992	0	0	0	0	1	1	0	0	1
45056	0	0	0	0	0	0	0	1	0
45120	0	0	0	0	0	0	0	1	0
45184	0	0	0	0	0	1	0	1	1
45248	0	0	0	1	0	0	1	1	0
45312	0	0	1	0	0	0	0	2	0
45376	0	0	0	1	0	0	0	0	0
45440	0	0	0	1	1	0	0	2	2
45504	0	0	1	0	0	0	0	0	0
45568	0	0	1	0	0	1	2	0	0
45632	0	0	0	0	0	1	0	2	1
45696	0	0	0	0	0	0	0	0	0
45760	0	0	0	1	1	2	1	0	0
45824	0	0	0	0	0	0	2	0	0
45888	0	0	0	0	0	0	0	0	0
45952	0	0	0	0	0	0	1	0	0
46016	0	0	0	0	1	0	0	0	0
46080	0	0	0	0	2	1	0	0	0
46144	0	0	0	0	0	1	0	0	3
46208	0	0	0	0	0	1	0	0	0
46272	0	0	0	0	0	1	0	0	1
46336	0	0	0	0	0	0	1	0	0
46400	0	0	0	0	1	0	0	0	2
46464	0	0	0	0	2	0	1	2	0
46528	0	0	0	1	0	0	0	0	0
46592	0	0	2	0	0	0	1	1	0
46656	0	1	0	0	0	0	0	0	1
46720	0	0	1	0	0	0	1	1	1
46784	0	0	0	0	2	0	0	0	2
46848	0	0	0	0	0	0	1	0	0
46912	0	0	2	0	1	0	0	1	3
46976	0	0	0	1	0	0	2	0	2
47040	0	0	0	0	2	1	0	0	0
47104	0	0	1	0	0	0	2	0	1
47168	0	0	0	2	0	1	0	1	1
47232	0	0	0	0	0	1	1	0	0
47296	1	0	0	1	0	0	0	0	1
47360	0	0	0	0	0	1	1	1	1
47424	0	0	0	0	0	0	1	1	1
47488	0	0	0	0	0	0	0	0	0
47552	0	0	1	0	1	2	0	0	1
47616	0	0	1	1	0	0	0	2	1
47680	0	0	0	0	1	1	2	1	0
47744	0	0	0	0	0	0	1	0	2
47808	0	0	0	0	0	0	0	0	0
47872	0	0	0	0	1	1	0	0	0
47936	0	1	0	0	1	1	0	0	1
48000	0	0	0	0	0	1	2	0	1
48064	0	0	0	1	0	0	0	0	2
48128	0	0	0	1	2	1	0	1	1
48192	0	0	0	0	0	0	1	0	1
48256	0	0	0	0	0	0	0	1	0
48320	0	0	0	1	0	0	2	0	0
48384	0	0	0	1	0	0	0	1	1
48448	0	0	1	0	0	1	0	1	0
48512	0	0	0	0	1	1	0	2	0
48576	0	0	0	0	0	1	0	2	1
48640	0	0	0	0	0	0	1	0	0
48704	0	0	0	0	0	0	0	1	0
48768	0	1	0	0	0	0	0	0	1
48832	0	0	0	2	1	0	0	1	0
48896	0	0	0	0	2	2	0	2	0
48960	0	0	0	0	1	1	0	1	0
49024	0	0	1	0	0	0	0	1	0
49088	0	0	1	0	0	0	0	0	0
49152	0	1	0	0	1	0	1	0	2
49216	0	0	1	0	0	1	1	2	2
49280	0	0	0	1	0	0	1	2	0
49344	1	0	0	1	0	0	0	0	1
49408	0	0	0	0	0	1	1	0	1
49472	0	1	0	0	1	0	0	0	0
49536	0	0	0	0	1	1	0	0	1
49600	0	0	2	1	0	0	1	2	0
49664	0	2	1	1	0	0	1	2	1
49728	0	0	0	0	0	1	0	0	1
49792	0	0	0	0	0	1	0	1	0
49856	0	0	0	1	0	0	0	0	1
49920	0	0	0	0	0	1	0	0	0
49984	0	0	1	0	1	0	1	0	0
50048	0	0	0	0	0	0	1	0	1
50112	0	0	1	0	0	0	0	0	3
50176	0	0	0	1	1	0	0	2	2
50240	0	1	0	0	1	2	1	0	1
50304	0	0	0	0	0	0	0	1	3
50368	0	0	0	1	2	1	0	0	1
50432	0	0	0	0	2	2	0	0	2
50496	0	0	0	0	1	0	1	0	1
50560	0	0	0	0	0	0	1	1	1
50624	0	0	0	1	0	0	0	1	2
50688	0	0	0	0	0	1	0	0	1
50752	0	0	0	0	1	0	0	0	0
50816	0	0	1	0	2	0	0	0	1
50880	0	0	0	0	0	0	0	1	0
50944	0	0	0	0	1	0	1	1	0
51008	0	0	1	0	0	0	0	0	0
51072	0	0	0	0	1	2	0	0	1
51136	0	0	0	1	1	1	0	0	1
51200	0	0	0	1	0	0	0	1	2
51264	0	0	0	0	0	1	0	2	1
51328	0	0	0	0	1	1	0	1	0
51392	0	0	0	0	1	2	1	1	2
51456	0	0	2	2	1	2	0	1	1
51520	0	0	0	1	0	0	3	0	1
51584	0	0	2	1	2	2	0	2	1
51648	0	0	2	3	2	2	3	2	2
51712	0	0	2	2	1	1	0	3	7
51776	0	0	0	2	3	7	7	2	6
51840	0	1	4	2	4	4	5	3	5
51904	0	3	2	3	9	9	10	9	16
51968	0	1	5	6	16	14	17	21	26
52032	0	0	10	13	15	20	14	16	30
52096	3	9	33	45	53	58	59	56	89
52160	20	48	188	293	339	399	406	420	427
52224	216	526	2309	3367	3633	4222	4442	4967	5342
52288	73	306	1522	2345	3128	3646	4294	4976	5556
52352	2	17	89	183	225	297	318	402	483
52416	1	2	11	17	24	29	19	38	40
52480	0	1	5	7	8	4	9	16	16
52544	0	1	8	10	6	6	9	12	10
52608	0	0	7	9	7	8	6	11	7
52672	0	0	4	11	14	6	8	12	14
52736	0	1	5	5	3	8	9	19	9
52800	1	1	7	3	4	8	7	9	13
52864	0	2	3	6	8	8	14	16	16
52928	0	1	7	5	9	9	14	10	10
52992	0	3	1	7	12	5	10	8	11
53056	1	0	4	7	6	11	10	12	7
53120	1	0	2	5	8	9	12	9	21
53184	0	1	6	6	8	16	14	15	11
53248	0	1	5	7	7	4	8	10	21
53312	0	1	6	3	11	8	6	11	18
53376	0	0	5	8	8	6	6	9	12
53440	0	0	5	5	2	6	7	9	9
53504	0	0	2	7	0	10	3	9	9
53568	0	1	1	3	6	5	5	10	9
53632	0	0	4	5	3	8	3	6	6
53696	0	0	4	5	1	5	5	8	10
53760	1	0	2	4	3	6	7	9	10
53824	0	1	0	3	4	8	7	2	7
53888	0	0	2	6	2	2	5	6	9
53952	0	0	3	4	2	3	11	7	9
54016	2	0	1	6	12	5	2	5	7
54080	0	2	3	1	5	8	2	8	10
54144	1	0	2	2	3	5	11	4	4
54208	0	0	0	4	5	6	4	8	15
54272	2	0	4	7	7	4	7	6	7
54336	0	0	2	4	5	6	4	7	3
54400	0	0	3	4	2	2	5	8	7
54464	0	2	2	2	6	4	4	4	5
54528	0	1	2	5	4	4	8	5	4
54592	0	0	2	3	5	4	9	8	4
54656	0	0	2	3	3	3	8	10	7
54720	0	0	2	6	7	2	6	3	3
54784	0	0	4	1	4	3	6	7	5
54848	0	0	3	4	3	9	3	4	5
54912	0	1	3	4	5	4	5	8	3
54976	0	0	2	1	5	2	5	6	5
55040	0	0	4	1	2	2	4	3	2
55104	0	0	3	4	1	6	2	4	5
55168	0	0	2	0	6	2	5	7	7
55232	0	1	2	3	6	4	5	6	12
55296	0	2	2	5	5	1	4	4	4
55360	0	0	0	3	1	0	3	4	8
55424	0	0	5	4	8	2	6	3	8
55488	1	0	5	3	5	5	8	6	5
55552	1	2	3	2	3	4	3	4	9
55616	0	0	2	8	4	5	5	7	6
55680	0	1	7	2	6	6	6	10	6
55744	0	0	3	2	5	1	2	5	4
55808	0	0	0	3	7	5	3	7	10
55872	0	1	2	4	6	6	5	6	6
55936	0	0	4	2	1	5	6	6	7
56000	0	1	3	0	3	2	3	9	5
56064	0	1	1	4	3	5	6	3	5
56128	1	0	1	2	3	3	9	1	4
56192	0	1	3	4	4	2	7	9	5
56256	0	0	2	4	6	7	3	5	5
56320	0	0	3	2	1	5	6	7	2
56384	1	0	1	5	3	9	6	9	7
56448	0	0	1	3	8	0	7	5	6
56512	0	1	3	6	2	5	4	6	5
56576	0	1	4	3	5	1	6	6	5
56640	0	0	1	4	6	8	3	1	8
56704	0	0	3	1	5	5	5	6	5
56768	0	1	5	5	2	10	7	7	6
56832	0	0	1	6	2	3	4	5	5
56896	1	1	2	5	3	5	2	4	5
56960	0	0	2	3	5	2	5	5	2
57024	1	0	2	2	3	5	7	7	9
57088	0	1	1	1	6	5	6	3	11
57152	0	1	3	3	3	3	8	6	5
57216	0	1	2	4	4	5	4	6	7
57280	0	0	3	1	3	6	5	4	9
57344	1	1	2	2	3	6	3	5	10
57408	0	0	4	4	4	3	1	5	10
57472	1	0	4	3	2	5	4	6	6
57536	0	0	6	3	2	2	7	4	7
57600	0	0	2	4	3	4	5	8	2
57664	0	0	3	2	3	3	6	4	3
57728	0	0	2	5	3	4	3	5	4
57792	0	1	5	1	1	3	4	2	6
57856	0	0	1	5	1	5	4	6	10
57920	0	0	2	5	4	3	6	4	5
57984	0	0	4	3	2	7	7	6	3
58048	0	0	3	4	8	11	2	11	6
58112	0	1	2	1	3	2	4	4	6
58176	0	0	0	4	5	6	7	10	4
58240	1	0	3	4	5	2	7	8	5
58304	0	1	1	5	1	8	3	7	5
58368	0	1	3	4	3	5	7	4	9
58432	0	0	3	4	3	8	6	13	4
58496	0	1	0	1	3	9	3	4	6
58560	0	0	4	1	3	4	6	7	3
58624	0	1	3	1	4	2	4	1	4
58688	0	0	1	2	5	4	2	6	7
58752	0	1	0	1	1	7	6	2	4
58816	0	1	2	4	5	7	6	8	7
58880	0	0	0	3	2	5	6	8	3
58944	0	0	1	3	2	2	2	7	11
59008	0	0	1	4	5	4	1	7	4
59072	1	0	2	2	7	3	4	4	7
59136	0	1	5	4	4	3	5	4	2
59200	0	0	3	4	3	3	4	5	1
59264	0	0	3	3	2	4	6	5	6
59328	0	0	2	3	3	2	4	6	4
59392	0	1	1	2	1	5	8	3	5
59456	0	0	1	1	5	1	5	10	6
59520	0	0	3	5	4	7	3	6	7
59584	0	0	2	2	5	2	4	2	9
59648	0	0	2	1	4	6	2	5	8
59712	0	0	2	1	6	6	6	3	7
59776	1	1	1	5	4	3	6	7	12
59840	0	2	1	8	10	5	3	7	2
59904	0	0	1	4	1	6	2	2	7
59968	1	0	2	1	8	0	5	11	6
60032	3	1	4	3	4	7	7	7	5
60096	1	0	3	8	4	6	3	4	2
60160	0	0	2	3	6	1	6	4	5
60224	0	2	1	5	0	6	4	2	4
60288	0	1	4	4	4	3	6	6	7
60352	0	1	3	3	2	4	6	3	4
60416	1	0	1	2	3	5	8	4	5
60480	0	0	1	4	3	9	6	7	4
60544	0	0	2	7	4	3	4	6	10
60608	0	1	2	6	5	5	6	6	2
60672	0	1	0	3	2	6	3	5	9
60736	1	0	1	3	3	6	7	5	4
60800	0	0	1	6	4	4	6	5	7
60864	0	0	1	5	2	6	6	8	5
60928	0	1	0	6	5	2	5	5	4
60992	0	0	3	2	0	1	4	6	8
61056	1	0	2	1	4	1	3	5	12
61120	0	0	3	4	2	6	7	6	7
61184	0	1	2	7	4	2	2	5	5
61248	0	2	3	2	3	5	2	5	2
61312	1	0	1	2	5	1	6	7	3
61376	0	1	0	9	1	1	6	1	8
61440	0	0	2	4	1	4	6	8	7
61504	0	0	6	3	7	0	8	6	8
61568	0	1	1	6	3	3	3	1	6
61632	0	0	2	3	5	3	6	8	3
61696	0	1	3	3	3	3	2	4	5
61760	1	2	1	5	5	8	3	8	10
61824	0	0	3	5	4	8	7	6	6
61888	0	0	2	3	6	7	7	5	11
61952	0	0	1	2	7	4	8	1	2
62016	0	0	2	5	3	6	5	3	5
62080	0	0	2	1	4	3	8	9	8
62144	0	1	3	4	4	0	7	8	4
62208	0	0	0	4	4	4	9	4	7
62272	1	1	4	4	4	1	6	5	7
62336	0	0	3	7	2	2	3	9	4
62400	0	0	3	3	6	1	5	5	2
62464	0	1	1	5	6	5	2	4	8
62528	0	0	1	2	4	7	5	12	8
62592	0	0	4	4	2	4	6	7	3
62656	0	0	2	2	2	3	5	6	5
62720	0	0	4	3	4	2	4	8	5
62784	0	0	5	8	3	2	7	4	16
62848	0	0	3	2	5	5	6	7	8
62912	0	1	2	0	8	3	5	0	5
62976	1	0	1	2	4	5	5	5	5
63040	0	1	1	0	4	5	8	4	12
63104	0	1	1	8	8	2	5	4	5
63168	0	2	3	6	5	4	1	4	8
63232	1	0	2	3	5	6	3	7	6
63296	0	0	2	2	4	3	5	4	6
63360	0	1	1	6	5	6	2	4	6
63424	0	0	1	2	6	2	7	8	8
63488	0	0	2	5	3	6	4	8	2
63552	1	0	1	5	2	3	5	4	6
63616	0	0	2	2	6	3	1	2	11
63680	1	1	5	6	1	4	12	6	5
63744	0	0	1	5	5	4	5	11	8
63808	0	0	1	3	4	4	3	10	11
63872	0	0	1	3	3	3	8	5	8
63936	0	0	2	3	5	4	7	5	6
64000	0	1	0	3	2	8	4	8	4
64064	0	1	2	4	3	3	6	8	8
64128	0	1	1	6	4	5	7	3	3
64192	0	0	3	5	3	2	5	2	8
64256	0	1	4	2	6	1	4	10	6
64320	0	0	4	5	2	7	8	4	6
64384	1	0	1	3	3	2	6	3	9
64448	0	0	1	6	7	7	7	3	3
64512	0	1	2	4	9	5	1	5	2
64576	0	0	1	2	3	2	4	3	4
64640	0	0	1	1	1	5	6	4	10
64704	0	2	1	7	1	9	1	6	3
64768	0	0	0	5	4	2	9	7	6
64832	0	1	3	5	1	3	5	8	4
64896	0	1	1	1	6	6	8	7	8
64960	0	0	0	1	1	4	8	6	3
65024	0	1	1	1	2	3	9	5	7
65088	0	0	3	5	5	5	5	5	7
65152	0	1	1	0	5	3	4	7	5
65216	1	1	1	4	8	3	7	6	5
65280	0	0	3	6	5	1	2	9	8
65344	0	0	3	5	4	5	2	8	7
65408	0	0	4	2	3	3	5	7	4
65472	1	1	3	2	3	3	2	3	6
65536	0	0	3	1	3	4	5	4	5
65600	0	0	3	5	7	6	4	7	8
65664	1	1	4	3	1	7	3	8	2
65728	0	0	1	1	6	5	12	8	5
65792	0	0	4	5	9	3	1	4	5
65856	0	1	2	4	6	5	7	4	6
65920	0	0	1	3	4	0	7	6	9
65984	0	0	5	2	5	5	4	5	3
66048	0	0	2	3	2	2	4	5	10
66112	0	0	1	5	3	2	7	7	6
66176	0	1	0	1	5	8	4	2	8
66240	0	1	3	0	1	6	10	10	4
66304	1	1	1	2	3	6	6	6	11
66368	0	0	2	4	4	4	2	7	4
66432	0	1	4	4	2	9	1	8	4
66496	0	0	1	1	4	5	2	5	6
66560	0	0	2	5	3	5	2	8	5
66624	0	0	4	3	3	4	7	8	6
66688	0	2	6	1	6	7	7	5	12
66752	0	0	2	3	8	3	3	5	7
66816	0	0	4	2	6	2	5	11	2
66880	0	0	0	3	3	7	5	3	5
66944	0	1	0	2	5	4	2	8	6
67008	0	0	3	4	3	7	4	7	5
67072	0	1	3	3	3	4	10	3	5
67136	0	0	4	4	5	3	7	7	6
67200	0	1	0	1	5	4	10	6	4
67264	0	1	1	1	4	8	8	3	8
67328	0	0	1	1	4	4	10	7	12
67392	0	0	0	5	4	1	9	4	5
67456	0	0	0	3	2	6	3	8	9
67520	1	1	1	3	0	5	9	6	5
67584	3	0	0	9	2	10	6	5	7
67648	0	0	1	3	6	8	8	5	5
67712	0	0	2	3	3	5	5	4	10
67776	0	2	2	6	3	6	4	4	7
67840	0	1	1	2	6	3	6	6	10
67904	1	1	4	4	3	4	7	7	3
67968	0	0	4	4	4	5	7	12	3
68032	0	1	1	5	4	2	1	10	5
68096	0	0	1	2	4	4	5	3	12
68160	0	1	5	7	2	3	6	5	5
68224	1	0	3	6	5	4	7	4	6
68288	0	0	5	0	2	9	7	3	5
68352	2	0	2	2	5	2	7	5	6
68416	2	1	6	8	3	1	1	8	5
68480	0	0	4	6	2	5	7	8	6
68544	1	1	5	3	6	11	3	5	5
68608	0	2	5	5	1	6	4	8	5
68672	0	0	4	2	2	4	2	13	6
68736	0	0	0	7	1	2	6	4	0
68800	0	1	0	4	4	8	6	6	5
68864	0	0	2	2	4	7	7	5	9
68928	0	1	2	5	4	10	3	9	8
68992	0	0	1	1	7	7	3	2	9
69056	0	0	3	0	2	3	4	5	4
69120	0	1	3	0	1	6	4	3	6
69184	0	0	4	2	2	2	6	3	4
69248	0	3	2	3	5	7	6	6	3
69312	0	2	0	2	2	5	4	2	6
69376	1	0	3	3	3	4	6	4	7
69440	1	0	2	1	2	6	4	7	8
69504	0	1	7	6	4	5	5	5	10
69568	0	1	4	4	6	3	6	9	4
69632	0	0	2	3	4	2	6	6	9
69696	0	0	3	3	7	2	10	5	6
69760	0	0	5	4	4	1	6	5	7
69824	0	1	4	4	7	3	9	7	10
69888	0	1	1	0	0	4	7	6	6
69952	0	1	0	2	6	5	5	6	12
70016	0	0	1	3	1	2	11	4	6
70080	0	2	0	3	5	2	5	2	7
70144	0	1	0	7	6	3	6	6	14
70208	0	2	1	4	4	8	7	8	3
70272	0	1	1	1	3	4	10	8	9
70336	1	1	1	2	5	9	7	4	7
70400	0	1	2	3	2	8	2	14	6
70464	0	0	4	3	2	7	5	2	9
70528	0	0	2	5	0	8	7	1	8
70592	0	1	0	3	5	2	6	8	8
70656	0	0	3	8	5	3	7	9	4
70720	0	0	4	3	3	5	4	4	5
70784	0	0	3	2	4	6	4	4	9
70848	0	0	3	4	6	9	4	5	7
70912	0	2	1	3	4	7	7	9	8
70976	0	1	1	3	6	3	4	6	6
71040	0	0	1	2	6	6	8	11	7
71104	2	0	3	2	0	4	3	3	8
71168	0	0	1	4	5	9	4	5	12
71232	0	0	2	3	6	5	5	6	9
71296	0	1	0	1	1	7	2	7	8
71360	0	0	3	3	7	5	2	3	7
71424	0	0	3	4	5	6	6	5	4
71488	0	0	1	5	6	6	9	3	1
71552	0	0	7	3	6	6	7	9	6
71616	0	1	1	3	6	6	5	6	6
71680	0	0	3	6	4	5	5	6	4
71744	0	0	1	3	2	5	3	4	8
71808	0	0	5	2	6	5	6	4	5
71872	0	0	3	1	4	6	4	2	7
71936	0	2	3	5	4	7	1	4	4
72000	0	0	3	3	4	2	8	5	4
72064	0	0	2	3	2	1	8	3	3
72128	0	0	0	2	1	5	5	6	6
72192	0	1	2	1	10	2	6	2	5
72256	0	1	0	2	3	2	2	7	8
72320	0	0	2	6	2	3	4	4	4
72384	0	1	3	3	4	5	2	2	9
72448	0	0	6	5	4	3	3	6	7
72512	0	0	1	4	3	4	7	11	7
72576	0	2	4	2	3	4	5	8	3
72640	0	1	0	4	2	6	4	3	4
72704	0	1	2	5	4	7	6	6	5
72768	1	1	2	10	1	3	6	6	8
72832	0	0	1	2	5	7	8	5	9
72896	0	0	4	6	4	5	10	2	6
72960	0	0	3	5	5	8	9	7	8
73024	1	1	5	5	5	4	10	3	5
73088	0	1	1	5	2	1	5	8	9
73152	0	0	2	2	5	2	5	9	3
73216	0	0	0	3	3	6	12	2	4
73280	0	1	2	4	3	3	7	2	5
73344	0	0	3	2	3	4	8	5	6
73408	0	1	1	4	2	9	3	11	7
73472	0	1	4	5	1	0	3	7	12
73536	0	0	1	3	4	11	2	8	3
73600	0	0	1	5	4	2	9	5	8
73664	0	0	1	9	4	9	5	4	9
73728	0	1	2	7	3	1	6	8	7
73792	0	0	2	6	6	7	2	4	2
73856	1	0	1	8	2	4	4	6	6
73920	0	2	2	4	4	4	10	6	4
73984	0	1	2	3	3	1	5	7	4
74048	0	1	1	6	5	2	5	8	4
74112	0	1	2	1	1	8	4	3	6
74176	0	0	4	1	3	3	9	7	5
74240	0	0	4	5	3	5	1	2	5
74304	0	0	1	0	5	2	6	3	8
74368	0	0	4	5	2	4	2	5	7
74432	0	0	1	2	2	3	6	1	5
74496	0	1	1	2	3	2	3	4	4
74560	0	0	0	2	0	1	7	7	4
74624	0	0	0	1	4	4	4	2	6
74688	0	0	0	3	9	4	6	4	2
74752	0	0	1	3	3	3	4	1	10
74816	0	0	1	2	4	5	2	1	3
74880	0	0	0	1	2	4	3	2	5
74944	0	0	3	2	4	2	1	4	1
75008	1	0	1	2	2	2	3	2	2
75072	0	0	4	1	2	1	2	4	1
75136	0	0	0	3	4	1	1	5	4
75200	0	0	0	0	1	1	3	1	2
75264	1	0	2	3	0	3	2	2	2
75328	0	0	1	3	2	1	3	4	5
75392	0	0	0	1	1	6	0	2	3
75456	0	0	2	1	2	4	1	3	5
75520	0	0	1	1	2	6	2	3	3
75584	0	0	1	2	3	1	1	1	2
75648	0	0	0	3	1	3	2	5	2
75712	0	0	0	1	2	1	1	0	5
75776	0	1	0	2	1	1	3	1	3
75840	0	0	0	2	1	4	1	3	1
75904	0	0	2	5	0	2	1	3	2
75968	0	0	0	0	5	0	5	3	0
76032	0	0	0	1	1	2	4	2	3
76096	0	0	3	0	1	1	2	3	1
76160	1	0	0	1	4	0	5	3	0
76224	0	0	0	2	3	1	2	0	0
76288	0	0	0	3	2	2	1	4	1
76352	0	0	2	1	1	1	4	2	2
76416	0	0	2	0	2	1	4	2	3
76480	0	0	0	4	1	0	2	0	2
76544	0	0	1	2	0	0	3	3	1
76608	0	0	0	1	0	2	2	2	2
76672	0	0	3	1	2	2	1	0	4
76736	0	0	1	0	4	3	2	5	1
76800	0	0	1	0	0	1	3	3	1
76864	0	0	0	0	3	2	0	0	2
76928	0	0	1	0	0	1	0	2	0
76992	1	0	1	1	1	0	5	1	1
77056	0	0	1	0	2	2	0	1	4
77120	0	0	1	0	1	1	1	2	2
77184	0	0	0	0	2	2	1	0	0
77248	0	0	0	1	3	0	1	1	0
77312	0	0	0	1	1	0	1	0	4
77376	0	0	1	0	2	1	1	1	0
77440	0	0	2	0	1	3	2	4	2
77504	0	0	1	1	1	0	2	0	1
77568	0	0	0	0	1	0	2	1	2
77632	0	0	0	0	2	0	0	4	2
77696	0	1	0	1	0	1	0	0	2
77760	0	1	0	0	4	2	4	0	0
77824	0	1	0	0	1	0	0	1	2
77888	0	0	0	0	0	1	0	1	1
77952	0	1	0	1	0	0	1	1	2
78016	0	0	0	2	0	0	1	1	3
78080	0	0	1	1	0	0	0	1	3
78144	0	0	1	0	0	1	0	2	3
78208	0	0	1	1	0	2	1	1	3
78272	0	1	0	0	1	1	0	0	0
78336	0	0	1	1	2	0	0	2	5
78400	0	1	0	1	0	0	0	1	2
78464	0	0	0	1	0	0	0	1	0
78528	0	0	0	0	1	1	1	1	0
78592	0	0	0	1	2	3	0	0	1
78656	0	0	0	0	0	1	0	0	1
78720	0	0	3	0	0	2	2	1	1
78784	0	1	2	1	1	2	3	2	0
78848	0	0	2	0	0	0	1	1	0
78912	0	0	0	0	0	2	0	0	1
78976	0	0	2	0	0	0	1	0	1
79040	0	0	1	1	0	2	0	0	0
79104	0	0	1	0	1	2	1	2	3
79168	1	0	0	0	0	3	1	1	2
79232	0	0	0	1	0	1	0	0	2
79296	1	0	0	0	2	0	0	0	0
79360	0	0	0	1	0	0	0	3	1
79424	0	0	0	1	1	2	2	1	2
79488	0	0	0	0	1	1	1	0	0
79552	0	0	0	0	0	0	2	2	0
79616	0	0	1	2	0	2	1	0	1
79680	0	0	1	2	0	2	2	2	2
79744	0	0	0	1	0	3	1	0	1
79808	0	0	0	1	0	0	0	0	1
79872	0	0	0	3	2	0	1	1	2
79936	0	0	0	0	0	2	0	1	2
80000	0	0	0	1	0	0	1	2	0
80064	0	0	2	0	0	2	0	0	1
80128	0	1	0	2	0	1	1	1	4
80192	0	0	0	2	1	0	0	2	2
80256	0	1	0	0	1	2	0	1	0
80320	0	0	1	2	1	2	1	1	3
80384	0	0	1	1	0	1	1	1	3
80448	0	0	0	0	1	1	0	2	1
80512	0	0	2	1	0	1	1	0	2
80576	0	0	1	0	5	3	1	3	2
80640	0	0	0	0	0	0	0	0	1
80704	0	0	2	0	2	1	3	1	1
80768	0	1	0	1	1	1	4	2	2
80832	0	0	0	0	1	2	1	1	3
80896	0	0	1	1	0	1	3	0	1
80960	0	0	2	0	1	4	0	3	0
81024	0	0	0	0	0	1	3	2	3
81088	0	0	1	1	1	1	1	0	5
81152	0	0	0	0	1	2	1	1	3
81216	0	0	1	0	1	0	2	1	2
81280	0	0	0	2	2	0	2	0	3
81344	0	0	1	2	1	2	0	1	2
81408	0	0	1	1	3	2	4	5	4
81472	1	0	2	0	0	3	1	1	2
81536	0	1	0	2	0	1	3	1	4
81600	0	0	0	0	2	1	0	1	2
81664	0	0	2	1	3	1	3	1	2
81728	0	0	1	1	3	2	4	4	1
81792	0	0	0	0	0	1	1	1	2
81856	0	0	0	4	0	4	3	3	2
81920	0	0	0	2	0	0	3	2	3
81984	0	0	0	1	2	1	2	0	1
82048	0	0	0	3	2	2	3	1	2
82112	0	0	2	1	5	3	1	1	1
82176	0	0	2	2	0	0	3	1	2
82240	1	0	2	0	1	1	4	4	3
82304	0	0	0	0	1	2	2	4	2
82368	0	0	0	1	1	1	1	1	2
82432	0	0	1	4	1	1	4	1	10
82496	0	1	2	0	5	2	1	1	4
82560	1	1	1	1	1	6	3	2	5
82624	1	1	0	2	3	0	2	3	4
82688	0	0	1	2	3	1	2	0	1
82752	0	0	2	6	1	0	2	8	2
82816	0	0	1	2	1	1	1	4	6
82880	0	0	1	1	4	3	4	2	3
82944	0	1	0	1	0	1	3	0	1
83008	0	1	1	0	2	1	5	4	2
83072	0	0	1	2	0	2	0	1	3
83136	0	0	2	1	2	2	1	4	2
83200	0	0	3	1	1	1	1	2	3
83264	0	0	0	3	3	3	2	0	3
83328	1	0	0	1	3	2	1	4	1
83392	0	0	1	1	0	1	3	4	5
83456	0	0	2	2	3	1	0	0	4
83520	0	0	0	1	3	1	2	2	2
83584	0	0	1	0	0	3	1	5	3
83648	0	2	0	1	0	2	1	2	6
83712	0	0	3	2	2	1	2	3	1
83776	0	0	1	3	2	2	1	2	6
83840	0	0	1	0	2	0	4	3	0
83904	0	2	0	1	1	4	1	3	6
83968	1	0	0	2	0	1	2	3	1
84032	0	0	0	1	0	1	2	6	2
84096	0	0	0	2	0	2	1	0	2
84160	0	0	3	3	0	0	1	1	4
84224	0	1	0	2	3	6	0	6	1
84288	0	0	0	0	3	0	3	0	0
84352	0	2	2	1	1	1	3	1	2
84416	0	0	2	3	1	1	0	1	1
84480	0	0	1	3	1	3	0	3	4
84544	0	0	0	1	1	2	1	3	2
84608	0	1	0	0	2	2	1	3	5
84672	0	0	0	0	2	1	0	6	2
84736	0	0	0	2	0	1	1	3	2
84800	0	0	1	2	4	1	1	2	3
84864	1	0	0	0	0	0	0	3	4
84928	0	0	1	0	0	2	1	4	3
84992	0	0	0	0	2	0	0	3	0
85056	0	1	0	2	1	2	3	2	2
85120	0	0	1	1	0	1	2	0	1
85184	0	0	1	0	0	0	2	1	2
85248	0	0	1	0	1	0	3	2	2
85312	0	0	0	0	3	1	1	6	1
85376	0	0	0	1	1	0	2	3	3
85440	0	0	1	4	0	1	2	3	3
85504	1	0	0	1	1	2	0	1	1
85568	0	1	0	0	1	1	0	3	2
85632	0	0	2	0	1	3	1	1	1
85696	0	0	0	1	2	2	0	2	1
85760	0	0	1	2	2	0	2	0	4
85824	0	0	1	1	1	0	1	0	0
85888	0	0	0	2	2	3	0	2	2
85952	0	0	1	1	1	2	1	1	0
86016	0	1	0	1	0	0	0	3	2
86080	0	0	0	0	0	1	1	0	3
86144	0	0	0	0	1	1	4	4	1
86208	0	0	2	2	2	0	0	1	2
86272	0	0	0	0	1	1	3	3	2
86336	0	0	1	1	3	1	1	1	3
86400	0	0	2	1	0	0	0	3	1
86464	0	1	0	2	1	2	0	0	0
86528	0	0	1	0	0	1	2	2	1
86592	0	0	1	1	1	1	1	1	1
86656	0	0	1	0	0	0	0	3	0
86720	0	0	1	0	2	1	0	1	0
86784	0	0	0	0	1	1	0	1	2
86848	0	0	0	1	2	3	0	2	1
86912	0	0	1	0	1	0	0	0	4
86976	1	0	1	1	0	4	2	0	2
87040	0	1	0	0	2	1	1	0	1
87104	0	0	0	0	1	0	1	0	2
87168	0	0	0	0	0	3	0	2	2
87232	0	0	0	0	0	3	2	0	1
87296	0	0	0	1	1	2	0	0	1
87360	0	0	0	0	1	0	0	0	1
87424	0	2	0	0	0	1	0	0	1
87488	0	1	0	0	1	3	0	0	1
87552	0	0	0	2	1	0	0	1	0
87616	0	0	0	0	1	0	2	2	2
87680	0	0	0	3	0	1	1	1	2
87744	0	0	0	0	1	1	1	2	0
87808	0	0	0	1	0	0	1	0	0
87872	0	0	0	0	0	0	0	1	1
87936	0	0	2	2	2	2	3	1	1
88000	0	0	0	0	0	1	0	0	1
88064	0	0	1	3	0	2	2	1	2
88128	0	0	0	0	0	1	1	2	0
88192	0	0	1	0	0	0	0	3	2
88256	0	1	0	1	1	1	2	0	1
88320	0	0	0	1	1	1	0	2	2
88384	0	0	0	2	0	0	4	0	0
88448	0	0	1	0	0	0	0	3	1
88512	0	0	1	0	1	0	3	2	2
88576	0	0	1	1	2	1	2	0	0
88640	0	1	3	2	1	1	0	2	3
88704	0	0	0	2	0	0	1	0	4
88768	0	0	0	2	0	1	2	3	0
88832	0	0	1	1	2	0	0	1	1
88896	0	0	0	1	0	1	0	0	2
88960	0	0	0	1	1	1	3	0	1
89024	0	0	0	0	0	2	2	3	3
89088	0	0	0	0	1	1	0	1	3
89152	0	0	1	3	1	0	1	1	2
89216	0	0	1	0	1	3	4	2	1
89280	0	0	0	2	0	1	2	1	0
89344	0	1	3	1	1	2	0	2	2
89408	0	0	2	1	1	0	4	0	1
89472	0	0	0	1	1	2	0	1	1
89536	0	1	2	2	2	0	1	2	1
89600	0	0	1	0	0	2	0	1	2
89664	0	0	0	0	1	0	1	1	1
89728	0	0	0	0	2	0	1	1	1
89792	0	1	1	2	2	1	3	1	1
89856	0	1	1	0	0	3	0	2	2
89920	0	1	0	0	0	2	1	0	2
89984	0	0	1	1	1	0	0	0	1
90048	0	0	0	1	0	0	2	0	2
90112	0	0	0	0	0	2	0	2	2
90176	0	0	0	1	1	1	2	0	1
90240	0	0	1	0	1	3	0	1	3
90304	0	0	0	0	0	1	0	1	2
90368	0	0	0	1	3	1	2	1	1
90432	0	0	0	0	4	3	1	1	0
90496	0	0	0	0	1	0	1	0	3
90560	0	0	0	2	1	1	3	2	0
90624	0	0	0	1	0	0	0	0	4
90688	0	1	2	0	0	0	1	4	1
90752	0	0	1	0	0	2	1	0	3
90816	0	0	0	0	0	1	0	0	1
90880	0	0	0	0	1	0	1	0	1
90944	0	0	1	2	0	0	1	3	0
91008	0	0	0	0	0	1	1	2	2
91072	0	1	1	1	0	1	1	0	2
91136	0	0	0	0	0	0	0	1	1
91200	0	0	2	0	2	1	3	1	1
91264	0	0	1	1	0	1	3	2	3
91328	0	0	0	1	0	0	2	4	0
91392	0	0	0	1	0	1	2	1	3
91456	0	0	1	0	1	1	3	0	2
91520	0	0	1	0	0	0	3	0	2
91584	0	0	0	1	1	0	0	1	1
91648	0	0	0	1	0	2	0	3	1
91712	0	0	0	1	1	1	1	0	1
91776	0	0	0	2	0	0	5	1	2
91840	0	1	0	1	1	2	1	1	1
91904	0	0	0	1	0	1	1	0	2
91968	0	0	0	0	0	0	0	0	2
92032	0	1	0	0	1	2	0	5	0
92096	0	0	1	1	0	1	1	1	2
92160	0	1	0	0	1	2	1	2	0
92224	0	0	0	3	2	1	1	2	1
92288	1	0	1	1	1	2	2	0	3
92352	0	0	0	1	0	1	1	4	2
92416	1	0	0	4	0	1	3	1	2
92480	0	0	0	3	1	1	3	2	0
92544	0	0	0	0	1	2	0	1	1
92608	0	0	2	1	1	2	0	1	0
92672	0	0	0	1	0	3	1	0	0
92736	0	0	1	0	1	0	0	0	1
92800	0	0	1	2	1	2	0	6	4
92864	0	0	0	1	0	0	0	1	0
92928	0	1	0	0	0	2	1	1	1
92992	0	0	0	1	2	0	3	1	4
93056	0	0	2	0	0	2	2	2	0
93120	0	0	2	2	0	2	2	4	3
93184	0	1	0	1	2	0	1	1	1
93248	0	0	0	0	3	1	0	1	1
93312	0	0	0	1	1	0	1	2	0
93376	0	0	2	1	2	0	1	1	3
93440	0	1	2	1	0	3	3	2	2
93504	0	1	1	0	1	0	1	3	4
93568	0	0	0	2	1	1	3	2	2
93632	0	0	0	0	0	0	0	2	0
93696	0	0	1	0	0	2	1	0	2
93760	1	1	0	1	1	3	0	2	0
93824	0	0	1	0	3	0	0	1	1
93888	0	0	1	1	1	1	1	1	1
93952	0	0	0	0	0	1	1	1	4
94016	0	0	1	1	2	2	1	3	3
94080	1	0	0	0	0	2	1	5	4
94144	0	0	0	1	1	2	1	1	2
94208	1	0	0	1	1	4	2	0	5
94272	0	0	0	4	3	2	3	2	2
94336	0	0	0	0	0	0	1	2	2
94400	0	0	0	1	1	1	3	3	2
94464	0	0	0	3	3	0	1	0	2
94528	0	0	1	0	2	4	1	2	1
94592	0	0	1	0	0	1	1	1	0
94656	0	0	0	2	1	1	0	0	3
94720	0	0	0	1	2	0	4	2	2
94784	1	0	1	0	2	0	4	1	1
94848	0	0	1	1	2	1	2	2	0
94912	0	0	0	2	5	0	1	0	3
94976	0	0	1	0	3	2	0	2	1
95040	0	0	1	1	1	4	2	0	4
95104	0	0	0	0	1	1	3	2	2
95168	0	0	0	0	1	5	3	3	3
95232	0	0	1	2	0	2	3	2	2
95296	0	0	2	1	1	1	1	5	2
95360	0	0	1	0	1	0	0	0	1
95424	0	0	1	0	1	1	1	0	2
95488	1	0	0	2	2	4	2	5	1
95552	0	1	1	1	1	3	1	5	1
95616	0	0	1	2	1	0	1	6	0
95680	0	0	1	2	0	2	1	3	3
95744	1	0	0	0	1	2	0	2	2
95808	0	1	1	3	0	3	4	2	4
95872	0	0	1	2	1	2	1	1	4
95936	0	0	0	0	1	3	1	2	3
96000	0	0	0	0	1	2	6	2	4
96064	1	0	2	1	0	1	3	3	2
96128	0	0	0	2	2	3	5	1	1
96192	0	0	1	2	4	3	4	0	3
96256	0	0	1	0	1	1	0	1	2
96320	0	0	1	1	1	1	0	1	2
96384	0	0	1	1	1	2	1	1	4
96448	0	0	0	1	1	3	3	1	0
96512	0	0	1	0	0	1	8	0	3
96576	0	0	0	1	0	2	1	1	6
96640	0	1	1	3	0	2	0	2	3
96704	0	1	1	3	0	0	0	2	1
96768	0	0	1	0	3	3	2	3	3
96832	0	0	2	1	3	3	4	2	1
96896	1	0	0	0	1	1	1	2	2
96960	1	0	0	0	1	0	3	3	4
97024	0	0	1	2	0	1	4	4	2
97088	0	1	0	0	2	5	1	5	2
97152	0	1	1	1	0	5	3	4	5
97216	0	0	1	2	0	2	0	3	8
97280	0	0	1	1	0	3	0	2	3
97344	0	0	1	4	2	1	1	1	0
97408	0	2	1	2	1	1	1	3	3
97472	0	0	3	1	2	1	1	1	1
97536	0	0	0	0	1	0	2	3	0
97600	1	0	0	3	0	2	2	2	8
97664	0	0	0	1	0	1	2	2	1
97728	0	0	0	0	2	3	2	2	1
97792	0	0	0	3	2	3	0	0	0
97856	0	0	1	1	3	5	0	3	2
97920	0	0	0	2	2	1	3	0	3
97984	0	0	0	3	1	2	0	1	2
98048	0	0	3	2	0	1	2	2	1
98112	1	0	0	1	1	2	1	0	3
98176	0	1	0	1	0	2	1	2	0
98240	0	1	1	1	2	1	4	2	1
98304	1	0	0	1	0	0	1	4	1
98368	0	0	1	2	1	2	2	7	5
98432	0	0	1	2	0	2	2	3	1
98496	0	0	1	0	2	3	4	3	0
98560	0	0	1	2	0	1	1	2	3
98624	0	0	0	2	1	2	4	3	2
98688	0	1	2	1	0	1	2	2	3
98752	0	0	1	0	2	5	3	7	3
98816	0	0	2	3	1	0	0	1	4
98880	0	0	0	1	2	2	2	4	1
98944	0	0	2	0	0	0	1	3	3
99008	0	0	1	2	2	2	1	0	3
99072	0	0	0	1	2	1	3	1	2
99136	0	0	0	0	1	2	3	2	0
99200	0	1	2	0	3	2	1	0	3
99264	0	1	1	0	0	3	0	1	1
99328	0	0	0	1	4	3	6	0	4
99392	0	0	0	1	1	4	3	2	3
99456	0	0	0	1	3	2	2	1	1
99520	0	0	0	1	0	2	2	1	1
99584	0	2	1	2	4	0	3	1	3
99648	0	0	1	0	3	2	3	2	1
99712	0	0	0	0	2	0	1	1	2
99776	0	0	1	0	2	2	2	4	3
99840	0	0	4	1	2	2	1	2	1
99904	0	0	0	0	2	3	4	1	6
99968	0	1	5	1	3	2	3	1	1
100032	0	0	1	1	4	1	1	1	0
100096	0	0	1	3	2	1	4	2	0
100160	0	1	1	0	3	2	4	2	2
100224	0	0	2	0	3	3	3	0	2
100288	0	0	0	1	1	3	2	2	4
100352	0	0	0	2	1	3	4	4	1
100416	0	0	3	5	0	4	1	2	3
100480	0	0	0	3	3	2	5	3	2
100544	0	1	3	3	0	1	1	3	1
100608	0	0	0	1	2	1	2	4	0
100672	0	0	0	0	0	2	4	2	4
100736	0	0	2	2	1	2	3	6	5
100800	0	0	2	3	2	4	2	3	6
100864	0	0	1	0	1	3	3	4	2
100928	0	0	1	1	3	2	5	3	3
100992	0	1	1	2	1	2	1	2	2
101056	0	0	1	0	0	1	3	2	2
101120	0	0	0	2	2	1	2	1	2
101184	0	0	0	2	1	0	2	3	2
101248	0	1	0	1	0	0	2	3	6
101312	0	1	1	1	3	1	2	2	2
101376	0	0	2	0	1	2	1	1	4
101440	0	1	0	1	2	2	4	3	2
101504	0	1	0	1	0	2	4	1	1
101568	0	2	1	2	1	2	2	1	0
101632	0	2	2	2	0	3	1	2	2
101696	0	1	2	2	0	2	3	4	4
101760	0	0	0	3	1	5	2	2	2
101824	0	0	0	1	2	1	0	4	4
101888	0	2	3	2	1	2	0	2	2
101952	0	0	0	3	1	1	6	0	2
102016	0	1	1	2	1	2	1	3	1
102080	0	1	0	0	2	3	4	3	3
102144	0	0	1	0	2	1	4	1	1
102208	0	1	2	3	0	2	1	2	4
102272	0	0	0	1	4	0	1	1	1
102336	0	1	0	1	3	1	1	2	1
102400	0	1	1	0	3	2	2	2	4
102464	0	0	0	1	0	3	2	0	1
102528	0	1	0	2	0	2	1	1	3
102592	0	0	0	2	2	3	2	2	1
102656	0	0	1	0	6	0	3	1	1
102720	0	0	2	4	4	0	0	1	1
102784	0	2	0	1	2	2	4	0	3
102848	0	1	0	1	1	2	0	3	4
102912	0	1	1	3	2	1	3	2	3
102976	1	0	0	1	1	3	2	1	2
103040	0	1	1	1	2	2	3	1	2
103104	1	0	1	2	2	2	1	3	3
103168	0	2	0	0	2	2	2	3	2
103232	0	0	2	3	1	5	2	1	1
103296	0	1	0	2	1	3	3	3	4
103360	0	0	0	2	1	3	2	1	1
103424	0	0	0	3	0	1	3	1	2
103488	0	0	1	1	0	1	1	0	0
103552	0	0	1	2	2	1	5	3	2
103616	0	0	2	0	1	3	1	4	1
103680	0	0	1	1	0	2	3	1	4
103744	0	0	1	1	3	0	0	0	3
103808	0	0	3	1	1	1	4	2	2
103872	0	1	0	2	1	1	1	2	4
103936	0	0	1	1	2	1	2	0	0
104000	1	0	0	2	0	1	1	4	4
104064	0	0	1	0	1	4	2	2	4
104128	0	1	0	0	0	3	4	5	3
104192	0	0	0	2	2	1	1	1	1
104256	0	0	0	2	0	0	1	3	4
104320	0	0	0	1	0	1	3	4	4
104384	0	1	1	2	0	2	3	0	3
104448	0	0	1	1	1	2	1	3	1
104512	0	1	2	1	3	2	1	1	3
104576	0	0	2	2	1	2	1	2	0
104640	1	2	1	0	1	2	2	1	0
104704	0	0	0	0	3	3	1	5	2
104768	0	0	3	1	4	2	3	1	3
104832	0	0	2	1	0	2	2	2	1
104896	0	0	2	1	1	2	2	1	6
104960	0	0	2	2	2	0	0	6	0
105024	1	0	0	0	0	1	4	0	1
105088	0	0	2	2	2	0	1	0	3
105152	0	0	0	0	0	1	3	3	2
105216	0	0	0	1	2	5	2	2	4
105280	0	0	0	0	3	3	0	2	0
105344	0	0	0	1	3	1	2	2	2
105408	0	0	1	1	4	2	3	2	1
105472	0	1	2	2	2	2	2	2	4
105536	0	0	0	4	0	2	0	0	3
105600	1	0	1	1	1	3	3	2	3
105664	0	0	2	2	3	1	1	0	1
105728	0	0	1	1	1	1	1	1	0
105792	0	0	2	0	1	1	4	2	2
105856	0	0	2	0	3	0	2	2	1
105920	0	0	1	1	3	0	1	1	2
105984	0	0	0	2	2	1	2	0	1
106048	0	0	1	0	0	3	2	2	0
106112	0	0	2	3	1	2	2	0	2
106176	0	0	1	1	0	0	3	0	3
106240	0	0	1	1	0	0	3	5	5
106304	0	0	1	0	1	0	1	1	1
106368	1	0	2	3	0	1	2	0	0
106432	0	1	2	0	2	1	2	0	0
106496	0	2	1	2	2	4	2	2	5
106560	0	0	1	1	3	0	2	2	2
106624	0	0	1	0	0	2	2	1	2
106688	0	0	1	1	1	1	1	0	0
106752	0	0	0	2	1	0	2	6	4
106816	0	1	0	0	1	3	0	0	1
106880	0	0	1	1	0	3	1	2	0
106944	0	0	2	1	2	0	2	0	1
107008	0	0	2	0	0	2	0	1	1
107072	0	0	1	0	4	4	2	2	4
107136	0	2	3	2	1	3	3	3	4
107200	0	0	2	2	3	0	1	4	2
107264	0	0	0	1	1	1	0	4	1
107328	0	1	1	1	2	0	1	3	0
107392	0	0	0	1	0	1	1	2	1
107456	0	0	1	1	0	2	0	0	2
107520	0	0	1	4	0	0	0	3	3
107584	0	1	1	4	3	1	0	3	0
107648	0	0	0	2	0	1	0	2	2
107712	0	0	0	1	2	4	0	2	2
107776	0	0	0	2	1	0	2	1	1
107840	0	0	1	0	1	0	0	2	1
107904	0	1	0	2	0	1	1	2	2
107968	1	1	2	2	2	1	4	3	3
108032	0	1	1	1	3	1	3	3	2
108096	1	0	0	0	0	0	3	2	3
108160	0	0	1	0	1	1	0	1	4
108224	0	0	1	1	1	1	1	0	1
108288	0	0	1	0	0	0	2	2	2
108352	0	0	1	0	0	3	2	3	3
108416	0	0	0	2	2	3	1	2	1
108480	0	0	2	3	0	2	1	6	1
108544	0	1	2	1	0	1	3	1	2
108608	0	0	0	1	1	1	1	3	2
108672	0	1	1	3	1	2	1	1	5
108736	2	0	1	1	2	2	1	1	0
108800	0	2	3	0	1	3	2	0	3
108864	0	2	1	1	2	2	4	2	2
108928	0	1	2	1	1	0	1	1	1
108992	0	0	0	1	1	1	2	1	0
109056	1	0	0	3	1	1	3	2	1
109120	0	1	3	3	0	4	2	2	0
109184	0	0	0	1	0	1	1	1	3
109248	0	1	1	2	1	1	2	1	2
109312	0	0	1	0	4	0	1	0	2
109376	0	0	0	1	2	4	0	0	2
109440	0	0	0	1	1	2	2	2	2
109504	0	0	0	1	1	0	2	2	2
109568	0	0	2	1	3	0	1	0	2
109632	0	0	1	1	1	1	1	1	1
109696	0	0	0	1	0	1	0	1	3
109760	0	0	0	0	1	1	1	0	4
109824	0	0	1	1	0	0	2	1	1
109888	0	1	0	1	2	3	1	0	5
109952	0	1	1	1	1	0	3	0	2
110016	0	0	1	3	2	2	2	2	2
110080	0	0	0	3	0	1	4	2	0
110144	1	0	2	1	1	1	3	1	0
110208	0	0	0	2	2	1	0	2	1
110272	1	0	1	0	0	1	1	2	1
110336	0	1	1	2	0	1	1	1	1
110400	0	0	0	1	1	0	0	2	1
110464	0	0	0	1	1	1	1	0	2
110528	0	0	1	2	0	3	0	1	0
110592	1	0	0	0	2	2	5	0	4
110656	0	0	1	1	0	0	1	3	2
110720	0	0	0	2	1	3	0	1	1
110784	0	0	0	1	0	1	1	4	1
110848	0	0	0	0	1	1	2	1	1
110912	0	0	1	0	3	2	1	0	2
110976	0	0	0	0	1	0	1	4	2
111040	0	0	0	0	2	2	0	3	2
111104	0	0	1	1	2	1	0	0	2
111168	0	1	0	0	1	3	2	0	1
111232	0	0	1	0	2	1	2	4	0
111296	0	0	0	1	0	0	1	1	2
111360	0	0	1	0	2	0	1	0	1
111424	0	0	0	0	1	1	3	1	0
111488	0	0	0	1	1	2	4	3	1
111552	1	0	1	1	1	2	2	3	1
111616	0	0	0	0	0	1	2	0	0
111680	0	0	0	0	1	0	1	1	0
111744	1	0	1	1	2	0	1	2	2
111808	0	0	1	0	0	0	3	2	3
111872	0	0	0	0	0	1	0	2	0
111936	0	0	0	0	0	2	0	0	1
112000	0	0	0	2	0	2	0	0	0
112064	0	0	0	1	1	3	2	2	4
112128	0	0	0	3	3	0	1	1	2
112192	0	0	0	0	2	1	0	1	1
112256	1	1	0	0	0	0	1	1	0
112320	0	0	0	0	0	0	1	0	1
112384	0	1	0	0	0	0	0	0	1
112448	0	0	0	0	1	0	0	1	0
112512	0	0	0	1	3	1	0	0	2
112576	0	0	1	1	2	1	0	0	3
112640	0	0	1	0	2	1	0	0	0
112704	0	0	0	2	0	0	2	2	0
112768	0	0	0	0	0	0	1	0	0
112832	0	0	2	0	0	0	2	0	0
112896	0	1	0	0	0	1	0	0	1
112960	0	0	1	0	0	1	0	0	2
113024	0	0	0	0	0	0	0	0	2
113088	0	0	1	0	0	0	0	2	1
113152	0	0	0	1	1	1	1	2	1
113216	0	0	1	0	1	0	3	0	1
113280	0	0	0	0	0	0	1	0	1
113344	0	0	0	0	1	0	0	1	0
113408	0	0	0	1	0	0	2	0	1
113472	0	0	0	1	0	0	0	0	0
113536	0	0	0	0	0	0	1	0	0
113600	1	0	0	3	3	1	1	1	0
113664	0	0	0	0	1	0	2	1	1
113728	0	0	0	0	1	1	1	1	2
113792	0	1	1	1	1	3	2	1	2
113856	0	0	0	0	0	0	1	1	1
113920	0	0	0	0	0	0	3	0	1
113984	0	0	0	2	1	0	0	0	1
114048	0	0	0	0	0	0	2	1	1
114112	0	0	2	0	0	0	1	3	2
114176	1	0	0	0	0	0	2	2	0
114240	0	0	0	0	1	0	1	0	1
114304	0	0	0	2	1	0	2	0	2
114368	0	0	0	1	1	0	0	0	1
114432	0	0	1	0	0	0	2	1	0
114496	0	0	0	1	0	1	1	0	2
114560	0	1	0	1	1	0	0	0	1
114624	0	0	2	0	1	0	0	1	0
114688	0	0	0	1	0	0	0	4	1
114752	0	0	1	0	1	0	0	3	0
114816	0	0	0	1	1	0	0	0	0
114880	0	0	0	0	0	0	1	0	0
114944	0	0	1	0	0	0	0	1	0
115008	0	0	1	1	2	0	0	1	0
115072	0	0	1	0	1	1	0	2	0
115136	0	0	1	0	0	0	2	0	1
115200	0	0	0	0	0	0	0	1	1
115264	0	0	0	0	0	1	0	0	1
115328	0	1	0	1	0	1	0	0	0
115392	0	0	1	0	0	0	2	1	2
115456	1	0	1	0	0	0	1	0	0
115520	0	0	0	0	0	0	0	1	2
115584	0	1	0	0	0	0	1	1	0
115648	0	0	0	1	0	1	1	1	2
115712	0	0	0	0	0	0	0	2	1
115776	0	1	0	0	1	0	0	0	0
115840	0	0	1	2	0	1	3	0	1
115904	0	0	0	0	1	0	0	1	0
115968	0	0	0	0	0	0	1	0	2
116032	0	0	0	2	0	1	0	0	0
116096	0	0	0	0	0	1	3	1	0
116160	0	0	0	1	1	0	0	0	0
116224	1	0	1	1	1	0	1	1	0
116288	0	1	1	0	0	0	0	0	0
116352	0	0	1	2	0	1	1	0	0
116416	0	2	1	0	1	0	1	0	0
116480	0	0	0	0	0	0	0	1	0
116544	0	0	0	0	1	0	0	1	0
116608	0	0	0	0	0	0	0	1	0
116672	1	0	1	0	0	2	0	0	1
116736	0	0	0	0	0	1	0	2	0
116800	0	0	0	0	0	1	2	1	1
116864	0	0	2	1	0	0	0	1	0
116928	0	0	0	2	0	1	1	0	0
116992	0	0	0	1	0	0	0	0	0
117056	0	0	0	1	0	0	1	1	0
117120	0	0	0	0	2	1	0	0	2
117184	1	0	1	0	0	0	0	0	0
117248	0	0	0	0	1	1	0	0	2
117312	1	0	2	1	0	2	0	0	0
117376	0	0	2	0	0	1	0	0	1
117440	0	1	1	1	0	0	3	0	1
117504	0	0	1	1	0	0	0	1	1
117568	0	0	0	0	1	0	0	0	2
117632	0	0	1	0	0	1	1	0	2
117696	0	0	0	1	1	0	0	0	1
117760	0	0	0	0	0	0	1	0	1
117824	0	0	1	0	0	0	0	1	0
117888	0	1	2	1	1	0	0	2	1
117952	0	0	0	0	1	0	2	1	0
118016	0	0	1	0	0	2	0	0	1
118080	0	0	0	0	0	1	1	1	2
118144	0	0	0	2	1	0	0	1	1
118208	0	0	0	1	0	0	0	1	0
118272	0	0	0	0	0	1	0	2	0
118336	1	1	0	0	0	1	0	0	0
118400	0	0	0	1	2	0	0	0	0
118464	0	0	0	0	0	1	1	0	0
118528	0	0	0	1	0	0	1	0	0
118592	0	0	2	1	0	0	0	0	1
118656	0	0	1	0	0	0	0	2	1
118720	0	0	0	1	0	0	0	0	1
118784	0	0	0	0	0	2	1	0	0
118848	0	0	2	0	1	2	3	0	2
118912	0	0	0	0	0	1	0	2	0
118976	0	0	0	0	0	0	0	0	2
119040	0	0	0	0	0	1	1	0	0
119104	0	0	0	0	0	0	1	1	2
119168	0	0	0	1	1	0	0	0	0
119232	0	1	0	0	0	1	0	1	1
119296	0	0	0	0	0	1	1	0	2
119360	0	0	0	1	1	1	0	0	0
119424	0	0	0	0	0	1	0	0	0
119488	0	0	0	0	0	0	0	1	0
119552	0	0	0	1	1	1	0	0	1
119616	0	0	0	1	1	1	1	0	0
119680	0	0	1	0	0	0	0	1	0
119744	0	0	0	1	0	0	0	0	1
119808	0	0	1	0	0	0	0	1	0
119872	0	1	1	0	0	0	0	0	0
119936	0	0	0	0	1	1	0	0	0
120000	0	0	0	0	0	1	1	1	0
120064	0	0	0	0	1	0	0	1	1
120128	0	0	0	1	1	0	0	0	0
120192	0	1	0	0	0	0	0	1	0
120256	0	0	0	0	0	1	0	0	0
120320	0	1	0	0	0	0	0	0	0
120384	0	0	0	0	0	1	0	0	0
120448	0	0	0	0	0	2	0	0	0
120512	0	0	0	0	0	0	0	1	1
120576	0	0	0	0	1	0	0	3	0
120640	0	0	0	0	0	1	1	0	1
120704	0	0	0	1	1	0	0	1	0
120768	0	0	0	0	0	1	0	0	0
120832	0	0	0	0	0	1	0	0	0
120896	0	0	0	0	0	0	0	0	1
120960	0	0	0	0	1	0	0	0	1
121024	0	0	0	0	0	1	0	1	0
121088	0	0	2	0	0	1	1	0	3
121152	0	0	1	0	0	1	0	0	1
121216	0	0	0	0	1	1	1	0	0
121280	0	0	0	0	0	0	0	2	0
121344	0	0	0	2	0	1	1	0	0
121408	0	0	0	0	1	0	1	0	1
121472	1	0	0	1	0	0	1	0	1
121536	0	1	1	1	0	2	0	0	0
121600	0	0	1	0	0	0	0	0	0
121664	0	0	0	0	0	2	0	0	0
121728	1	0	0	0	0	0	1	1	0
121792	0	0	0	0	0	1	0	1	1
121856	0	0	0	0	1	0	0	2	0
121920	0	0	1	0	0	1	0	0	2
121984	0	0	0	2	1	1	1	1	0
122048	1	0	0	0	0	1	2	0	0
122112	0	0	1	1	1	0	0	2	0
122176	0	0	0	0	1	2	0	0	1
122240	0	0	0	3	0	0	0	1	1
122304	0	0	0	1	0	0	0	1	2
122368	0	0	0	0	0	2	0	2	1
122432	0	0	0	0	0	2	1	0	1
122496	0	0	1	0	0	2	0	0	1
122560	0	0	0	0	0	4	0	1	1
122624	0	0	0	0	0	0	0	1	0
122688	0	0	1	1	0	0	0	1	0
122752	0	0	0	0	0	1	1	0	0
122816	0	0	0	1	1	0	0	0	0
122880	0	0	0	0	0	0	0	3	2
122944	0	0	0	0	1	2	0	1	1
123008	0	0	0	0	1	0	0	3	1
123072	0	0	0	0	3	1	1	0	0
123136	0	0	0	4	0	0	0	2	0
123200	0	0	1	2	0	1	1	1	0
123264	1	1	1	0	0	0	0	0	1
123328	0	0	0	0	1	1	1	2	2
123392	0	1	0	0	0	0	5	6	2
123456	0	1	2	3	1	0	3	2	6
123520	0	1	3	2	0	4	5	3	3
123584	0	0	0	1	3	3	8	2	1
123648	0	0	3	1	2	5	1	3	2
123712	1	0	0	0	3	2	1	3	4
123776	0	0	1	0	0	2	2	1	0
123840	0	0	0	1	2	0	0	3	0
123904	0	0	0	1	1	0	0	0	0
123968	0	0	1	0	0	0	1	2	1
124032	0	0	0	0	0	0	1	0	1
124096	0	0	2	1	0	0	1	0	1
124160	0	0	0	1	0	1	0	0	0
124224	0	0	0	1	1	0	0	0	1
124288	0	0	1	1	0	0	0	1	2
124352	0	0	0	1	0	2	1	0	2
124416	0	0	0	0	1	0	1	0	2
124480	0	0	0	0	0	0	0	1	0
124544	0	0	0	0	0	0	0	0	2
124608	0	0	0	0	0	0	1	0	0
124672	0	0	0	1	0	0	0	1	2
124736	0	0	0	0	1	0	0	2	1
124800	0	0	0	0	1	1	0	0	0
124864	0	0	0	0	0	0	0	0	1
124928	0	0	1	1	0	0	1	0	0
124992	0	0	1	0	1	0	0	2	2
125056	0	0	0	1	0	0	0	1	0
125120	0	0	0	1	0	0	1	0	1
125184	0	0	0	0	0	0	1	1	2
125248	0	0	0	0	1	0	0	1	1
125312	0	0	0	0	0	0	1	1	1
125376	0	0	0	0	0	0	0	1	0
125440	0	0	0	1	0	0	1	1	2
125504	0	0	0	1	0	1	0	0	0
125568	0	0	0	0	0	0	1	0	2
125632	0	0	0	0	1	0	1	1	0
125696	0	0	0	0	0	0	0	0	0
125760	0	0	0	1	0	0	0	2	0
125824	0	0	0	0	1	0	0	0	0
125888	0	0	0	0	1	0	1	1	1
125952	0	0	0	0	0	0	1	2	0
126016	0	0	0	0	0	1	0	0	2
126080	0	0	0	0	0	0	0	0	0
126144	0	0	0	0	1	1	2	1	0
126208	0	0	0	0	0	0	1	0	0
126272	0	0	0	1	0	0	1	0	0
126336	0	0	1	0	0	0	0	0	0
126400	0	0	0	0	0	1	0	0	0
126464	0	0	0	1	0	0	0	3	0
126528	0	0	0	0	0	0	1	1	1
126592	0	0	0	0	0	0	1	0	0
126656	0	0	2	0	0	0	1	0	1
126720	0	0	1	0	0	1	0	0	0
126784	0	0	0	0	0	0	1	0	0
126848	0	0	1	0	0	1	0	0	0
126912	0	0	0	0	0	1	1	1	1
126976	0	0	0	0	0	0	0	0	0
127040	0	0	1	0	0	1	0	1	0
127104	0	0	1	0	0	0	2	0	1
127168	0	0	0	0	0	0	0	1	1
127232	0	0	0	0	0	1	0	0	0
127296	0	0	0	0	0	1	1	1	0
127360	0	0	0	1	0	1	0	0	1
127424	0	0	0	1	0	0	0	0	0
127488	1	0	0	0	0	1	0	0	0
127552	0	0	0	0	0	0	2	1	0
127616	0	0	0	1	0	0	1	1	2
127680	0	0	0	0	0	0	1	0	0
127744	1	0	2	0	0	1	0	2	2
[truncated: 8,051 more rows]
