# Supplementary material for: Unconventional excited-state dynamics in the concerted benzyl (C7H7) radical self-reaction to anthracene (C14H10)
Source: Nat Commun. 2022 Feb 10;13:786. doi: 10.1038/s41467-022-28466-7 (PMC8831467; doi:10.1038/s41467-022-28466-7)
Supplement: Supplementary file 6 — Supplementary Data 4 [file 41467_2022_28466_MOESM6_ESM.txt]

Supplementary Data 4. Time of Flight Mass Spectra recorded between 8.0-10.0 eV with 300 Torr Helium backing pressure of the C7H7 self reaction.
Energy	7.999872	8.099795	8.20004	8.299909	8.400012	8.499968	8.599904	8.699919	8.80017	8.899966	9.000082	9.099959	9.200071	9.299625	9.400175	9.499905	9.599925	9.700073	9.800054	9.900211	9.999883	10.100094
Current	3.23443E-7	3.20079E-7	3.277105E-7	3.268895E-7	3.13596E-7	3.13929E-7	2.93142E-7	2.82282E-7	2.69611E-7	2.641265E-7	2.60149E-7	2.476325E-7	2.41166E-7	2.35396E-7	2.36936E-7	2.212485E-7	2.14368E-7	2.038322E-7	1.983006E-7	1.918421E-7	1.842138E-7	1.718175E-7
0	0	1	0	1	4	0	1	1	1	0	1	3	3	3	2	5	6	0	1	2	5	1
64	1	2	1	0	3	0	0	1	1	1	0	1	2	1	2	5	1	3	1	4	2	5
128	0	1	1	1	0	2	0	0	4	0	1	2	0	1	2	0	3	0	2	2	4	2
192	0	1	1	0	0	0	1	0	2	0	1	0	1	4	1	4	3	3	3	3	7	7
256	0	1	0	1	2	0	1	0	4	3	2	1	2	3	3	3	4	5	4	6	5	3
320	1	1	0	1	0	1	0	2	2	0	3	1	1	5	4	3	6	4	6	7	8	9
384	0	1	0	1	2	1	1	1	6	0	3	0	3	4	2	1	3	10	9	3	3	8
448	0	0	0	1	3	2	1	4	2	2	1	1	2	1	1	5	3	4	6	8	7	6
512	1	2	0	1	2	0	1	1	1	1	1	0	3	2	1	3	2	4	4	2	10	8
576	1	1	0	1	2	0	0	1	2	0	0	1	3	2	5	4	2	1	2	6	6	5
640	0	0	0	0	0	2	0	2	0	0	0	1	2	3	2	2	2	1	6	5	8	5
704	0	0	2	0	1	0	0	2	1	1	3	1	2	1	0	3	2	2	3	7	7	10
768	0	0	0	0	0	1	0	3	4	4	3	2	3	1	0	0	6	4	4	2	6	10
832	1	1	1	1	2	2	0	2	2	3	4	3	4	4	1	6	8	6	4	0	3	5
896	0	0	1	1	3	3	0	0	2	3	2	3	5	2	2	5	3	2	7	3	5	8
960	2	2	2	2	0	0	2	0	2	0	1	3	2	2	2	4	7	2	4	5	3	4
1024	2	1	1	0	0	2	0	1	0	1	1	2	3	3	3	1	2	4	0	4	6	5
1088	1	1	0	0	2	1	0	0	0	1	1	1	0	2	1	1	2	1	4	3	3	7
1152	1	0	2	2	1	2	1	2	1	5	0	3	1	1	6	6	2	2	3	6	1	7
1216	1	1	1	0	1	1	0	0	0	0	0	3	2	6	5	5	7	4	4	4	3	7
1280	2	0	1	2	1	4	1	1	1	6	1	3	8	2	2	7	2	3	8	7	6	6
1344	1	2	2	1	2	1	1	1	1	2	5	4	5	2	3	2	4	10	9	3	6	12
1408	0	1	3	1	1	2	1	0	1	2	2	0	1	5	4	2	3	3	3	4	10	6
1472	1	1	0	2	0	1	2	1	1	1	3	1	1	2	3	4	3	2	4	2	9	5
1536	1	1	0	2	1	1	0	0	0	3	0	0	2	1	2	1	3	6	1	2	4	2
1600	0	1	2	1	0	0	0	3	1	1	1	3	3	2	1	2	5	4	3	0	6	5
1664	0	0	0	1	3	2	1	2	1	4	3	3	1	1	4	3	3	5	3	5	4	4
1728	0	1	0	0	0	4	4	0	2	4	3	1	4	3	4	6	7	1	9	4	1	4
1792	1	0	0	3	2	1	1	2	1	3	1	2	4	2	5	2	6	5	5	3	4	4
1856	1	1	4	2	0	1	3	0	1	1	2	3	4	1	2	3	5	3	2	6	7	8
1920	1	1	2	0	2	3	1	0	0	1	1	4	4	4	2	6	3	6	4	8	5	7
1984	0	1	0	2	0	2	1	1	2	0	0	2	2	3	2	3	1	1	2	6	3	8
2048	1	0	0	1	0	1	1	1	3	0	0	1	4	3	1	2	6	2	3	6	2	8
2112	1	0	1	0	0	1	2	1	1	0	3	1	2	1	1	2	4	6	1	7	6	5
2176	0	0	1	1	2	0	0	1	2	0	5	1	1	1	0	3	5	4	7	4	2	4
2240	0	2	0	0	1	0	0	3	1	1	3	2	1	6	1	9	7	4	4	3	7	5
2304	0	2	0	1	3	1	1	1	2	3	2	4	5	2	2	3	5	1	8	4	10	9
2368	1	0	0	1	1	1	1	1	1	0	0	1	1	3	8	1	2	2	6	5	9	12
2432	0	0	1	2	0	1	1	1	0	2	0	0	3	3	1	3	3	1	5	1	4	8
2496	1	0	0	1	1	1	0	0	1	1	0	1	2	4	2	2	3	4	1	4	4	5
2560	0	0	1	1	2	1	2	3	2	1	4	4	5	2	5	1	4	5	8	5	6	4
2624	3	3	1	4	0	2	1	2	1	2	0	3	2	0	3	2	4	1	2	3	6	6
2688	4	2	0	2	0	1	3	1	3	3	5	1	2	6	3	5	3	5	2	6	7	5
2752	1	0	1	0	1	0	0	3	1	0	2	3	3	4	3	4	3	6	3	5	8	5
2816	0	0	1	0	0	1	2	2	0	2	2	2	0	3	3	2	2	4	5	3	4	4
2880	0	2	2	1	1	1	0	0	1	1	1	0	2	2	1	3	2	1	7	4	5	4
2944	1	1	2	0	3	0	2	1	0	0	2	1	2	2	2	2	1	5	6	2	3	3
3008	0	1	0	0	3	0	0	1	2	1	0	3	1	4	1	0	4	3	4	6	9	6
3072	1	0	2	1	1	1	1	2	0	1	2	1	3	0	2	5	4	8	2	4	9	5
3136	0	1	2	2	1	1	0	2	0	2	3	4	3	4	3	3	0	3	3	2	11	10
3200	0	1	0	0	1	0	1	1	1	3	2	1	2	4	1	6	6	8	8	7	7	3
3264	0	2	2	1	1	0	1	4	1	1	3	3	2	0	4	1	4	5	4	2	3	5
3328	1	0	1	3	3	1	1	0	2	2	3	0	1	1	4	4	2	5	2	5	6	0
3392	0	1	0	2	0	2	1	1	1	1	2	2	4	5	1	3	3	3	3	4	5	4
3456	0	1	2	1	0	1	0	1	1	2	3	1	0	2	1	2	1	2	3	8	7	9
3520	1	0	4	0	1	0	0	2	2	0	1	1	0	1	2	5	5	4	1	9	6	7
3584	0	0	3	1	1	2	2	0	1	1	0	2	3	2	7	2	4	7	7	11	11	6
3648	1	1	0	1	1	2	0	3	1	0	2	2	3	3	9	1	4	13	4	4	3	9
3712	1	0	1	0	0	0	0	0	3	1	0	2	2	2	2	3	3	8	7	5	3	5
3776	1	0	2	2	0	0	1	5	1	1	1	3	5	2	1	2	1	5	6	7	4	5
3840	1	1	0	0	1	0	1	0	1	0	2	1	1	2	1	2	2	2	5	3	8	5
3904	0	2	1	2	0	1	1	1	2	4	1	2	1	1	3	3	3	1	5	2	4	5
3968	0	1	1	2	2	0	0	2	1	0	1	1	2	1	3	4	2	4	7	1	5	2
4032	0	0	3	0	1	1	0	1	1	2	2	2	3	2	2	5	2	4	3	2	6	6
4096	1	0	1	1	1	1	1	1	1	0	2	2	4	1	3	3	5	7	4	6	3	8
4160	0	0	2	1	0	2	0	0	0	3	1	1	1	2	4	7	3	4	6	5	3	6
4224	2	0	1	2	1	0	0	0	2	4	0	3	2	2	1	6	6	4	1	0	10	5
4288	0	1	4	2	2	2	0	2	2	2	3	0	3	2	2	1	7	4	3	9	4	5
4352	1	0	1	1	1	2	0	0	0	0	2	0	7	1	2	1	4	5	3	5	2	4
4416	2	1	1	0	0	1	1	1	2	0	1	5	5	2	1	3	3	3	5	3	1	3
4480	0	1	1	0	0	0	1	0	4	1	2	4	1	0	1	3	2	5	4	2	6	3
4544	0	0	1	1	2	0	0	0	3	4	1	0	2	3	4	3	4	5	3	4	3	5
4608	0	1	1	1	0	0	4	3	1	1	3	2	1	5	3	2	1	2	6	4	6	4
4672	1	2	2	0	0	1	1	2	1	2	2	2	2	2	4	7	5	6	3	6	5	4
4736	1	1	0	1	0	0	1	2	0	0	1	0	1	0	5	3	0	8	11	11	5	6
4800	2	1	1	1	3	0	1	1	3	0	1	1	2	4	4	3	2	5	4	1	5	3
4864	2	3	1	0	2	0	0	2	1	1	2	3	3	1	1	3	3	3	3	4	9	4
4928	0	0	0	2	0	1	0	2	1	0	3	1	2	1	3	2	1	3	4	6	7	1
4992	1	0	0	1	0	2	1	0	0	2	2	0	2	4	4	2	1	6	5	7	9	4
5056	1	2	0	2	1	2	0	1	0	2	0	1	3	2	3	4	2	3	4	3	4	15
5120	0	0	1	2	1	0	1	1	0	3	0	2	4	4	3	3	3	4	3	10	6	5
5184	0	1	1	0	1	2	1	4	1	3	2	2	0	4	5	2	3	5	3	8	10	4
5248	0	1	2	3	2	1	1	0	1	1	1	0	3	5	2	3	5	6	5	5	7	7
5312	0	0	2	2	2	0	2	3	0	2	1	3	1	3	3	2	3	1	2	2	6	8
5376	1	3	1	1	0	0	1	0	0	1	0	1	3	3	2	7	2	4	4	5	3	8
5440	0	1	1	1	2	1	2	1	0	1	3	1	1	1	3	3	1	5	1	5	6	5
5504	1	1	0	0	1	1	2	3	4	1	0	1	2	3	2	4	4	2	4	3	4	11
5568	5	2	0	2	1	2	2	0	1	2	1	2	1	2	4	5	5	5	8	1	9	5
5632	1	1	1	2	0	3	1	1	0	0	1	4	2	5	4	0	4	5	4	9	7	13
5696	1	0	2	0	0	2	1	1	1	1	2	4	6	2	3	4	2	3	4	4	3	10
5760	0	2	1	3	0	0	1	0	0	2	4	0	4	3	2	6	1	6	7	2	8	3
5824	3	1	0	0	0	0	1	0	1	1	2	3	1	1	0	3	2	2	4	4	6	4
5888	3	1	1	1	1	0	2	2	1	1	3	0	1	2	1	2	7	5	5	5	2	5
5952	1	2	0	1	0	2	1	2	1	2	1	1	2	1	6	5	2	4	6	6	7	4
6016	2	0	0	0	1	3	1	0	4	2	1	2	4	0	5	5	7	5	7	4	7	6
6080	4	0	0	1	2	2	3	1	4	0	2	1	1	3	2	5	4	4	5	6	4	9
6144	1	1	2	2	0	2	1	0	1	1	3	1	5	3	2	2	4	6	5	4	4	9
6208	0	0	0	0	2	0	1	2	2	0	1	3	4	3	3	5	2	4	2	6	8	2
6272	1	3	1	0	2	2	1	2	3	0	1	2	4	3	5	1	1	2	9	6	6	2
6336	1	0	0	1	0	2	1	0	1	3	1	3	1	0	1	2	1	3	2	7	1	5
6400	2	2	0	0	2	0	1	1	2	0	0	2	0	2	3	6	3	4	7	3	4	8
6464	1	0	4	0	0	1	0	2	0	2	0	2	0	5	1	2	7	6	4	6	4	2
6528	0	0	2	4	0	0	4	2	1	2	2	3	1	2	6	3	2	5	6	7	10	6
6592	0	1	1	0	1	0	2	1	3	5	2	1	3	1	3	3	1	8	4	4	5	9
6656	1	0	0	1	2	1	1	1	1	1	4	2	5	4	8	3	7	2	4	2	7	5
6720	1	0	1	1	1	1	1	1	0	3	1	2	1	2	2	3	3	5	1	3	3	8
6784	1	0	2	0	2	1	1	3	2	2	1	0	2	6	2	1	4	2	4	6	2	2
6848	0	0	1	0	0	0	0	0	1	1	0	1	1	1	4	0	2	3	3	3	1	4
6912	2	1	0	0	1	3	2	4	3	1	1	3	2	3	2	5	1	3	4	4	3	8
6976	1	1	0	1	0	1	1	3	2	2	1	0	1	1	3	1	2	6	6	6	10	5
7040	2	0	1	2	2	3	0	1	3	2	2	1	1	2	2	6	3	2	6	8	4	7
7104	1	0	1	0	0	0	3	1	1	1	1	0	3	3	0	5	3	3	3	10	5	9
7168	0	2	0	0	1	0	1	2	1	1	2	3	0	3	2	1	6	2	2	7	7	10
7232	6	1	1	1	0	0	0	2	1	0	3	1	3	2	2	3	0	4	7	0	3	7
7296	1	1	0	1	2	2	3	0	1	1	0	4	3	4	4	1	4	6	5	4	4	10
7360	0	2	1	1	0	0	3	3	2	2	4	2	2	1	2	3	3	3	2	4	9	1
7424	1	2	1	0	0	3	2	2	2	2	0	1	2	4	3	3	2	2	4	5	7	3
7488	0	1	2	0	1	4	3	2	0	1	3	0	1	3	2	3	5	4	9	5	3	2
7552	0	3	1	0	0	0	1	3	2	2	0	1	1	2	3	2	3	5	3	5	5	7
7616	0	0	2	0	1	1	1	2	0	3	1	1	0	1	1	5	5	2	4	1	4	3
7680	0	1	1	1	1	0	2	1	1	0	1	2	3	3	4	5	1	1	3	7	2	9
7744	2	1	1	0	0	3	2	0	2	1	2	5	3	1	3	4	1	3	2	7	7	4
7808	2	0	0	1	0	0	2	2	1	5	2	1	0	3	2	1	1	4	5	2	3	8
7872	0	0	1	0	1	2	4	1	2	7	2	1	2	0	3	1	5	4	2	5	7	5
7936	0	1	1	0	2	4	1	0	2	5	1	4	1	0	1	5	3	6	4	1	8	9
8000	0	2	1	2	1	2	0	1	1	1	0	2	0	4	4	3	5	3	7	5	4	8
8064	4	1	1	2	1	0	0	0	3	1	4	2	3	2	3	2	4	3	5	4	5	10
8128	0	0	3	0	2	1	0	0	1	1	1	4	3	2	2	2	2	4	3	6	7	5
8192	2	3	0	1	0	1	2	2	1	0	0	5	2	2	2	2	1	2	5	2	8	3
8256	1	0	0	1	1	1	0	1	0	3	0	3	2	1	2	3	3	1	2	3	7	4
8320	1	1	1	6	4	2	2	2	0	1	2	1	3	1	1	5	3	2	5	2	3	9
8384	3	0	1	2	1	0	1	3	2	1	5	1	3	3	2	3	3	6	3	9	5	8
8448	1	1	1	0	0	1	1	0	2	0	0	4	3	4	8	6	5	4	1	4	6	7
8512	0	1	1	0	1	1	1	0	1	2	2	4	1	2	3	4	4	3	4	3	5	8
8576	0	2	0	1	1	0	0	1	0	1	2	2	2	2	3	3	2	4	4	3	3	8
8640	1	1	1	1	1	2	0	1	2	2	2	0	2	0	1	0	3	2	2	4	5	9
8704	1	0	0	0	2	0	1	0	2	1	1	2	1	4	2	4	2	6	4	5	6	6
8768	1	2	1	2	1	0	1	2	1	0	1	7	0	1	1	4	2	2	5	5	7	5
8832	0	2	1	3	0	2	1	1	2	0	1	2	5	1	3	7	4	2	6	5	4	8
8896	2	0	0	2	0	2	0	2	1	1	1	1	3	1	2	1	6	3	4	8	8	5
8960	1	0	1	0	0	2	2	2	1	2	2	1	6	5	5	6	0	3	4	3	7	4
9024	2	2	0	0	1	1	3	0	2	0	1	2	0	4	2	2	3	5	7	7	2	4
9088	0	1	0	0	2	1	1	2	3	3	1	2	3	1	3	2	2	2	1	4	10	7
9152	2	0	1	1	0	0	1	0	0	3	3	4	0	1	0	7	7	3	7	3	12	6
9216	1	0	1	0	0	1	0	1	0	2	0	2	2	2	2	3	5	2	2	5	5	4
9280	0	2	0	2	1	1	1	2	0	0	0	1	4	0	3	0	4	2	2	5	8	5
9344	0	1	1	0	1	1	0	0	1	1	3	1	1	3	1	3	1	4	5	7	5	8
9408	1	1	1	1	2	5	0	0	2	4	2	0	2	7	5	2	6	3	2	6	6	5
9472	3	0	1	0	0	2	1	3	1	1	2	4	1	3	3	2	4	5	5	4	7	6
9536	0	0	1	0	1	1	2	1	2	2	2	2	1	2	0	1	3	6	4	6	6	9
9600	1	2	0	1	0	1	0	1	1	1	0	0	1	1	0	6	3	5	5	4	7	5
9664	0	1	0	0	1	1	0	2	1	0	1	2	2	6	3	0	4	4	1	2	9	6
9728	1	0	1	1	0	1	1	0	0	1	2	1	1	3	1	4	5	6	7	8	5	6
9792	1	1	1	0	0	0	1	1	0	1	1	2	3	2	3	4	5	1	2	5	3	11
9856	1	2	1	0	2	3	1	2	2	2	3	5	2	4	1	3	1	6	6	2	2	7
9920	1	1	0	4	2	2	0	0	2	2	2	1	1	4	1	1	4	4	3	6	3	3
9984	0	1	2	1	0	1	0	0	4	4	0	2	4	2	4	2	3	1	3	3	4	1
10048	1	1	4	1	3	2	2	1	0	2	2	1	3	3	3	2	1	1	5	6	7	5
10112	1	1	1	0	0	1	2	2	2	1	2	1	2	3	5	4	1	3	0	1	2	9
10176	1	2	0	0	0	0	0	1	0	3	0	2	1	4	1	1	3	4	5	6	5	7
10240	1	0	0	0	0	1	3	2	0	2	2	0	2	1	3	5	1	4	2	4	5	6
10304	1	1	0	0	1	0	0	1	3	1	2	1	2	1	4	3	2	5	3	3	7	2
10368	1	1	2	0	1	3	1	1	2	2	2	2	2	3	2	1	2	0	4	6	7	2
10432	1	1	1	1	0	1	1	3	1	2	1	2	3	1	1	2	3	4	3	3	3	6
10496	1	0	0	2	0	3	0	1	0	2	0	1	6	4	0	2	3	1	4	3	6	8
10560	0	0	0	1	2	0	1	1	0	1	1	2	2	1	3	7	4	3	4	5	8	7
10624	1	0	0	0	0	1	1	3	0	2	2	1	3	4	0	5	3	4	9	1	3	3
10688	0	0	1	2	1	0	0	2	0	2	0	2	1	1	7	2	3	7	4	2	14	11
10752	1	1	1	2	0	0	0	0	2	1	0	2	1	2	4	3	2	4	3	1	4	8
10816	0	1	0	0	0	1	2	4	4	2	0	1	5	0	1	9	4	5	8	6	6	6
10880	4	2	1	3	10	2	2	3	3	2	4	4	8	3	5	9	13	10	12	9	17	12
10944	5	6	5	3	5	4	2	4	7	5	8	9	10	13	7	13	15	14	14	19	20	26
11008	6	2	2	4	7	6	8	11	13	6	17	10	16	20	16	16	21	28	20	30	35	51
11072	13	13	9	20	17	12	17	19	23	16	21	30	23	31	31	37	46	48	60	73	68	75
11136	28	27	30	26	32	42	34	38	54	61	53	56	60	61	83	87	118	114	141	145	177	211
11200	36	30	44	53	36	51	69	87	68	62	91	91	99	120	137	160	179	189	221	250	260	271
11264	36	34	45	54	49	50	58	68	69	68	67	88	114	113	110	139	147	164	198	229	218	256
11328	20	27	19	27	28	30	42	34	42	41	55	52	50	56	77	98	96	110	126	147	165	171
11392	6	12	10	18	17	19	15	21	32	25	26	51	38	34	35	52	56	67	70	71	89	77
11456	5	9	6	9	5	7	16	18	13	15	12	22	18	22	21	18	24	32	36	35	38	43
11520	6	7	17	7	7	14	16	10	10	12	16	12	14	15	17	14	23	30	28	36	27	27
11584	5	9	11	11	10	11	3	12	7	8	21	18	14	20	26	21	23	20	26	28	40	37
11648	8	7	11	11	14	13	16	13	13	12	14	18	14	11	17	22	29	29	23	26	31	41
11712	9	8	14	8	8	15	14	11	12	23	14	23	16	16	18	12	25	19	22	24	28	25
11776	12	9	10	15	15	13	11	14	13	18	15	22	11	21	28	20	21	34	27	40	36	27
11840	14	15	15	8	9	11	22	8	13	18	17	25	26	30	23	30	35	36	28	46	39	35
11904	6	11	9	6	14	12	17	13	11	14	11	11	19	19	31	16	26	24	24	25	37	32
11968	12	13	12	17	7	18	16	12	17	18	17	16	22	21	17	34	30	31	28	39	41	40
12032	10	9	13	9	3	9	14	9	14	12	18	17	20	23	28	22	24	36	32	37	37	40
12096	3	5	10	12	8	9	8	15	12	9	12	18	14	20	18	17	17	26	20	21	23	24
12160	18	14	10	14	8	11	16	17	21	16	17	16	19	25	17	17	31	27	26	39	27	46
12224	12	11	9	14	17	15	18	14	18	16	25	18	24	22	25	27	43	44	52	45	52	67
12288	6	7	5	9	10	11	13	14	20	14	12	13	20	12	18	21	36	15	32	33	37	38
12352	9	5	15	12	14	13	10	17	10	11	18	14	17	16	23	19	23	25	31	31	32	28
12416	15	7	15	14	6	17	10	13	15	6	10	19	21	19	30	26	20	41	28	32	29	36
12480	10	8	8	12	6	7	11	10	8	14	12	12	15	15	18	22	23	20	30	36	28	35
12544	4	8	13	9	14	14	12	5	13	9	12	24	13	14	13	16	17	20	22	25	38	31
12608	3	5	5	11	6	9	9	9	4	8	7	11	16	8	20	9	17	17	26	20	36	25
12672	2	5	4	4	8	3	2	9	6	6	5	7	7	7	8	11	16	15	15	18	19	11
12736	3	6	2	6	3	8	9	3	7	10	3	3	7	6	6	9	10	9	7	18	25	10
12800	5	5	1	2	4	2	8	3	3	6	9	9	6	12	8	13	17	19	19	15	11	12
12864	2	5	0	4	5	4	9	2	4	8	6	8	10	11	15	7	7	13	15	14	22	12
12928	1	2	4	4	2	4	3	4	6	2	4	2	4	8	10	10	4	13	7	15	14	17
12992	2	5	4	2	0	1	6	5	3	5	9	4	8	14	10	6	15	14	10	16	19	12
13056	0	7	5	3	6	2	8	10	1	8	10	5	7	7	15	5	18	8	11	9	24	20
13120	1	5	3	1	2	3	0	6	10	4	4	8	2	9	8	9	9	10	9	20	15	13
13184	4	5	7	8	3	6	4	6	11	2	8	13	5	11	11	10	7	22	14	19	20	18
13248	5	2	6	10	8	7	12	6	10	5	7	10	8	11	20	16	14	13	14	18	28	24
13312	2	3	0	5	6	4	7	6	10	5	4	5	8	13	13	10	17	14	12	15	21	16
13376	2	3	6	5	6	4	5	4	6	6	6	10	6	14	17	8	13	17	14	14	15	22
13440	3	6	3	3	4	3	7	5	2	3	3	7	11	9	11	4	14	9	9	19	16	17
13504	3	5	5	2	4	5	7	3	4	5	5	6	6	5	10	10	14	12	8	17	14	17
13568	6	0	1	1	2	3	4	2	7	10	8	5	3	5	6	7	14	21	17	16	18	20
13632	4	3	5	6	2	8	7	9	6	7	4	10	7	7	12	9	20	13	13	18	25	20
13696	3	6	5	5	5	4	8	5	1	10	3	10	5	3	7	16	11	21	11	15	16	23
13760	3	5	2	7	3	10	7	6	11	6	7	5	3	9	15	8	20	16	14	18	16	20
13824	4	3	3	5	6	3	4	11	4	10	7	8	11	8	7	15	15	14	16	14	21	15
13888	3	5	3	5	7	2	8	1	6	7	5	9	9	9	7	17	9	16	22	18	20	10
13952	2	3	1	4	3	2	4	4	5	6	4	9	4	9	4	14	7	10	14	11	12	19
14016	3	3	3	8	2	6	1	3	2	4	9	5	5	9	10	5	15	8	15	10	18	16
14080	7	4	4	5	4	5	0	8	8	6	8	9	9	17	11	10	11	18	9	21	14	17
14144	1	12	7	4	6	12	13	7	7	4	5	8	7	14	9	16	17	18	14	20	23	20
14208	4	2	2	1	1	4	5	3	10	6	5	8	8	11	10	20	13	13	14	12	22	22
14272	1	3	4	2	4	5	9	3	6	12	6	9	8	9	12	19	11	21	8	17	18	13
14336	1	3	4	7	3	4	4	4	4	7	8	4	10	5	9	2	7	15	11	26	14	11
14400	5	3	4	2	4	2	2	2	3	3	7	4	7	4	7	14	9	15	10	17	19	14
14464	4	4	1	5	0	4	5	4	10	2	5	6	5	6	11	3	7	7	8	14	20	17
14528	1	4	2	8	7	6	3	7	1	5	5	6	7	6	7	15	15	14	11	13	15	18
14592	5	2	1	1	5	4	2	7	4	4	10	13	7	6	11	18	18	11	13	16	15	16
14656	3	5	6	4	10	3	8	4	10	4	7	4	9	9	9	14	11	20	13	17	19	18
14720	1	5	4	8	6	11	6	5	7	4	8	8	7	12	10	15	13	15	22	15	20	23
14784	2	0	6	6	8	3	4	4	3	6	8	7	6	10	10	11	6	10	12	9	13	11
14848	4	0	1	6	2	3	4	2	1	4	7	2	5	2	11	8	5	11	11	9	16	21
14912	3	4	2	2	5	5	5	1	1	2	7	7	3	5	11	15	11	9	15	10	7	15
14976	3	4	7	1	5	5	2	4	6	7	5	5	7	10	9	9	9	13	7	11	21	16
15040	0	4	4	2	7	6	4	4	5	13	7	3	8	6	7	8	8	8	17	11	20	8
15104	6	5	4	3	5	8	10	10	12	5	6	5	5	11	10	7	11	15	9	18	16	14
15168	2	2	3	3	4	5	8	6	7	7	7	4	6	8	8	9	14	20	16	19	21	11
15232	3	4	3	5	5	3	2	5	9	5	5	7	8	9	8	12	9	15	14	11	17	19
15296	3	1	5	3	2	2	5	7	7	5	7	8	12	9	10	8	14	10	18	11	5	10
15360	1	1	6	2	4	5	6	6	6	5	7	4	6	8	5	7	8	10	11	15	8	18
15424	2	3	5	3	5	1	4	3	3	4	5	8	4	9	9	9	14	16	10	9	15	18
15488	8	4	1	7	4	5	5	5	4	5	3	11	10	4	10	13	11	16	12	6	17	17
15552	3	2	2	3	4	4	6	5	9	4	7	7	13	7	7	7	21	18	11	17	16	16
15616	2	5	4	4	6	7	6	5	5	5	9	7	4	6	10	11	10	14	12	19	15	12
15680	2	1	4	8	4	4	2	4	6	9	13	4	5	9	9	9	9	14	12	21	12	15
15744	6	4	2	2	2	4	3	3	8	7	8	3	3	10	11	8	14	11	12	16	17	21
15808	7	3	2	7	2	3	5	4	3	4	6	4	11	10	6	8	11	7	12	11	10	15
15872	0	3	4	8	6	1	4	2	6	6	8	8	4	8	11	8	11	13	9	11	15	17
15936	2	4	5	1	4	6	3	4	12	8	6	5	9	5	8	10	7	13	13	16	14	20
16000	4	2	4	5	9	3	7	3	9	8	9	9	6	7	5	10	11	13	15	15	15	20
16064	1	3	2	2	2	4	6	7	3	11	7	12	7	9	7	10	5	15	12	17	12	15
16128	0	2	4	6	6	4	4	7	5	13	5	11	7	9	12	8	11	14	20	21	22	24
16192	4	3	6	6	5	4	3	5	4	6	2	7	10	11	10	4	9	12	15	18	21	24
16256	3	3	3	5	4	2	5	6	9	7	5	7	7	4	9	4	9	9	7	9	13	16
16320	1	2	3	3	6	9	5	6	1	4	5	4	7	5	11	8	10	11	16	16	6	21
16384	2	2	5	4	4	3	5	5	7	6	10	3	2	8	3	4	17	13	7	12	16	20
16448	3	2	4	0	4	4	4	5	5	7	7	8	9	11	6	10	13	12	11	10	14	17
16512	1	3	4	6	7	5	5	3	8	8	11	11	11	15	16	14	15	9	15	18	17	16
16576	5	5	8	5	8	2	8	8	8	3	3	7	10	11	12	12	11	16	19	21	22	20
16640	1	2	4	5	8	4	7	8	3	7	8	9	10	9	8	14	12	19	18	13	20	16
16704	4	4	8	0	3	5	2	3	5	3	4	7	12	9	10	10	11	14	13	13	11	15
16768	2	3	2	4	2	1	5	4	1	5	7	9	8	9	5	10	7	23	12	7	18	11
16832	3	4	1	8	10	1	5	8	3	7	3	8	5	10	10	7	11	13	17	13	18	9
16896	4	5	0	1	5	7	2	8	3	4	11	7	7	6	6	11	14	12	11	11	15	13
16960	2	6	2	4	7	5	9	4	6	5	8	9	5	8	13	9	9	16	15	12	15	17
17024	2	1	5	4	9	3	5	6	9	7	7	11	10	5	5	9	10	10	22	8	20	12
17088	6	0	5	4	8	3	6	10	5	12	6	4	6	12	6	18	9	11	14	18	21	15
17152	2	3	5	1	7	5	2	7	2	7	5	7	7	5	4	6	12	11	5	11	19	17
17216	3	0	5	3	4	3	1	1	5	6	7	6	2	10	12	14	15	13	11	11	14	8
17280	2	3	3	4	4	10	2	3	8	4	3	8	1	7	17	4	11	13	17	14	19	15
17344	2	3	6	5	4	3	2	8	9	3	8	9	3	12	8	14	12	9	14	15	20	14
17408	2	5	8	2	4	5	6	3	7	3	8	4	9	3	12	9	11	9	16	16	24	24
17472	5	2	5	3	6	5	8	5	8	6	14	8	16	8	10	12	12	16	15	17	13	9
17536	2	3	4	3	3	3	7	5	9	5	4	8	7	8	18	13	15	13	13	21	23	18
17600	3	4	3	5	3	1	11	4	5	1	3	13	12	11	11	9	11	8	14	14	7	20
17664	5	2	7	2	5	6	7	5	12	4	6	4	2	9	9	12	10	9	13	20	14	19
17728	2	4	4	0	5	2	6	4	3	5	7	2	8	10	8	10	10	7	9	11	18	11
17792	3	3	4	3	3	4	4	4	4	5	7	5	8	4	9	8	17	8	17	9	10	8
17856	2	0	4	5	4	2	8	3	2	7	5	4	9	7	16	10	15	14	10	16	12	11
17920	2	6	3	7	3	4	5	3	4	3	6	9	6	13	7	7	13	13	15	15	15	12
17984	6	2	8	4	2	2	3	5	12	6	8	4	7	7	14	12	14	12	19	18	18	17
18048	2	6	2	7	5	8	3	7	5	8	4	7	8	11	9	8	13	9	19	21	14	15
18112	7	5	3	3	6	3	1	5	5	2	3	3	10	8	11	11	9	12	10	12	20	15
18176	3	2	4	5	6	4	2	5	3	7	5	5	9	8	9	10	8	10	7	16	23	15
18240	2	3	3	4	5	5	6	6	1	4	9	4	10	6	11	5	14	11	13	16	17	13
18304	0	1	1	2	3	9	2	7	2	4	4	10	6	7	8	13	14	10	13	18	12	16
18368	2	6	6	6	4	3	6	6	2	4	10	5	3	17	9	11	9	13	19	14	10	21
18432	3	2	1	5	6	7	5	7	4	15	7	9	3	12	7	15	12	15	12	14	19	14
18496	2	7	7	2	3	4	3	8	9	7	4	7	10	10	8	13	16	12	14	15	19	23
18560	3	3	1	3	5	6	3	6	7	8	10	5	7	11	5	7	9	12	18	18	21	23
18624	7	3	6	7	4	6	3	9	3	3	5	6	6	8	4	7	9	13	16	10	20	24
18688	2	3	2	7	6	1	2	7	2	4	6	2	3	12	15	8	10	11	12	12	18	14
18752	3	2	4	1	6	5	2	8	3	9	8	8	7	6	9	13	10	15	18	19	8	22
18816	6	3	3	4	4	2	12	4	5	2	4	5	5	8	8	9	15	12	17	12	25	13
18880	3	3	4	3	5	5	5	4	5	4	8	10	5	8	8	14	15	20	13	17	21	21
18944	0	5	5	11	5	2	4	2	9	2	7	5	9	8	13	6	15	18	15	14	20	16
19008	3	6	2	10	7	4	8	5	9	4	12	7	10	9	17	10	16	8	12	27	24	28
19072	1	4	3	10	9	8	5	8	7	9	9	3	9	12	7	7	11	16	11	19	12	22
19136	1	3	1	5	2	6	4	8	4	3	7	7	4	7	10	14	11	16	16	18	14	10
19200	5	3	9	4	11	7	4	5	9	2	3	8	10	5	8	11	12	7	12	14	17	19
19264	3	2	6	6	4	6	8	3	4	6	8	6	8	9	12	16	10	11	20	24	17	14
19328	7	3	3	3	5	8	7	12	3	7	4	9	7	10	11	5	8	10	13	19	13	19
19392	8	4	1	7	1	1	2	7	7	9	7	5	6	7	11	9	14	14	17	16	10	23
19456	1	3	8	3	5	5	4	5	6	11	6	9	11	9	12	9	16	11	11	14	25	12
19520	3	4	4	4	8	7	3	9	5	4	7	10	5	12	14	9	7	17	10	11	14	20
19584	1	4	4	6	3	4	4	2	5	5	8	15	9	5	5	7	12	19	19	18	16	21
19648	5	2	4	2	7	3	8	5	7	7	9	12	12	8	5	11	9	9	13	18	18	16
19712	4	1	7	6	4	2	9	3	4	7	3	6	6	5	10	14	14	11	12	11	19	19
19776	2	3	2	4	8	6	10	7	4	1	7	10	10	7	15	14	5	11	13	12	16	13
19840	2	5	4	9	3	5	9	4	12	3	4	8	4	10	9	8	15	11	17	18	18	19
19904	4	2	4	3	5	9	10	5	6	6	5	8	10	4	17	12	16	14	14	19	19	21
19968	4	4	5	6	4	4	5	9	5	6	4	12	8	8	6	12	17	15	24	17	15	16
20032	5	2	1	4	9	6	8	9	6	1	6	7	6	11	9	9	9	11	16	18	11	12
20096	0	5	4	3	3	10	3	4	5	8	8	9	9	6	16	15	19	12	17	15	15	16
20160	2	3	4	5	6	8	5	1	5	8	10	2	6	10	13	11	19	14	20	16	15	12
20224	3	5	1	4	6	6	4	4	7	6	2	5	7	6	8	7	11	9	16	20	16	21
20288	1	4	7	6	6	3	6	7	4	1	6	8	11	10	7	7	11	12	17	12	16	12
20352	5	3	3	2	7	6	5	4	9	3	12	7	9	10	7	18	10	16	17	22	16	19
20416	5	7	5	3	4	9	4	3	6	7	7	11	8	9	16	6	12	16	22	23	12	18
20480	3	1	2	2	7	3	3	11	2	10	5	9	5	11	9	8	17	6	15	12	17	16
20544	3	1	4	2	6	2	6	9	4	5	8	10	10	5	12	9	8	13	22	19	17	19
20608	1	3	1	3	4	3	4	10	8	5	2	10	9	3	5	13	10	14	15	15	22	11
20672	3	4	6	3	4	4	1	7	6	5	8	7	10	4	12	7	13	7	14	18	17	14
20736	2	2	5	3	2	5	7	6	6	8	5	12	10	9	7	12	8	12	17	13	16	12
20800	2	6	1	5	5	3	3	5	8	7	6	6	8	10	13	7	9	14	11	18	16	24
20864	0	4	6	3	6	4	8	4	8	6	9	9	11	11	9	11	12	11	12	21	17	24
20928	3	2	5	3	3	11	7	6	5	7	11	9	6	10	7	16	9	15	18	15	13	23
20992	5	6	7	4	2	4	2	10	10	5	8	7	7	7	8	5	12	12	13	16	20	19
21056	0	3	5	5	6	3	5	3	4	2	6	6	8	12	10	12	14	14	17	13	15	22
21120	6	2	3	2	6	2	2	4	5	8	2	8	5	8	6	12	17	14	15	18	18	17
21184	4	4	1	5	10	6	3	6	3	5	7	7	9	12	9	11	5	16	11	11	20	23
21248	3	3	2	4	5	3	7	6	3	4	7	7	5	3	4	12	11	18	12	19	16	13
21312	3	9	5	6	2	4	7	5	7	7	13	9	11	5	6	15	14	17	14	29	14	12
21376	5	6	5	4	5	7	10	4	7	9	9	9	10	7	6	17	15	13	15	13	19	14
21440	2	3	6	6	6	4	4	9	6	11	9	9	4	8	12	12	11	10	13	18	19	9
21504	2	2	5	9	3	1	6	5	6	5	3	7	11	7	9	7	9	13	14	15	19	21
21568	2	2	1	6	3	4	5	3	5	6	6	9	9	8	9	13	13	15	21	13	7	16
21632	6	6	7	5	6	2	4	9	5	3	5	11	9	7	8	4	4	12	15	23	15	25
21696	6	5	2	7	5	7	6	8	4	12	5	7	10	12	14	6	14	14	14	12	19	19
21760	2	5	3	8	7	9	6	10	6	5	6	4	9	11	15	7	15	11	14	16	24	15
21824	0	3	6	6	3	5	5	4	7	7	8	11	12	11	8	9	15	16	12	13	17	19
21888	6	7	6	2	10	7	9	8	5	7	10	11	8	10	11	8	18	13	19	18	16	25
21952	6	2	5	1	7	6	6	7	8	7	9	4	9	17	16	10	11	23	11	22	28	16
22016	1	4	8	4	4	3	5	5	8	9	1	7	13	8	13	13	4	15	9	16	21	15
22080	2	2	3	8	0	2	9	6	5	3	13	9	8	8	7	9	13	13	17	9	15	15
22144	0	7	1	7	4	6	4	9	2	4	10	10	6	8	7	9	14	19	18	20	21	26
22208	6	1	5	5	7	6	12	6	6	7	4	9	12	4	8	10	17	15	15	14	27	27
22272	3	4	4	6	8	5	7	7	4	2	6	15	5	11	14	6	16	14	14	20	25	21
22336	1	5	3	3	8	7	4	4	5	10	10	6	6	12	12	10	12	17	13	12	16	14
22400	2	2	8	6	6	7	6	6	4	8	5	9	7	7	14	7	9	8	18	11	27	11
22464	4	3	3	3	0	2	6	9	5	5	8	5	11	8	10	12	13	15	13	13	17	16
22528	4	3	3	3	8	5	5	3	4	6	5	4	12	10	13	12	6	9	11	17	12	14
22592	4	3	2	1	4	5	12	8	8	6	6	14	8	12	12	7	8	3	17	19	17	16
22656	1	2	1	7	7	8	5	5	7	6	6	7	10	5	18	8	12	17	17	12	23	27
22720	8	5	5	3	8	7	5	7	6	8	4	12	9	9	11	13	10	9	16	17	21	15
22784	4	2	7	4	6	3	7	9	6	7	3	9	5	18	16	12	10	14	11	17	12	21
22848	2	8	3	12	5	5	7	5	8	7	9	9	10	7	13	11	15	13	15	14	18	18
22912	2	6	2	4	7	4	7	2	4	7	8	13	9	11	10	8	15	8	16	17	18	9
22976	2	4	2	1	8	3	5	3	5	6	9	15	12	12	10	16	8	12	23	17	18	14
23040	5	5	3	3	3	8	7	1	4	1	11	10	8	7	11	11	15	16	14	15	15	20
23104	5	5	3	4	6	7	3	5	3	4	9	10	11	10	11	13	9	12	14	15	33	22
23168	4	4	3	6	5	5	9	6	3	6	4	7	7	9	12	14	15	18	19	17	15	15
23232	2	3	7	5	7	4	9	3	4	7	6	5	6	14	13	11	5	17	19	14	18	16
23296	4	1	2	5	2	3	3	3	11	9	7	6	8	11	10	8	11	14	20	11	17	26
23360	2	3	4	3	7	2	4	5	4	9	7	7	4	9	8	12	14	7	17	13	20	16
23424	6	3	6	3	6	6	5	7	3	10	1	12	5	9	14	8	14	12	7	21	24	25
23488	1	3	3	4	8	5	8	5	3	4	8	10	11	10	11	11	9	8	23	18	21	19
23552	3	2	3	4	5	7	5	8	6	8	5	6	7	8	12	12	7	12	20	13	16	21
23616	3	10	1	2	3	8	5	5	4	8	7	8	11	4	12	7	11	17	14	20	13	21
23680	6	3	7	4	5	8	5	8	9	7	5	7	10	6	7	11	8	13	14	14	24	27
23744	5	5	4	5	5	8	8	5	6	5	7	3	9	10	4	10	13	8	18	21	21	14
23808	5	6	4	3	2	3	3	8	4	6	1	9	8	8	9	12	12	12	7	18	21	17
23872	2	4	5	5	0	7	9	4	3	6	4	11	7	13	15	14	12	11	8	12	16	19
23936	7	6	3	2	2	6	4	5	5	7	7	3	10	14	8	11	20	10	15	21	24	23
24000	1	3	4	4	5	7	10	10	9	7	4	9	9	5	11	8	7	14	12	18	19	17
24064	3	1	2	5	9	7	7	7	9	8	5	7	10	8	12	6	17	8	15	18	18	19
24128	6	3	1	5	2	2	6	11	8	9	2	9	8	10	10	7	16	14	18	19	18	12
24192	3	5	8	8	2	2	5	7	5	11	4	11	10	4	10	13	10	15	15	16	21	19
24256	3	5	4	6	10	5	6	5	5	4	10	12	10	13	6	15	11	10	21	15	21	18
24320	5	4	5	3	3	4	8	2	6	10	9	6	5	15	14	17	17	13	18	15	17	25
24384	5	2	4	6	8	3	6	8	7	5	3	8	3	7	14	12	12	19	14	25	16	11
24448	2	7	6	4	8	4	3	3	4	11	6	7	11	9	6	11	12	12	15	22	18	19
24512	5	6	3	5	1	5	5	8	5	10	9	9	9	9	8	9	13	14	22	15	10	21
24576	1	4	4	6	7	4	9	4	9	8	14	7	10	7	11	12	10	13	23	24	20	24
24640	3	7	3	3	4	5	3	4	7	6	7	12	14	6	11	13	12	21	21	16	19	16
24704	6	6	5	1	5	12	6	7	6	5	8	5	14	8	9	11	13	13	22	11	26	18
24768	2	0	1	6	1	6	4	5	5	11	9	10	5	10	8	10	10	17	14	15	16	25
24832	3	2	5	6	6	4	6	3	11	7	6	10	11	10	11	13	18	16	12	13	19	13
24896	4	2	4	3	6	7	7	6	5	8	4	4	6	9	10	6	13	11	17	24	12	20
24960	6	4	4	5	11	3	5	5	7	8	7	7	7	15	11	10	11	24	20	14	16	19
25024	3	4	2	2	6	3	8	10	5	7	10	8	6	9	13	12	17	9	13	16	14	14
25088	4	3	3	8	6	8	7	9	3	5	7	1	5	11	9	11	12	15	18	14	18	25
25152	5	3	4	5	4	1	6	5	7	6	8	4	13	11	12	14	16	10	21	16	18	24
25216	4	2	6	10	5	5	8	3	2	8	11	7	4	13	5	12	16	17	9	16	15	21
25280	4	4	5	3	6	3	4	2	12	5	8	10	7	15	9	12	12	12	12	11	16	19
25344	5	3	3	6	3	5	5	6	6	6	7	11	10	10	10	12	10	12	20	20	12	12
25408	3	9	5	5	5	8	7	10	8	13	8	7	11	12	11	13	15	14	15	11	18	20
25472	4	5	7	6	7	3	3	9	4	6	10	9	8	7	10	10	14	20	21	23	20	23
25536	2	2	5	2	3	7	9	6	4	7	8	5	12	12	13	12	8	14	18	16	14	21
25600	2	4	4	5	6	5	6	3	6	6	8	13	7	8	12	18	8	16	18	13	18	16
25664	4	3	3	2	4	5	3	8	3	7	14	16	11	10	8	8	11	10	17	10	12	30
25728	2	4	6	5	5	5	2	9	10	2	8	10	13	10	13	14	25	14	20	28	22	23
25792	1	4	7	7	7	4	4	7	6	8	4	10	9	11	7	8	9	13	21	14	11	17
25856	9	2	4	7	7	3	4	3	10	7	6	12	10	9	13	15	12	16	21	19	9	26
25920	3	6	5	9	6	2	10	8	5	8	8	6	5	11	11	7	12	16	16	12	15	25
25984	3	8	8	6	8	6	6	4	9	4	6	9	11	18	10	14	11	12	14	21	9	14
26048	6	7	5	5	5	10	10	6	7	6	6	6	14	6	13	9	13	15	28	15	20	17
26112	4	7	8	5	2	5	6	6	8	6	6	7	8	13	13	10	13	14	22	18	15	21
26176	5	3	3	4	8	7	7	7	4	8	6	8	13	10	10	12	20	18	17	19	15	22
26240	3	1	8	3	7	1	3	4	10	7	8	8	17	9	11	15	11	20	16	22	24	17
26304	1	5	5	2	4	5	4	1	3	2	7	7	12	13	7	9	13	8	9	18	27	14
26368	2	5	4	4	3	6	1	5	3	6	9	7	8	10	9	15	12	5	19	20	14	18
26432	2	7	3	6	7	4	5	3	3	7	4	6	7	9	12	17	13	12	15	15	22	22
26496	3	1	3	3	6	3	8	5	8	13	11	7	7	6	6	14	15	11	18	28	21	19
26560	7	2	4	3	7	4	7	7	1	8	15	7	9	12	12	13	17	19	26	16	12	19
26624	2	3	7	9	4	2	8	5	6	7	9	6	8	5	19	12	7	11	22	23	18	22
26688	4	4	5	4	3	6	6	9	6	11	7	16	10	13	12	9	14	16	11	18	17	20
26752	1	6	3	9	10	6	6	4	7	5	9	13	5	10	12	11	11	18	19	16	25	30
26816	3	3	8	3	5	3	2	7	4	3	11	5	7	19	12	11	16	19	9	21	18	17
26880	0	4	5	6	8	6	5	4	5	8	10	11	11	7	17	9	8	17	18	16	17	28
26944	3	5	7	4	7	6	4	6	8	9	9	7	9	5	13	9	22	15	16	15	22	20
27008	4	4	8	6	6	5	8	15	4	12	7	7	16	8	10	15	19	8	10	17	18	25
27072	5	3	3	7	6	9	7	6	9	9	8	8	8	16	14	11	12	12	20	19	15	26
27136	2	7	4	1	6	1	6	7	6	9	8	9	10	14	7	12	10	18	11	26	22	21
27200	2	1	4	4	3	7	5	6	7	2	18	12	9	7	11	10	15	14	14	18	15	19
27264	7	6	7	3	2	3	5	6	7	9	7	8	10	8	19	11	13	14	9	12	22	20
27328	3	4	6	6	7	4	8	6	5	4	4	10	13	7	11	13	14	15	30	16	22	23
27392	6	9	2	6	6	5	6	8	2	9	4	8	5	11	13	6	9	14	16	17	12	23
27456	4	2	8	4	7	0	6	4	6	6	8	10	6	9	15	13	12	16	19	16	19	24
27520	4	5	4	8	4	7	3	3	6	7	8	10	11	6	13	10	11	17	16	20	20	26
27584	8	6	2	4	4	4	13	4	4	8	7	9	7	15	9	14	11	17	12	22	20	30
27648	3	8	3	5	6	7	1	5	6	4	11	4	15	16	9	14	20	9	12	23	21	31
27712	6	2	3	5	7	7	6	6	9	4	10	9	8	9	8	11	11	16	20	18	25	21
27776	2	3	6	5	9	9	12	5	4	6	9	10	9	8	13	15	22	20	14	18	16	19
27840	1	1	4	3	7	6	6	3	8	10	8	13	8	16	12	9	15	22	15	12	25	21
27904	4	5	9	6	6	4	5	3	5	7	8	5	7	10	10	12	15	16	22	15	17	19
27968	6	11	5	5	8	5	12	10	9	10	12	6	14	15	10	14	16	15	18	25	25	20
28032	2	2	2	5	13	5	9	11	8	9	9	16	9	14	25	20	22	19	20	23	17	24
28096	10	5	13	10	6	12	15	7	5	9	15	13	17	20	24	29	19	19	31	28	31	28
28160	20	27	14	20	24	25	24	21	24	31	26	30	27	35	33	43	53	54	71	63	71	82
28224	78	85	98	91	108	107	129	130	117	136	123	143	173	164	185	195	247	279	286	365	371	388
28288	21	22	51	40	40	38	46	65	72	69	98	105	106	118	128	138	169	185	250	224	201	257
28352	7	7	6	9	5	8	6	8	4	14	9	12	15	15	17	18	31	22	30	19	29	34
28416	12	16	15	9	10	11	18	15	16	16	23	15	18	17	20	24	34	37	30	56	56	64
28480	11	10	10	11	14	14	13	12	5	18	12	18	22	32	27	31	33	37	42	39	55	62
28544	3	3	0	6	7	6	4	6	8	10	7	8	19	10	11	20	11	21	19	21	20	21
28608	5	6	7	7	5	13	7	7	8	10	8	10	11	8	13	12	19	21	22	13	24	18
28672	5	1	6	4	9	6	10	10	9	8	11	8	11	15	15	11	16	22	15	23	27	24
28736	3	6	2	5	3	9	8	9	8	7	10	8	12	10	12	12	11	13	18	20	22	27
28800	6	2	6	1	6	6	9	13	9	7	5	7	14	17	12	12	9	12	14	17	29	23
28864	4	3	3	7	12	13	3	9	6	3	7	11	10	13	15	22	15	16	14	26	25	22
28928	3	2	9	6	6	6	4	10	5	7	5	11	12	12	14	13	22	10	15	23	24	25
28992	5	4	5	6	6	3	5	5	9	9	9	11	12	16	8	14	14	19	17	26	13	24
29056	3	8	5	6	5	11	6	6	9	10	12	7	11	10	11	16	18	16	20	26	14	25
29120	2	10	7	4	9	10	3	7	8	6	13	16	14	9	14	11	15	16	23	24	32	28
29184	3	4	4	7	7	5	1	6	6	6	9	12	11	15	9	10	17	15	14	21	17	25
29248	8	5	4	4	3	5	11	13	8	7	12	4	13	16	16	16	16	17	18	26	20	22
29312	1	1	5	7	7	6	8	8	4	6	5	13	10	14	17	14	17	12	19	16	25	26
29376	1	3	6	8	5	10	7	4	10	11	6	9	11	11	12	13	16	16	11	22	24	24
29440	4	6	9	6	9	7	10	5	5	8	8	10	8	9	17	10	15	13	18	23	24	31
29504	5	4	6	3	6	7	8	10	8	9	10	9	10	9	6	13	11	18	16	18	20	20
29568	3	3	7	2	4	8	10	6	11	6	7	11	9	10	16	14	18	18	20	12	21	31
29632	2	2	3	2	8	8	7	5	10	5	7	11	9	10	15	15	18	16	23	16	25	23
29696	3	10	5	5	5	4	9	8	7	7	11	6	9	8	8	11	12	21	13	12	21	27
29760	3	4	8	5	3	4	5	5	8	8	13	4	6	14	4	18	18	15	15	18	19	18
29824	3	6	7	0	5	9	7	7	5	5	7	15	11	4	10	18	10	15	28	27	15	16
29888	4	5	4	1	10	4	9	9	8	6	6	9	5	11	12	15	14	12	11	15	16	13
29952	2	7	8	7	8	4	7	5	8	7	11	8	7	11	7	22	9	14	19	23	19	23
30016	3	5	8	2	6	1	5	7	5	11	14	6	10	10	7	13	13	16	18	19	20	20
30080	6	6	1	2	9	5	8	13	11	9	10	6	10	6	8	10	15	11	21	20	17	16
30144	2	4	4	6	2	5	5	9	4	4	12	6	9	8	7	17	17	18	11	21	20	20
30208	2	5	1	5	8	5	6	9	7	11	4	14	9	8	8	10	15	23	18	27	19	23
30272	3	3	6	6	6	10	6	6	6	7	11	8	11	12	17	16	17	15	22	25	21	19
30336	5	2	3	4	5	5	7	3	13	16	7	9	9	7	11	16	13	23	13	21	26	16
30400	6	4	7	4	5	4	3	6	9	6	12	4	9	6	14	24	16	8	28	31	25	20
30464	4	7	9	8	4	5	5	11	7	8	9	10	12	12	11	10	19	14	18	25	22	20
30528	6	6	7	6	9	10	8	9	7	4	4	12	10	6	18	8	7	15	15	24	20	20
30592	1	4	4	2	3	5	8	7	4	9	12	5	13	13	15	13	12	23	23	11	24	27
30656	5	6	5	3	8	9	7	8	4	9	8	4	6	14	10	16	12	14	21	25	25	26
30720	11	4	6	2	2	6	10	3	5	6	12	10	9	10	14	13	12	18	21	23	23	23
30784	7	7	3	6	10	6	3	6	10	7	5	7	10	5	19	15	14	21	15	24	24	14
30848	2	6	4	5	7	8	17	8	7	12	11	11	11	14	11	15	15	20	11	16	24	20
30912	1	2	5	5	7	9	13	8	6	9	10	15	6	15	8	12	10	7	20	8	19	29
30976	6	2	3	4	6	10	5	5	11	10	13	5	14	8	11	10	15	18	19	17	16	25
31040	4	4	3	2	8	8	2	8	6	7	4	11	12	10	11	12	13	11	14	15	25	31
31104	5	5	3	4	5	6	6	5	5	6	7	6	13	10	11	14	10	14	12	28	19	19
31168	4	4	4	3	5	11	11	10	6	8	7	10	13	11	9	16	11	18	18	18	24	28
31232	3	3	5	6	8	6	7	7	10	8	15	7	10	12	12	16	17	13	23	21	24	24
31296	1	3	3	5	7	8	10	6	8	9	10	7	9	13	11	9	18	14	22	23	28	22
31360	2	3	10	4	12	2	9	7	5	5	14	9	14	12	10	14	5	19	13	16	25	11
31424	3	1	6	10	7	4	6	7	7	9	6	3	11	7	8	19	8	12	16	28	28	21
31488	3	6	4	7	3	7	4	4	4	11	12	12	13	10	8	16	21	15	19	18	18	21
31552	5	6	6	6	4	5	4	7	6	7	5	5	11	9	8	15	14	14	17	19	31	28
31616	2	5	2	4	6	8	10	5	12	5	7	7	7	18	13	10	18	14	14	27	31	21
31680	5	5	5	5	5	7	7	7	4	9	6	19	9	13	10	16	12	16	12	17	13	20
31744	2	7	4	12	4	6	8	7	3	6	11	9	14	12	10	13	14	15	15	25	20	13
31808	7	6	8	4	6	8	9	8	6	12	11	8	13	10	9	10	14	10	35	18	18	27
31872	1	3	10	6	3	6	5	3	11	6	10	10	8	10	17	6	21	17	20	17	19	30
31936	3	4	5	6	8	3	5	6	7	9	10	15	14	5	8	13	21	19	20	17	18	29
32000	2	4	7	4	3	5	7	11	8	10	6	8	11	11	16	16	15	23	20	20	24	23
32064	1	3	4	7	3	4	7	6	7	8	12	10	14	11	8	14	12	22	20	19	14	24
32128	5	5	6	5	7	7	3	8	5	11	13	10	11	6	10	13	18	19	15	18	19	15
32192	5	4	5	6	9	6	10	6	3	2	6	10	8	15	11	16	12	15	12	13	20	17
32256	3	5	6	8	11	8	9	5	5	10	9	7	13	11	9	7	12	19	17	22	22	32
32320	7	6	4	7	9	11	7	9	6	9	14	7	7	14	8	15	12	22	18	16	22	27
32384	4	3	2	4	4	8	8	4	3	7	13	8	11	13	13	15	15	13	16	23	27	25
32448	5	8	2	6	8	3	7	6	7	9	9	8	7	15	13	8	14	14	23	23	27	24
32512	6	4	6	11	8	5	3	15	6	7	9	10	11	11	12	10	21	15	14	22	17	21
32576	5	3	3	5	4	2	4	5	6	10	8	8	7	18	7	17	20	13	19	21	26	32
32640	4	8	8	7	6	5	6	7	10	6	7	11	8	8	14	11	15	18	21	29	24	24
32704	3	5	1	5	4	10	4	6	9	3	15	12	10	14	16	13	11	18	20	22	19	22
32768	3	3	3	7	8	5	9	7	5	6	11	14	8	8	16	13	18	20	20	24	30	24
32832	4	6	5	5	5	9	6	4	8	8	9	10	7	6	13	16	16	17	26	19	22	18
32896	5	6	5	6	3	3	3	6	11	7	10	8	11	16	11	12	16	21	19	17	19	23
32960	6	3	8	6	8	8	10	4	6	7	10	10	14	15	13	14	12	18	21	22	26	22
33024	2	4	3	6	6	4	7	15	6	5	8	9	11	12	12	18	18	22	22	21	20	20
33088	6	4	7	2	3	5	12	8	4	8	9	10	9	9	10	12	13	12	14	18	29	23
33152	8	2	5	4	9	8	7	9	4	11	10	7	5	10	13	9	12	12	16	24	21	17
33216	1	8	3	2	13	7	8	6	10	7	8	11	10	7	17	17	14	14	18	14	26	18
33280	2	9	3	8	9	6	6	5	10	7	11	8	11	15	13	13	18	22	24	23	21	15
33344	5	5	9	6	9	5	8	11	7	6	6	8	10	14	12	21	18	18	17	17	11	21
33408	5	6	7	6	6	5	9	8	10	11	6	10	12	16	10	20	14	16	20	14	27	31
33472	3	10	4	7	6	8	5	6	12	12	3	11	8	7	12	15	17	14	21	18	27	20
33536	7	6	7	8	7	7	3	6	10	8	7	10	9	11	11	16	16	24	20	22	31	32
33600	3	2	5	6	4	4	4	16	14	10	5	13	7	16	14	17	17	16	18	18	22	15
33664	5	9	1	6	1	7	7	7	10	8	12	5	8	9	18	11	14	17	13	19	15	15
33728	3	4	4	9	8	8	8	9	5	7	9	8	10	11	11	21	15	16	21	24	25	24
33792	4	6	9	4	4	8	11	8	9	9	9	13	8	13	10	14	18	27	20	27	25	22
33856	8	7	7	9	7	4	8	13	6	5	8	11	18	15	17	13	13	21	17	25	25	31
33920	5	7	10	7	8	7	4	8	3	11	11	5	7	23	21	16	16	11	24	24	22	20
33984	8	5	3	4	5	8	2	7	8	7	8	8	7	5	11	13	16	13	10	21	22	18
34048	5	6	2	6	6	8	6	4	2	7	9	13	7	15	9	22	15	12	18	19	23	30
34112	0	2	5	2	12	2	4	2	7	6	8	2	6	6	13	9	16	13	15	19	14	15
34176	2	3	3	3	3	2	7	5	4	1	7	5	6	8	4	3	13	10	9	20	18	20
34240	1	3	1	1	3	3	3	6	3	7	4	4	5	8	10	7	9	9	12	15	13	14
34304	2	2	2	4	2	5	6	2	7	3	4	3	7	4	5	4	7	12	9	13	10	10
34368	3	1	0	0	5	2	3	1	5	4	8	4	2	9	12	6	8	7	9	20	17	12
34432	3	3	2	4	6	4	3	5	3	3	7	7	2	10	10	9	10	10	11	17	17	15
34496	3	4	3	4	4	2	1	9	5	9	5	3	4	7	4	14	10	10	6	12	11	15
34560	3	2	1	4	8	8	5	2	3	11	6	3	9	6	6	9	7	14	12	16	17	10
34624	3	2	3	4	5	1	3	3	6	8	7	8	5	6	11	2	5	11	8	16	10	16
34688	4	2	4	3	1	5	1	2	3	2	1	3	2	6	2	5	7	10	4	11	13	11
34752	2	4	5	5	3	2	2	2	3	5	6	5	10	9	11	3	5	8	14	9	10	16
34816	0	1	1	1	7	1	1	7	5	3	7	3	7	11	6	12	7	9	5	13	8	10
34880	2	1	3	2	2	2	4	1	5	3	6	6	3	11	6	3	10	7	11	10	16	16
34944	3	2	3	2	2	1	2	2	3	2	3	5	2	7	7	12	5	8	4	15	16	14
35008	2	2	4	2	2	4	0	4	2	7	3	6	2	5	17	6	12	10	8	13	8	18
35072	0	3	0	6	2	2	3	2	7	2	7	6	6	4	4	10	5	14	10	9	12	16
35136	3	5	3	2	2	3	7	5	4	4	0	7	6	6	3	11	5	8	5	9	19	15
35200	0	3	2	2	4	4	3	6	2	5	3	4	5	9	10	14	8	14	14	10	15	17
35264	1	2	2	3	0	2	3	3	4	1	0	4	6	6	10	10	6	6	10	7	8	6
35328	1	1	1	1	3	3	6	3	4	6	6	10	4	5	7	7	4	9	9	7	6	12
35392	2	0	2	3	2	3	4	4	5	3	6	1	4	6	7	0	9	12	12	10	10	10
35456	2	4	0	2	0	3	2	4	5	5	1	5	6	7	8	9	8	11	10	9	7	21
35520	0	1	3	1	2	5	2	3	5	3	4	3	2	10	2	7	11	7	8	9	13	6
35584	1	1	2	1	2	2	10	2	2	5	4	6	7	5	4	4	10	5	10	8	11	9
35648	0	0	3	1	1	5	1	4	0	2	5	6	6	1	3	4	7	9	3	6	18	9
35712	1	3	1	3	2	3	3	4	5	3	4	7	7	3	5	10	12	4	9	5	13	15
35776	0	3	0	3	3	3	4	3	4	3	6	7	6	2	7	4	3	1	8	13	6	7
35840	3	1	3	3	2	0	6	5	2	6	3	6	1	3	5	2	9	5	12	6	14	4
35904	1	0	3	2	2	2	3	2	3	5	2	3	4	9	6	8	5	6	13	15	11	10
35968	0	3	1	1	1	3	6	1	3	4	6	1	4	4	5	7	5	8	3	5	20	8
36032	1	2	1	2	2	2	5	1	2	3	0	4	5	4	1	7	5	6	2	9	9	11
36096	0	1	3	5	3	1	1	2	1	4	2	3	6	6	4	6	0	6	10	1	8	11
36160	1	1	1	0	5	5	1	5	3	2	2	3	10	5	7	9	3	6	7	9	11	12
36224	0	1	1	5	4	2	1	2	5	5	4	3	3	6	5	2	1	3	5	9	7	7
36288	1	0	3	2	2	4	3	5	4	6	4	3	7	0	5	8	1	5	6	7	9	8
36352	4	4	2	3	2	2	2	2	1	1	7	0	3	5	3	4	5	7	11	9	5	11
36416	2	0	2	2	0	3	4	2	6	0	3	3	1	2	6	8	7	7	9	11	13	9
36480	1	0	1	6	2	3	4	1	3	6	2	10	1	8	7	7	4	7	5	8	14	10
36544	3	3	2	1	2	3	2	4	4	4	5	1	1	3	7	4	3	6	13	7	9	11
36608	3	1	1	2	2	2	5	3	0	2	0	5	6	4	3	6	10	4	5	11	11	11
36672	1	4	1	2	1	4	3	4	5	4	10	4	10	7	9	5	10	9	10	9	20	14
36736	6	4	3	4	6	7	7	6	5	8	4	12	11	3	12	9	11	14	8	12	16	10
36800	3	8	3	0	4	9	6	12	11	6	5	14	6	10	11	9	13	12	20	20	25	21
36864	3	4	10	8	8	11	8	8	15	7	6	10	10	13	14	14	18	20	18	20	29	25
36928	7	5	8	5	12	6	12	9	14	12	13	6	15	15	11	16	21	28	22	28	21	30
36992	10	8	5	7	8	6	9	13	7	7	13	19	17	22	16	26	13	29	30	25	44	41
37056	11	10	7	12	12	19	11	17	9	16	12	14	13	25	28	17	25	21	26	29	49	31
37120	5	9	9	9	7	6	18	9	14	14	15	10	19	14	21	12	19	36	23	41	33	41
37184	6	12	8	6	10	11	13	13	7	12	11	12	17	19	26	21	28	30	27	34	35	36
37248	8	8	10	9	8	12	10	12	12	15	21	12	13	18	24	26	34	29	40	35	38	46
37312	14	11	7	6	4	9	10	9	14	13	21	19	11	26	28	20	23	32	31	34	33	30
37376	9	10	7	7	6	8	4	11	8	6	12	18	20	20	24	17	27	18	17	33	29	38
37440	4	9	8	11	7	10	9	14	11	8	15	7	14	13	21	23	32	21	19	33	33	32
37504	4	8	2	11	11	14	7	12	13	14	12	14	13	15	17	16	18	24	31	22	31	50
37568	10	6	2	11	8	11	5	15	11	11	14	14	17	17	17	18	22	19	23	37	44	40
37632	5	4	10	12	8	12	11	4	11	8	10	10	14	10	16	12	15	15	22	30	27	36
37696	3	11	9	10	12	12	8	8	12	12	9	10	8	13	14	14	23	17	14	42	28	20
37760	8	9	5	9	8	19	11	15	11	12	12	11	16	16	15	23	13	27	25	21	20	33
37824	5	8	13	12	9	9	7	9	8	17	11	15	19	12	16	17	23	24	21	39	38	31
37888	6	10	8	9	11	4	7	6	10	10	12	12	13	17	12	10	13	28	25	27	23	41
37952	6	3	10	5	10	8	7	8	9	4	6	15	14	10	23	12	21	25	30	25	28	30
38016	3	7	9	6	3	4	4	5	7	8	5	9	10	12	19	11	24	16	24	19	37	23
38080	7	7	6	5	9	9	13	9	6	9	11	12	12	9	13	20	20	18	27	24	35	18
38144	2	6	6	7	10	8	12	9	3	8	6	5	14	19	16	11	25	20	30	24	36	26
38208	6	4	6	6	8	6	9	5	3	11	11	3	15	17	7	15	14	17	31	31	23	31
38272	9	11	6	2	5	13	8	9	8	9	10	8	17	14	17	18	15	22	26	27	21	31
38336	8	6	6	10	8	5	7	12	12	6	17	15	21	14	16	20	23	23	21	29	39	37
38400	5	4	12	8	8	6	10	14	10	12	9	9	16	10	14	17	14	37	17	23	27	47
38464	11	10	9	9	9	7	9	14	15	8	7	8	18	13	12	9	12	21	25	18	28	40
38528	3	4	8	9	5	10	5	4	12	12	7	12	9	14	19	18	17	24	24	28	26	22
38592	4	3	6	4	9	6	10	10	8	10	11	8	10	13	12	22	22	21	22	31	29	31
38656	5	6	5	8	13	4	12	16	9	7	10	16	20	11	15	11	25	15	26	21	20	32
38720	11	5	5	8	4	6	7	11	8	5	11	11	16	19	9	19	15	25	21	26	24	28
38784	5	6	7	8	10	7	3	4	6	6	7	10	9	14	15	21	19	24	29	38	22	32
38848	3	6	5	5	3	6	14	4	14	10	8	12	13	21	16	17	21	18	21	20	26	31
38912	4	5	4	9	7	5	8	11	6	15	11	6	8	6	15	19	14	16	27	30	32	23
38976	5	8	5	7	7	7	8	7	7	13	9	14	12	7	15	21	14	17	19	31	33	35
39040	7	4	3	6	5	6	5	7	6	8	11	5	15	12	16	9	17	22	26	31	26	29
39104	6	9	5	11	11	3	10	3	2	14	9	6	9	18	12	15	24	17	21	26	25	31
39168	6	5	6	1	8	4	5	1	5	6	15	11	14	14	14	17	16	15	25	20	23	33
39232	4	8	5	8	5	4	4	6	8	7	13	14	11	12	13	9	19	18	14	16	22	16
39296	5	5	6	6	4	8	6	9	5	10	14	7	10	7	12	15	17	16	24	27	27	20
39360	5	2	4	6	3	7	5	11	3	7	7	6	11	12	11	16	16	20	14	21	23	25
39424	5	5	3	5	4	5	12	8	13	9	5	5	6	13	13	14	9	13	20	10	28	26
39488	3	5	5	7	4	8	7	7	5	6	7	12	6	11	19	10	15	15	17	24	28	27
39552	2	3	4	4	3	9	7	8	6	9	3	12	7	11	14	14	15	20	19	12	24	28
39616	9	5	3	6	5	6	4	6	8	7	12	6	8	5	8	10	16	14	27	17	16	16
39680	5	4	5	2	6	4	4	7	8	6	3	7	9	4	8	16	8	21	13	11	12	14
39744	3	3	7	5	3	6	6	8	6	3	6	7	6	12	11	7	16	11	19	12	25	18
39808	6	2	5	2	5	6	4	6	3	9	9	9	5	8	6	14	17	17	19	19	17	20
39872	2	0	3	6	3	9	5	2	7	5	5	4	9	10	9	6	15	17	15	19	10	12
39936	6	1	3	3	3	6	2	2	6	8	8	13	4	7	8	11	14	16	10	18	14	16
40000	1	4	2	6	3	5	4	5	4	7	6	3	3	4	9	6	10	7	11	21	24	19
40064	3	5	2	3	6	7	8	7	7	5	8	5	8	7	12	5	8	5	14	16	15	20
40128	2	6	2	5	2	7	4	3	2	2	5	9	9	7	7	6	7	13	19	15	19	20
40192	4	0	6	5	10	6	3	9	8	4	5	4	12	13	8	10	15	12	11	13	19	18
40256	3	1	3	0	4	7	1	7	4	7	7	8	12	5	9	13	9	10	11	11	13	15
40320	4	5	6	6	2	4	4	3	4	5	2	1	7	13	10	11	8	11	16	15	14	12
40384	4	0	7	5	4	2	5	8	4	5	6	9	9	5	7	7	7	12	13	8	11	20
40448	5	6	3	5	1	7	5	5	3	8	2	7	6	1	11	9	7	12	9	15	18	14
40512	4	2	2	4	5	2	3	1	2	4	9	4	4	11	12	11	11	8	11	17	13	17
40576	5	3	4	3	6	5	7	6	6	2	3	3	8	7	6	9	8	9	12	9	15	13
40640	1	5	2	2	4	5	4	5	6	6	6	1	8	10	8	6	10	10	6	8	13	14
40704	1	0	3	2	4	5	3	1	7	3	7	4	6	7	7	7	7	14	9	10	17	9
40768	1	2	3	4	3	3	5	6	2	6	8	7	5	6	8	7	6	15	13	17	9	22
40832	2	4	3	2	4	3	2	3	4	4	4	4	10	7	6	13	7	10	10	18	6	17
40896	3	1	0	6	0	4	3	5	5	5	4	4	11	4	3	11	4	9	7	8	14	13
40960	2	5	0	0	3	5	2	3	6	3	5	2	5	11	8	7	7	6	8	15	9	19
41024	3	6	3	5	3	2	3	4	6	3	2	5	6	4	5	6	7	14	10	9	15	19
41088	1	2	4	2	1	1	3	2	4	8	4	2	4	13	5	4	6	13	11	14	9	13
41152	2	3	2	3	3	1	3	3	5	3	4	3	5	7	5	7	10	8	14	11	11	14
41216	3	0	2	3	2	2	5	4	2	2	6	6	8	7	3	11	8	9	7	13	12	17
41280	1	4	4	3	3	4	0	6	9	4	2	5	8	7	3	6	11	9	10	13	15	13
41344	2	3	2	3	3	5	1	1	1	9	5	3	5	6	3	7	6	9	12	13	23	14
41408	4	3	1	2	7	1	6	3	2	4	5	1	6	7	6	5	8	12	15	7	12	14
41472	1	4	1	2	7	2	4	2	2	6	4	4	2	9	4	5	12	6	13	6	17	10
41536	4	2	3	1	2	0	2	3	4	2	3	5	7	5	6	4	11	6	14	9	10	13
41600	0	2	0	2	2	3	5	6	1	4	3	4	7	3	4	5	10	9	8	12	9	13
41664	2	1	4	5	4	8	2	1	5	0	8	7	4	3	9	4	3	10	13	9	10	15
41728	0	0	1	1	2	5	1	4	3	7	2	2	4	6	5	11	6	12	10	8	13	21
41792	0	4	2	4	1	1	4	4	2	2	5	6	5	6	5	3	9	9	11	8	15	14
41856	4	3	4	0	1	7	3	9	1	3	4	6	8	3	3	3	8	7	7	12	10	5
41920	4	3	2	1	3	3	3	5	4	2	7	10	5	8	10	6	8	11	8	8	3	11
41984	2	3	3	2	3	6	2	4	2	3	1	0	6	5	4	9	8	12	7	6	10	12
42048	2	3	1	2	1	4	4	2	1	1	6	2	8	7	6	6	9	9	9	11	6	22
42112	1	0	1	2	1	2	3	5	4	4	7	8	6	7	5	8	6	6	10	7	13	21
42176	0	2	3	5	3	2	8	4	4	6	4	2	4	9	9	5	3	6	9	12	14	14
42240	1	0	3	3	2	4	3	4	2	4	2	1	4	4	13	12	7	11	10	11	12	8
42304	2	1	2	1	1	3	1	6	4	4	2	8	4	7	2	5	10	2	5	8	12	16
42368	3	1	5	2	2	1	5	5	2	1	2	5	4	6	2	6	10	7	7	8	11	9
42432	1	1	2	1	4	1	3	2	0	5	4	1	6	4	5	8	3	13	7	11	6	13
42496	1	2	0	3	1	6	4	6	3	0	5	5	12	5	8	10	7	6	12	8	12	12
42560	1	2	2	1	4	5	5	3	3	3	3	6	2	6	7	6	14	5	8	18	10	19
42624	2	0	1	0	0	2	5	1	4	2	5	2	3	4	7	4	8	5	14	12	8	11
42688	1	1	1	1	0	2	3	3	5	3	6	3	1	4	5	3	4	10	11	10	13	11
42752	1	3	2	3	4	3	3	5	3	5	5	6	3	2	8	6	7	11	12	8	15	9
42816	0	1	3	1	5	3	4	1	5	4	4	6	6	9	4	4	6	7	7	9	12	11
42880	0	2	2	4	3	3	3	2	0	6	7	5	2	7	2	11	4	7	8	7	11	18
42944	4	2	2	1	3	5	7	2	1	1	2	0	5	5	6	9	13	7	9	12	9	6
43008	4	3	1	3	1	2	0	2	3	3	1	1	8	7	7	4	9	11	6	14	10	15
43072	2	3	4	1	1	1	2	6	3	7	4	6	6	10	11	9	7	9	11	16	11	19
43136	2	2	3	3	5	2	1	3	2	1	3	2	6	4	7	8	4	9	5	16	15	12
43200	2	3	2	2	5	3	3	2	3	4	2	4	6	8	7	2	6	10	4	11	13	18
43264	4	2	4	2	1	1	4	4	3	4	2	7	9	7	4	3	13	11	14	5	11	13
43328	3	1	0	1	5	4	5	1	3	4	3	2	8	9	4	5	7	15	8	10	10	11
43392	1	1	2	4	2	3	2	4	6	3	4	3	6	5	10	5	7	12	7	3	10	14
43456	3	0	3	2	0	3	6	4	4	0	4	5	7	2	3	7	7	11	12	19	11	15
43520	1	3	1	2	0	0	0	4	3	3	5	6	3	3	4	11	10	10	11	12	16	15
43584	0	4	2	3	2	5	1	3	1	6	9	2	4	5	12	7	13	7	10	9	18	22
43648	3	1	4	1	2	2	7	2	4	3	8	4	5	4	5	10	8	11	9	9	16	7
43712	2	1	0	6	2	1	3	3	6	5	5	6	4	13	4	12	11	12	13	19	8	19
43776	5	2	3	1	2	2	2	0	1	3	6	2	7	3	5	7	9	7	11	12	13	14
43840	0	1	3	3	1	4	2	2	3	5	4	3	4	7	4	7	5	4	8	15	13	17
43904	0	0	5	1	4	6	3	4	4	2	4	6	7	7	9	5	11	12	12	8	17	19
43968	6	0	1	3	4	4	2	2	0	2	1	5	6	3	6	10	6	5	12	12	12	15
44032	1	5	0	5	1	3	2	3	3	2	1	5	6	4	4	8	6	7	10	12	10	18
44096	2	3	1	3	1	5	4	4	3	8	8	3	7	3	5	8	9	12	8	12	11	11
44160	7	4	4	1	5	4	1	4	4	4	4	2	4	7	10	5	8	9	5	10	8	11
44224	2	1	3	1	1	5	7	4	3	0	4	2	7	4	5	12	5	10	5	11	18	12
44288	3	3	5	3	2	1	2	3	8	4	3	5	5	1	4	11	9	5	12	8	16	12
44352	1	2	1	4	2	2	2	3	6	2	3	5	11	9	11	4	7	10	13	10	13	14
44416	0	1	3	2	3	2	5	5	4	3	8	3	8	4	8	8	6	8	5	7	15	11
44480	5	1	1	1	7	1	4	5	3	4	3	7	3	5	7	10	12	12	10	14	10	6
44544	3	1	3	3	2	1	4	3	4	2	4	2	6	4	6	10	9	11	12	10	7	15
44608	1	2	2	3	1	2	5	4	1	7	5	3	3	4	8	8	11	6	11	9	9	15
44672	3	2	2	0	4	1	1	4	2	2	7	5	6	3	6	9	5	10	3	6	16	16
44736	1	4	3	3	4	0	5	3	3	6	4	6	5	5	6	6	6	10	19	10	15	9
44800	3	4	2	1	6	0	2	4	4	3	2	10	6	6	3	4	13	15	10	8	19	13
44864	4	3	1	4	4	2	4	4	10	4	4	4	4	8	9	6	9	6	10	13	11	11
44928	3	3	1	3	2	1	4	3	4	4	4	5	6	6	8	2	11	14	11	13	10	9
44992	0	3	2	2	2	2	4	7	7	6	2	2	3	6	7	7	13	11	14	7	12	10
45056	1	2	0	3	1	3	4	5	9	2	4	8	6	12	7	4	8	16	9	8	17	19
45120	2	2	1	1	3	3	2	1	5	2	5	3	8	1	5	5	10	6	10	17	13	11
45184	3	4	3	2	2	4	4	5	0	3	3	4	6	6	6	5	8	6	8	9	6	15
45248	1	2	3	1	2	2	0	6	4	4	11	9	8	8	9	4	13	11	12	16	14	11
45312	3	4	3	0	2	1	5	3	3	3	5	6	8	7	6	10	10	10	9	13	19	16
45376	2	2	5	3	4	2	7	4	8	1	1	7	5	5	7	5	9	8	16	14	16	17
45440	0	1	1	5	4	6	2	6	5	1	4	6	4	4	8	6	9	9	17	11	14	24
45504	2	2	1	3	4	2	3	5	3	2	2	3	6	7	4	8	7	11	4	11	13	14
45568	3	5	4	3	0	5	3	2	2	2	4	3	5	2	9	8	9	6	7	12	16	16
45632	0	3	1	1	8	1	4	1	1	5	2	4	5	7	7	8	5	15	16	10	13	21
45696	2	3	3	8	4	3	6	6	4	5	4	11	8	5	9	7	7	9	9	8	17	17
45760	0	2	2	6	6	0	4	1	5	1	4	3	4	9	8	8	5	9	11	9	13	18
45824	2	2	3	2	1	4	4	5	5	4	7	5	9	10	7	7	7	10	12	9	18	17
45888	2	0	1	1	4	2	1	6	6	5	7	2	2	8	6	9	6	11	7	13	16	16
45952	0	2	1	3	4	5	3	3	5	2	5	3	5	6	6	8	7	6	10	18	11	14
46016	0	2	2	6	0	3	2	6	2	4	5	2	7	5	12	14	7	7	6	15	16	10
46080	1	1	3	1	3	4	4	3	1	5	3	6	7	5	11	12	15	11	13	10	9	12
46144	1	1	1	2	2	1	2	3	2	5	3	3	6	4	6	10	5	10	10	10	15	15
46208	1	2	2	5	6	3	1	2	7	1	3	3	6	6	11	10	9	8	14	11	15	18
46272	5	2	4	1	2	2	4	3	4	1	7	8	12	8	7	4	7	11	7	13	15	16
46336	4	3	1	2	2	4	3	2	3	1	4	4	7	7	4	8	8	13	11	14	14	19
46400	1	3	3	1	4	2	2	5	4	5	0	8	3	4	7	9	9	8	14	17	15	17
46464	4	2	3	5	2	2	3	2	3	3	3	3	7	4	6	10	13	7	11	9	11	12
46528	0	0	4	4	2	8	3	5	6	1	6	4	6	2	4	7	9	12	18	9	10	17
46592	3	1	3	5	2	2	3	2	8	3	2	7	7	8	6	3	11	8	12	22	18	13
46656	3	2	3	2	1	4	0	3	6	3	3	11	5	6	8	12	11	13	6	10	21	15
46720	0	3	6	4	3	4	1	5	2	3	5	7	3	8	4	8	12	8	16	7	12	15
46784	2	1	4	6	3	6	4	4	8	2	5	4	6	7	10	14	9	5	8	17	15	22
46848	3	2	2	2	0	3	5	4	2	5	4	5	5	13	4	13	8	8	13	16	14	14
46912	4	5	0	5	1	1	1	5	5	4	6	3	6	6	13	13	12	9	9	10	13	12
46976	1	3	1	2	4	1	3	2	5	3	6	6	4	9	7	6	3	11	9	10	15	18
47040	3	3	1	4	6	3	6	1	3	4	9	5	5	8	6	6	12	14	14	16	20	17
47104	2	4	2	6	4	2	2	5	6	5	6	4	5	8	13	12	8	9	9	16	18	18
47168	3	4	2	3	1	3	0	3	9	5	4	3	8	6	7	9	6	4	13	10	17	18
47232	1	2	3	2	4	6	0	7	3	5	4	8	8	7	7	14	8	15	7	18	12	18
47296	3	2	3	5	1	6	3	1	2	6	2	6	3	8	7	13	10	9	10	8	11	13
47360	4	2	3	3	3	3	5	4	5	7	6	2	8	8	5	6	8	14	16	14	12	23
47424	1	4	2	1	4	4	5	3	1	5	11	5	5	8	8	9	15	12	9	9	11	13
47488	2	0	3	3	7	3	3	7	4	7	5	7	4	8	5	8	15	8	17	9	16	18
47552	2	0	6	1	9	1	2	5	6	5	5	3	5	6	7	6	15	13	12	16	18	13
47616	0	3	5	3	4	2	2	0	5	2	11	5	7	11	9	10	12	4	12	13	11	18
47680	5	2	4	1	2	1	4	9	4	3	8	6	8	12	5	13	11	18	7	11	18	14
47744	1	3	4	0	1	8	3	4	3	3	6	3	7	5	9	13	10	13	9	21	10	14
47808	1	5	2	3	5	4	0	4	9	5	5	6	10	6	8	5	9	10	11	17	16	15
47872	1	4	1	4	5	3	5	7	6	7	4	6	6	8	4	7	9	12	10	16	18	13
47936	1	2	1	5	3	3	2	3	1	7	7	4	8	4	9	6	9	14	10	11	17	20
48000	5	2	0	1	4	1	4	2	6	3	4	4	8	5	10	14	5	10	8	14	22	17
48064	4	5	4	3	2	4	1	2	3	7	3	5	5	6	10	11	14	12	16	17	21	14
48128	1	3	1	4	2	6	4	10	4	4	2	0	8	8	5	7	7	7	10	11	23	12
48192	2	3	6	1	4	3	6	3	7	3	3	6	9	6	10	10	9	12	12	12	21	22
48256	2	2	1	7	2	2	3	5	3	9	4	4	5	3	6	7	11	10	17	16	23	20
48320	2	1	2	0	0	7	7	6	4	3	5	12	11	4	9	11	8	14	11	11	19	16
48384	2	5	1	3	4	4	9	7	3	7	7	7	13	8	9	7	10	10	16	23	19	14
48448	2	2	4	4	1	0	4	3	2	3	5	9	6	5	10	6	8	10	13	22	14	17
48512	1	4	2	2	4	3	8	1	5	5	5	10	9	7	9	10	7	12	10	11	15	16
48576	2	2	5	1	4	3	0	4	3	10	5	5	8	12	12	8	6	18	10	19	11	20
48640	1	3	1	2	5	5	0	4	3	10	3	9	13	10	5	11	17	19	12	18	14	23
48704	3	0	3	4	0	5	5	2	5	3	8	4	6	9	4	6	14	12	13	13	15	18
48768	1	2	4	4	3	3	6	3	6	7	11	3	10	6	10	9	12	11	14	19	17	20
48832	5	0	7	2	4	2	6	2	6	4	5	6	5	6	7	12	17	8	19	13	19	20
48896	1	7	6	2	7	2	1	5	5	2	7	10	11	8	8	14	5	11	14	13	15	17
48960	7	1	3	3	8	1	6	8	1	3	2	6	8	3	7	7	11	9	13	15	12	20
49024	5	1	2	3	2	2	8	5	5	6	6	6	5	8	8	9	11	9	14	10	17	19
49088	4	2	3	2	3	0	2	8	6	1	5	5	11	7	7	9	11	12	18	11	15	16
49152	1	0	6	3	1	3	8	5	9	3	5	2	11	7	12	7	14	15	15	11	13	19
49216	1	1	2	5	2	2	4	1	1	6	3	6	9	4	5	6	17	10	5	11	8	24
49280	1	3	1	3	4	5	1	0	5	3	2	7	3	8	8	12	13	15	7	21	10	19
49344	1	4	1	2	1	4	2	5	4	5	4	8	7	8	10	8	18	18	18	18	27	15
49408	5	4	5	2	2	3	3	4	3	6	6	4	10	12	12	7	14	12	15	15	14	17
49472	5	4	3	5	3	8	2	4	3	6	3	5	7	8	7	7	8	12	13	6	16	17
49536	3	2	5	1	9	5	4	2	6	9	4	3	5	8	13	12	10	17	17	17	14	26
49600	3	1	3	4	2	4	4	4	4	6	3	5	9	5	6	8	12	13	16	18	19	18
49664	3	1	3	3	3	5	3	5	6	2	8	6	4	4	8	11	10	14	16	19	10	21
49728	2	2	3	2	4	4	2	0	4	6	9	5	6	7	5	14	9	17	11	14	16	11
49792	0	6	5	4	5	2	5	5	5	3	9	9	8	9	5	10	9	11	18	14	20	16
49856	4	5	3	3	4	4	2	3	5	6	3	4	9	6	3	5	15	16	14	23	13	21
49920	3	3	8	1	3	6	6	7	3	7	4	11	8	10	9	5	13	15	24	23	21	20
49984	0	0	3	1	5	3	6	9	6	9	7	2	8	10	7	8	11	9	14	17	20	17
50048	2	3	5	2	4	3	2	4	4	3	6	7	6	7	7	8	22	12	6	19	18	15
50112	1	2	2	7	6	4	2	2	2	5	4	5	9	5	10	8	6	11	15	15	17	19
50176	4	3	4	3	3	4	4	2	7	3	8	1	5	11	10	14	13	9	15	12	32	18
50240	1	1	1	0	1	5	4	2	6	4	2	8	4	6	4	15	8	10	23	21	18	22
50304	5	2	1	3	3	4	8	6	5	6	5	4	6	6	7	5	14	18	12	20	22	19
50368	3	5	3	2	3	3	6	4	4	5	4	5	6	5	16	5	13	8	13	14	13	16
50432	2	4	5	4	1	3	3	3	3	1	5	6	5	7	11	12	15	18	15	20	16	17
50496	3	5	5	0	5	2	4	4	1	2	6	8	8	9	8	9	12	17	29	15	16	23
50560	3	7	4	0	1	0	3	7	2	5	4	6	6	10	8	7	13	14	10	10	18	26
50624	1	2	3	2	2	1	5	6	4	2	3	12	9	3	6	6	15	11	9	16	12	28
50688	2	3	1	2	5	4	5	4	6	5	7	8	5	6	3	8	8	7	12	11	18	12
50752	3	1	0	6	4	1	5	2	6	8	10	5	10	14	10	15	10	9	13	18	12	15
50816	3	0	4	5	5	3	6	8	6	10	8	2	8	5	7	8	9	17	12	18	12	15
50880	2	0	3	1	2	4	3	9	4	4	6	6	10	5	6	14	8	16	16	17	11	20
50944	3	3	3	4	5	8	1	6	5	6	8	5	8	11	10	10	14	10	13	20	15	24
51008	0	7	2	2	4	0	1	4	7	4	6	10	8	4	6	10	7	17	15	12	19	18
51072	1	2	1	5	2	3	6	4	6	4	4	4	8	7	9	11	11	15	21	17	21	19
51136	4	2	7	6	3	1	2	7	3	6	6	8	8	13	4	9	10	13	8	17	24	23
51200	2	2	2	1	5	7	9	7	3	3	10	6	11	8	8	10	11	15	11	13	21	12
51264	3	1	4	3	3	5	3	7	3	7	4	8	7	3	11	10	10	16	22	10	26	25
51328	1	5	3	4	3	9	3	5	5	8	4	6	9	13	10	14	14	16	15	15	18	21
51392	6	2	3	6	3	5	10	1	5	5	10	6	16	10	13	18	10	24	14	23	29	24
51456	10	3	7	4	8	9	9	12	9	15	9	8	14	19	19	18	25	22	27	30	31	29
51520	10	16	11	6	15	11	13	14	17	21	16	25	21	22	27	30	24	36	53	61	49	64
51584	15	16	11	19	18	11	21	19	32	22	23	22	39	40	35	29	52	55	67	64	57	69
51648	18	11	17	17	16	21	24	24	21	26	29	41	45	41	51	62	46	50	84	86	73	86
51712	34	24	28	22	33	30	47	33	29	41	43	33	56	55	64	65	70	91	118	114	142	146
51776	32	24	33	31	37	53	49	54	44	65	73	72	74	74	104	98	115	134	129	185	179	184
51840	40	31	32	40	52	62	67	55	65	65	79	96	106	98	134	132	132	167	192	202	224	270
51904	76	73	72	56	81	88	87	85	99	114	124	151	169	159	181	226	212	284	310	350	345	347
51968	92	66	75	90	90	114	114	142	144	122	155	175	192	199	255	246	318	331	383	435	437	524
52032	128	90	99	133	163	157	153	166	164	197	189	207	234	234	269	338	309	407	441	508	573	616
52096	365	319	316	325	387	440	415	469	490	477	526	537	612	677	685	798	897	1021	1148	1294	1322	1482
52160	2007	1537	1541	1845	2144	2150	2177	2272	2172	2237	2343	2535	2693	2923	3111	3585	4076	4661	5136	6098	6712	7508
52224	14936	15421	16583	18988	20665	21307	22387	23045	23221	24557	26136	28050	30756	32887	36759	40526	44885	50777	56161	62915	67887	72013
52288	5443	7526	8980	9876	9800	10434	10650	11203	12552	14043	15796	18322	20145	22934	25417	28124	30656	34018	37389	40032	42151	43684
52352	291	456	530	570	563	555	638	653	747	877	1006	1179	1325	1560	1622	1847	1971	2206	2385	2559	2625	2865
52416	48	71	78	77	77	87	112	94	120	117	148	159	184	178	207	225	296	285	310	338	417	393
52480	32	39	36	34	42	37	42	52	48	53	60	58	67	78	75	87	90	92	98	127	110	166
52544	39	28	38	26	33	39	35	46	36	45	49	62	54	57	82	87	76	102	95	88	129	132
52608	27	31	32	27	32	45	44	44	40	49	47	52	66	70	72	73	73	96	99	112	139	138
52672	31	28	39	32	42	50	45	47	54	45	52	49	63	60	85	70	87	96	106	130	137	143
52736	31	31	38	36	38	39	35	53	52	47	49	45	47	65	75	86	101	102	96	108	142	142
52800	28	37	44	52	48	46	42	38	46	48	38	59	49	70	62	83	89	83	102	106	133	132
52864	28	32	27	44	32	42	44	48	53	59	48	57	66	61	76	76	96	87	116	127	138	144
52928	36	28	34	38	38	40	31	50	35	38	50	64	63	65	76	103	89	96	118	107	138	126
52992	24	16	34	35	26	25	29	40	40	44	46	46	57	58	66	77	82	97	91	94	119	115
53056	19	34	43	36	43	40	31	38	51	53	62	59	65	78	84	82	78	99	114	137	147	139
53120	32	38	41	45	53	40	40	38	46	50	56	56	74	69	90	80	130	108	113	120	145	163
53184	31	37	31	39	40	43	45	38	39	56	44	72	72	63	80	88	95	91	117	122	135	145
53248	21	25	29	27	42	32	39	35	48	46	61	59	66	63	68	73	93	88	94	122	117	140
53312	26	17	31	40	31	40	29	43	36	46	44	52	49	64	75	84	85	97	109	134	127	145
53376	33	36	30	37	38	38	45	41	59	49	39	38	58	47	84	71	75	97	106	98	117	105
53440	22	23	33	34	40	36	27	37	39	37	52	47	59	55	51	65	76	88	94	107	112	109
53504	17	29	32	32	23	32	29	35	38	38	37	46	47	62	50	66	75	80	75	94	104	111
53568	16	19	26	15	24	29	34	25	22	30	37	40	39	55	56	42	62	73	69	75	83	98
53632	16	14	14	23	25	27	21	28	28	45	21	40	38	42	34	44	42	78	67	72	78	82
53696	19	19	22	26	19	26	16	28	22	27	33	26	35	44	33	42	57	45	60	77	81	81
53760	16	23	26	21	25	20	20	16	31	27	24	45	44	42	37	44	63	65	58	68	69	86
53824	18	16	12	18	21	14	20	34	24	21	38	29	39	43	50	49	50	68	79	81	92	87
53888	17	17	24	20	29	21	26	25	24	26	42	30	41	32	41	40	58	50	65	60	70	83
53952	12	22	13	29	23	23	14	29	24	27	27	36	28	41	29	50	53	62	71	68	90	81
54016	19	18	15	19	19	21	19	25	22	29	37	35	40	46	35	45	47	61	64	65	72	58
54080	13	16	19	19	23	27	26	25	15	27	38	28	41	46	44	46	62	44	62	63	90	93
54144	25	12	13	15	24	33	22	25	28	30	25	32	42	27	39	55	41	68	55	69	84	81
54208	13	23	19	32	17	30	19	20	23	26	28	28	34	36	45	40	62	76	56	61	80	78
54272	11	14	14	32	20	30	24	24	23	26	41	30	40	31	39	51	47	56	50	80	76	83
54336	10	14	18	22	20	23	26	23	30	13	43	38	31	41	34	46	51	45	69	70	78	77
54400	13	16	16	14	29	19	20	24	25	32	27	38	42	38	53	48	62	61	60	69	85	70
54464	17	18	13	21	19	27	17	20	27	24	31	25	26	38	43	43	48	60	63	73	82	74
54528	21	15	24	21	32	26	27	35	21	24	34	33	27	33	44	48	41	60	56	86	76	82
54592	23	10	17	16	22	25	22	20	28	26	25	21	32	42	41	49	47	64	63	49	72	95
54656	23	21	17	25	20	22	22	25	21	20	39	29	34	38	40	37	55	51	62	66	81	80
54720	20	17	26	11	22	23	22	22	16	19	39	33	26	40	48	42	60	45	52	63	71	92
54784	18	17	18	18	21	16	24	32	27	17	33	36	35	43	42	61	58	56	69	61	87	99
54848	21	19	17	21	21	26	33	26	24	22	34	32	39	44	40	42	52	69	69	79	71	92
54912	21	18	27	20	28	25	17	28	25	11	30	30	37	46	35	61	51	69	74	81	76	84
54976	11	19	14	14	17	26	25	20	23	35	33	25	20	47	47	45	57	52	60	68	85	75
55040	24	13	15	22	20	27	25	25	21	29	23	36	35	40	46	49	53	53	70	71	62	69
55104	9	10	12	15	15	22	28	19	21	26	28	21	34	40	59	46	50	59	78	59	60	73
55168	11	12	19	18	22	15	23	29	30	18	35	37	25	34	29	42	49	56	68	67	72	81
55232	15	14	18	17	18	22	25	14	25	19	18	25	35	34	46	34	48	55	61	66	77	75
55296	15	14	19	10	24	18	16	19	24	23	28	28	36	40	41	35	54	54	58	62	80	77
55360	10	16	14	27	23	25	24	19	28	28	19	32	30	32	42	37	40	42	54	67	90	64
55424	20	14	18	21	30	10	28	14	20	22	24	32	20	48	33	49	48	54	54	55	83	74
55488	12	12	27	32	18	18	17	27	29	24	36	34	24	27	47	52	60	48	37	68	70	88
55552	8	16	15	23	23	22	17	25	24	26	23	24	29	46	40	42	42	63	48	74	65	91
55616	6	17	19	21	14	23	20	19	22	30	35	34	24	41	43	40	42	50	62	67	62	71
55680	14	21	21	19	17	27	18	18	22	33	27	29	39	37	39	39	49	50	61	74	80	69
55744	14	11	30	12	25	27	23	23	27	21	34	26	38	33	43	45	48	56	47	64	69	62
55808	19	16	18	18	21	25	20	20	16	29	32	28	32	31	37	38	41	51	69	59	80	68
55872	15	14	17	15	24	13	32	16	31	22	17	35	32	42	38	45	57	45	59	68	69	71
55936	19	24	23	16	23	23	19	18	19	23	29	31	34	35	47	41	44	50	53	63	75	66
56000	18	19	15	18	11	15	20	18	25	23	42	28	26	34	41	54	50	60	62	78	76	71
56064	20	13	19	17	23	15	22	21	13	27	26	29	31	44	40	46	44	59	63	73	84	93
56128	18	18	13	24	25	28	19	29	20	23	25	38	35	37	34	38	46	56	54	84	74	86
56192	16	21	17	22	16	22	25	20	28	26	22	35	24	53	37	47	44	37	63	65	64	72
56256	10	12	17	16	17	25	27	23	31	26	30	31	34	39	38	39	62	46	64	68	75	91
56320	16	12	13	22	18	17	19	25	14	34	20	20	33	34	49	36	48	47	64	64	89	72
56384	14	25	20	16	29	24	23	26	16	26	34	38	36	34	47	51	61	47	63	64	87	77
56448	21	26	10	25	20	17	21	24	21	24	28	15	36	33	33	41	47	41	70	67	73	67
56512	11	17	16	21	21	27	19	20	20	29	37	25	27	47	54	49	60	56	57	54	69	72
56576	13	22	11	17	15	12	16	28	20	26	28	24	36	28	36	50	56	45	60	72	78	81
56640	20	11	22	20	19	26	25	21	26	21	33	26	26	34	42	34	57	61	55	60	69	86
56704	9	19	16	13	31	21	18	25	25	21	32	29	34	36	49	36	58	50	68	73	84	66
56768	15	14	31	21	25	22	26	24	22	19	22	20	42	35	33	46	56	47	68	64	72	73
56832	11	14	18	21	24	25	18	17	30	23	20	38	40	31	44	51	51	55	71	64	69	97
56896	12	17	17	20	22	22	10	19	17	26	27	32	33	34	28	38	62	64	57	70	72	67
56960	12	10	17	14	19	13	23	17	23	22	24	30	34	31	38	45	61	53	47	76	82	74
57024	20	17	14	12	14	26	26	21	19	23	24	35	33	36	38	50	49	53	51	65	65	83
57088	17	28	16	27	22	30	31	17	20	27	32	16	34	34	47	48	37	61	59	55	87	69
57152	15	17	23	19	19	14	25	27	19	25	24	33	47	39	37	45	49	61	56	71	69	74
57216	13	16	25	22	14	21	18	23	28	33	34	32	37	27	38	42	39	54	41	82	72	74
57280	18	16	16	14	14	22	23	34	21	21	32	39	28	38	41	40	47	48	66	45	80	75
57344	10	14	18	28	22	24	25	18	24	28	28	27	31	46	25	42	48	49	48	66	77	76
57408	9	6	10	22	20	13	20	20	25	30	29	23	23	33	27	51	51	58	78	69	63	87
57472	13	31	13	17	22	13	18	24	30	23	23	24	37	23	54	36	44	56	71	74	75	75
57536	14	16	19	19	22	26	18	30	17	17	31	27	33	45	41	34	40	61	61	62	83	71
57600	21	20	11	18	14	23	22	20	25	28	29	21	39	36	41	44	44	53	68	78	100	69
57664	15	15	20	21	20	19	16	26	22	19	16	25	28	35	41	41	46	52	50	56	74	74
57728	17	18	22	17	24	19	16	23	23	14	35	28	30	37	49	41	52	52	59	64	67	67
57792	13	14	14	25	6	21	22	34	35	22	32	29	42	45	44	39	45	56	54	69	76	70
57856	12	15	13	18	16	14	18	21	21	18	28	33	41	32	33	41	45	41	53	49	73	77
57920	10	16	16	14	26	26	19	16	27	24	25	26	38	46	32	43	57	67	61	54	76	93
57984	17	20	16	16	22	23	21	22	23	27	29	26	30	38	34	47	49	61	56	49	92	71
58048	12	13	8	17	12	16	22	23	25	21	31	34	28	35	40	48	40	62	58	66	75	83
58112	21	16	21	13	20	25	25	26	25	16	29	22	28	31	41	46	59	64	78	69	66	85
58176	16	17	20	26	18	29	19	24	24	35	22	30	31	32	34	43	52	49	64	64	66	87
58240	18	16	20	24	15	11	17	19	18	34	29	30	34	33	40	49	41	56	60	67	66	77
58304	14	14	15	16	11	29	16	29	26	38	26	29	32	40	42	32	42	60	56	65	68	66
58368	10	17	18	14	18	23	20	14	19	23	26	31	35	42	42	34	60	57	74	70	65	71
58432	10	13	8	11	19	15	24	24	23	22	26	34	25	36	39	49	41	55	64	52	77	69
58496	18	20	12	25	13	25	19	18	30	24	25	27	25	30	37	53	42	69	58	68	69	90
58560	16	16	16	20	13	26	17	15	27	24	29	30	26	28	25	44	38	58	62	82	68	84
58624	15	17	22	20	19	18	24	19	20	33	29	28	38	36	48	39	52	55	63	51	70	79
58688	12	18	15	28	18	22	21	18	19	24	23	21	27	34	37	36	57	55	70	68	71	72
58752	14	15	21	17	19	20	25	26	23	19	32	30	41	38	40	37	42	55	58	51	77	76
58816	21	12	15	12	25	16	20	22	22	33	22	34	28	45	36	34	55	55	50	57	93	76
58880	15	13	17	10	25	16	24	26	30	21	25	37	36	30	34	39	41	52	66	74	65	72
58944	18	17	11	22	19	20	19	29	23	29	27	26	30	18	38	58	56	50	65	76	73	73
59008	11	19	17	16	22	19	20	22	21	28	29	29	41	27	35	42	58	59	50	60	57	80
59072	15	13	22	24	21	26	22	20	19	22	28	35	32	51	47	43	47	64	58	67	70	57
59136	9	16	18	20	16	27	36	21	22	19	33	27	35	36	38	60	52	54	51	70	61	70
59200	12	23	16	10	18	19	33	27	24	28	28	27	35	33	35	45	44	56	65	57	66	73
59264	11	16	15	26	21	19	26	18	19	20	26	22	31	30	45	46	40	65	62	75	69	80
59328	19	14	10	18	18	24	28	25	30	17	20	28	38	34	36	47	47	60	52	53	76	76
59392	13	18	15	19	19	23	25	24	22	19	29	25	39	39	44	44	49	61	65	75	74	89
59456	19	11	23	19	25	21	15	21	19	32	19	26	31	44	33	35	43	57	64	80	95	67
59520	21	17	15	22	27	22	27	28	22	20	37	45	33	31	48	52	53	55	62	55	85	79
59584	8	10	20	13	34	24	20	14	23	31	29	35	41	35	42	47	56	51	55	62	66	79
59648	15	18	19	20	17	14	29	31	20	34	32	31	32	38	44	41	64	53	57	44	82	73
59712	12	11	22	13	18	18	18	35	23	25	21	26	34	31	36	52	63	45	58	79	70	79
59776	9	17	10	15	27	16	25	32	13	16	23	26	24	38	47	34	60	61	54	64	55	81
59840	16	17	19	26	16	26	18	16	26	20	32	33	34	28	35	50	45	57	57	78	80	95
59904	17	14	29	13	21	24	19	25	21	33	32	42	34	46	43	41	45	50	74	73	64	71
59968	14	13	17	16	16	21	25	22	20	22	25	24	33	37	54	39	51	57	66	74	68	79
60032	18	9	19	29	24	18	24	23	27	32	34	36	28	38	43	42	41	62	68	70	77	68
60096	17	22	16	23	24	28	30	28	18	23	18	22	38	46	36	45	51	55	65	79	63	70
60160	13	27	21	21	23	20	23	25	14	26	21	25	34	39	53	48	48	57	67	80	66	63
60224	18	19	12	20	21	21	24	30	20	20	22	40	28	29	36	34	45	57	61	56	75	95
60288	19	16	19	21	19	23	22	17	22	33	28	38	25	34	44	45	52	78	62	85	77	80
60352	9	10	20	17	18	21	22	23	32	20	23	27	33	43	44	37	54	58	53	77	93	72
60416	22	14	22	18	17	26	19	29	31	24	25	31	25	38	40	44	39	54	68	83	81	91
60480	16	18	16	20	26	18	18	19	23	15	29	25	36	37	47	50	38	51	55	65	61	68
60544	11	20	19	16	16	21	23	16	22	24	17	30	29	29	47	40	42	48	76	52	68	82
60608	18	13	25	28	22	19	15	22	30	21	25	37	26	35	41	51	31	52	69	60	73	73
60672	13	13	18	21	22	19	26	28	17	33	27	28	33	40	35	51	49	53	60	75	51	74
60736	22	18	22	24	19	28	17	32	26	24	23	33	34	37	29	40	52	56	61	79	79	73
60800	13	18	15	21	25	21	22	17	22	27	28	27	31	40	38	47	45	53	60	74	64	87
60864	10	9	18	21	16	23	27	9	24	25	32	39	27	41	26	45	58	56	65	64	72	89
60928	16	18	17	20	19	30	16	22	28	21	29	29	26	40	40	36	49	51	52	53	65	85
60992	12	21	14	18	18	17	29	27	19	23	28	26	27	42	50	40	53	49	64	77	85	92
61056	18	10	15	15	25	15	25	23	14	20	18	40	28	33	35	49	43	64	63	61	77	90
61120	6	17	20	11	14	21	22	22	31	19	25	27	35	41	33	49	46	66	72	70	65	83
61184	12	12	20	14	22	20	21	21	25	24	24	28	36	39	48	49	51	48	50	73	77	95
61248	15	10	15	34	24	16	20	25	23	24	30	31	33	35	38	45	40	49	48	67	86	92
61312	10	9	19	17	20	15	22	25	33	30	20	32	27	48	36	42	48	51	47	61	80	79
61376	12	15	12	22	23	22	16	23	17	29	21	19	30	34	47	49	43	46	57	68	68	90
61440	14	19	18	20	16	26	20	19	26	20	25	32	27	43	40	37	59	49	56	63	84	76
61504	14	15	14	27	19	19	21	23	23	27	27	20	36	32	42	50	43	49	60	70	68	85
61568	11	16	19	21	24	15	26	24	22	27	23	29	39	37	41	33	43	57	77	69	80	107
61632	19	10	16	19	20	22	18	19	23	26	32	20	32	34	40	39	44	63	57	70	78	82
61696	19	13	15	26	20	28	32	19	31	24	31	39	32	36	41	60	46	64	60	74	80	79
61760	15	20	21	16	16	26	26	33	25	35	26	29	36	37	40	39	41	56	57	80	61	85
61824	11	15	23	14	17	21	20	26	24	33	42	29	33	41	39	42	50	63	63	66	69	80
61888	17	15	18	14	21	21	20	17	24	24	35	25	27	36	43	42	54	69	68	85	75	92
61952	13	16	24	20	35	19	22	30	25	19	42	21	41	40	56	51	45	67	51	72	68	78
62016	15	18	20	16	31	22	22	16	31	17	33	39	34	46	39	63	50	58	73	63	66	79
62080	17	24	25	16	24	16	20	17	21	34	23	17	38	32	30	52	50	58	72	76	78	88
62144	16	26	23	14	20	25	23	25	17	26	41	36	36	41	37	46	47	55	62	76	62	76
62208	10	18	18	23	18	21	38	20	21	28	21	35	35	36	42	40	48	51	62	65	68	70
62272	22	19	19	20	21	20	25	15	29	31	34	30	38	53	44	44	49	52	62	59	72	67
62336	17	14	17	18	24	21	14	26	24	26	25	30	31	34	51	54	36	63	62	75	68	64
62400	11	10	17	13	23	24	22	25	27	20	32	20	32	45	46	48	54	66	62	91	73	75
62464	10	11	19	23	21	21	16	22	21	25	31	26	27	32	40	32	51	48	57	69	79	75
62528	14	18	19	15	29	21	22	28	27	24	24	23	49	37	37	51	50	68	64	69	81	79
62592	18	13	13	28	16	26	19	31	24	26	19	28	30	43	43	49	45	61	66	67	66	86
62656	23	13	20	12	20	20	20	25	31	36	31	22	30	37	36	50	47	45	65	61	67	68
62720	10	20	20	22	23	24	16	25	28	29	32	37	35	38	49	60	51	45	57	79	83	70
62784	23	16	14	21	22	29	31	21	28	27	31	31	33	36	49	34	52	51	64	58	75	73
62848	20	11	15	12	24	21	26	20	21	30	35	28	31	34	49	52	53	57	62	89	69	83
62912	20	19	23	18	24	25	24	28	29	20	33	30	34	33	46	41	53	54	62	82	82	72
62976	19	14	18	25	23	19	26	22	29	28	31	34	27	27	47	37	54	51	58	69	87	72
63040	15	12	19	19	17	15	23	27	25	27	25	30	31	30	50	50	53	50	59	62	82	82
63104	14	12	21	21	24	19	16	19	17	21	19	21	29	32	44	34	51	58	57	76	69	70
63168	15	13	13	22	24	22	15	13	17	31	27	31	40	42	42	38	50	54	63	53	70	72
63232	15	16	18	23	20	22	25	26	22	27	36	30	37	35	37	50	43	58	66	74	82	72
63296	8	24	17	24	27	20	14	17	31	27	29	33	24	32	51	48	50	67	73	61	75	89
63360	15	12	15	19	26	26	27	27	19	27	37	33	31	33	32	65	57	63	83	63	101	80
63424	21	18	16	17	22	27	20	17	34	21	30	26	38	40	44	44	50	42	64	75	75	79
63488	19	13	12	15	24	11	17	32	22	30	18	24	45	38	43	48	55	55	62	87	78	77
63552	8	14	27	23	21	20	24	28	23	27	30	18	25	38	49	43	54	50	63	69	80	61
63616	16	18	18	19	21	21	23	29	20	25	23	28	36	31	32	47	63	50	60	79	75	81
63680	13	20	12	21	18	20	18	34	29	27	30	31	38	24	38	57	42	53	77	80	76	80
63744	8	20	15	24	25	30	25	28	23	28	27	40	27	32	26	37	50	60	63	77	74	71
63808	20	12	18	16	21	22	23	14	19	24	23	25	25	47	39	49	46	57	66	81	76	62
63872	19	15	16	16	23	14	23	24	27	32	20	20	40	46	54	57	54	54	79	62	89	79
63936	11	13	23	22	18	21	17	27	26	24	22	33	46	32	43	50	49	56	63	62	73	91
64000	13	20	19	13	20	33	25	31	20	28	27	35	29	53	28	33	54	54	57	58	69	76
64064	17	22	11	16	25	21	14	32	26	27	27	42	34	35	42	44	41	72	75	70	79	79
64128	13	11	21	19	22	30	28	28	24	24	37	33	23	40	35	47	58	49	60	68	78	63
64192	19	24	25	19	23	26	20	23	20	32	25	41	31	37	42	51	48	55	61	60	79	69
64256	15	17	15	22	20	19	28	35	28	21	20	28	27	43	38	51	41	54	64	69	67	99
64320	16	17	18	21	19	16	22	24	36	18	27	36	30	34	33	46	43	50	67	65	84	77
64384	19	21	14	25	16	31	31	19	23	30	30	30	33	42	44	53	42	50	69	63	76	104
64448	14	18	15	23	16	17	17	26	28	30	28	40	22	41	40	42	57	63	61	75	80	84
64512	9	23	16	25	18	20	27	24	26	36	27	29	30	41	48	39	50	77	67	63	66	78
64576	16	23	18	23	22	27	19	26	30	24	38	30	29	39	52	46	50	62	65	68	70	76
64640	15	24	15	20	20	13	18	27	23	24	26	32	40	47	41	52	52	56	72	64	59	77
64704	17	18	21	26	26	27	18	22	20	35	27	31	48	35	42	53	51	50	66	77	66	81
64768	15	20	18	18	25	21	24	19	18	30	27	22	36	36	40	42	57	62	72	75	76	76
64832	19	14	17	23	21	16	26	20	28	26	31	24	26	35	36	42	39	51	68	62	69	81
64896	16	17	18	22	27	25	27	19	37	17	36	27	30	42	38	40	61	59	56	63	84	87
64960	15	18	22	21	29	22	29	21	22	28	36	28	34	33	37	42	43	73	56	63	72	70
65024	13	17	17	21	17	21	20	22	27	29	22	34	25	48	40	45	58	73	63	62	74	99
65088	18	19	22	34	19	15	27	20	19	28	22	28	34	49	35	40	55	50	59	73	76	77
65152	17	9	16	13	22	28	19	23	30	22	30	30	33	44	37	50	38	54	52	78	68	82
65216	14	15	24	24	26	21	25	17	22	25	24	34	38	33	33	40	51	56	67	70	64	88
65280	12	18	20	19	29	24	18	21	23	34	22	33	41	36	50	55	41	64	55	62	82	72
65344	18	23	28	14	13	29	16	16	28	24	31	25	20	39	46	52	52	46	68	69	81	85
65408	19	15	15	20	21	27	31	19	16	29	25	36	47	33	44	51	48	55	69	79	79	90
65472	18	19	13	18	19	19	29	24	29	31	19	27	32	30	38	45	53	57	66	70	93	79
65536	12	17	16	28	18	22	22	22	22	29	25	39	38	28	48	51	51	70	66	75	74	79
65600	22	20	22	13	25	23	28	24	19	23	28	29	27	36	47	49	59	59	55	76	71	92
65664	18	10	22	19	25	20	27	27	26	35	19	23	37	47	37	32	59	55	70	66	98	88
65728	12	15	20	19	16	20	24	29	26	35	30	28	39	43	38	37	45	65	60	74	83	64
65792	13	20	18	15	19	18	14	24	23	27	33	40	34	38	38	41	65	60	75	68	62	83
65856	16	14	16	22	24	28	18	18	35	27	34	29	34	26	39	44	53	53	71	75	66	77
65920	15	12	20	13	24	29	27	25	23	30	34	29	33	35	33	40	51	62	70	71	82	84
65984	22	11	21	20	26	20	23	22	35	34	33	24	35	43	51	53	62	60	74	70	65	79
66048	16	13	25	24	17	25	25	33	35	32	29	18	27	39	31	43	54	71	63	63	64	78
66112	13	16	20	25	25	22	29	25	17	30	34	38	31	47	36	48	55	68	62	61	87	84
66176	19	12	14	25	23	25	16	23	20	27	39	34	31	46	43	46	60	64	77	62	77	89
66240	15	20	17	24	21	18	16	23	16	27	22	30	34	41	38	42	54	48	58	64	84	92
66304	17	15	11	19	23	25	22	23	28	32	26	28	29	38	46	46	61	55	63	66	65	76
66368	22	17	14	22	23	28	33	37	25	28	36	30	29	33	48	49	51	70	59	74	62	79
66432	15	13	19	18	22	23	23	25	28	33	25	31	33	51	37	50	58	51	54	68	66	73
66496	14	25	16	23	20	18	20	21	25	27	41	35	31	39	43	42	52	53	63	73	70	74
66560	19	15	18	28	26	13	25	16	11	29	33	27	38	35	44	48	57	53	70	66	79	96
66624	16	20	24	19	25	22	16	21	30	41	36	36	42	43	41	50	51	55	66	57	76	72
66688	16	11	21	27	31	25	32	22	16	27	36	31	33	31	34	53	41	72	65	54	67	75
66752	20	14	19	19	21	21	36	20	30	32	31	32	33	34	39	45	53	58	57	70	83	70
66816	16	14	20	27	18	25	22	21	25	37	28	36	40	39	34	48	52	60	69	70	80	77
66880	18	22	13	22	30	21	11	19	24	21	28	27	34	36	38	56	52	51	81	64	98	100
66944	11	11	8	26	16	18	21	27	32	28	22	37	30	42	39	42	47	54	59	76	78	63
67008	16	11	17	22	18	31	30	24	27	23	33	27	29	25	41	42	65	62	71	76	77	90
67072	19	20	21	23	20	17	17	26	15	29	25	31	35	43	34	41	50	61	63	59	85	62
67136	15	20	26	18	31	21	24	29	32	35	28	28	25	48	38	39	46	67	62	61	91	81
67200	11	18	19	26	25	29	20	16	19	28	22	28	35	47	35	44	37	54	62	79	67	85
67264	14	12	20	21	21	24	21	35	23	25	29	31	35	37	47	53	46	59	50	67	76	81
67328	16	17	20	20	31	28	33	23	19	21	33	34	36	36	43	55	53	70	58	72	58	71
67392	27	11	12	16	20	25	20	25	23	26	30	34	21	42	39	40	49	51	77	68	76	80
67456	18	17	17	19	23	23	30	24	24	28	36	26	28	40	44	48	55	61	71	68	81	80
67520	7	22	21	17	21	28	16	26	11	30	29	33	31	56	37	52	47	56	71	68	75	89
67584	12	14	14	27	21	27	18	24	17	24	25	41	56	48	38	57	56	46	66	56	77	80
67648	13	17	30	23	25	20	25	27	26	27	15	38	27	48	52	43	51	51	67	78	83	77
67712	16	19	20	15	23	15	20	23	21	31	29	32	26	33	52	53	56	70	72	67	80	77
67776	14	18	20	23	21	15	16	21	32	27	41	45	37	31	53	50	50	54	59	80	77	89
67840	15	30	20	21	20	22	27	30	15	24	34	28	35	25	43	48	46	65	53	91	68	78
67904	18	23	16	15	14	25	25	27	28	26	28	33	43	53	46	46	55	64	60	80	82	68
67968	13	20	22	17	26	20	22	26	20	32	24	30	30	50	56	39	51	48	53	79	75	92
68032	15	11	22	21	28	31	18	25	25	25	31	35	41	39	59	38	52	63	63	70	93	82
68096	13	19	14	19	22	19	24	26	20	28	26	29	35	42	49	51	53	56	57	64	74	83
68160	17	13	12	20	22	15	32	31	20	31	28	27	36	40	38	43	59	66	64	67	73	80
68224	13	21	17	20	20	20	25	26	31	36	28	33	41	34	46	41	63	62	79	71	67	88
68288	20	14	22	22	18	19	21	24	19	27	37	33	39	34	49	50	52	67	49	75	83	87
68352	17	19	15	21	22	19	23	27	23	18	26	28	39	44	36	49	56	73	84	65	79	79
68416	15	12	21	11	17	19	25	25	22	22	38	32	26	36	44	53	45	60	70	70	78	79
68480	17	18	21	19	23	28	26	25	26	27	28	24	41	41	46	47	55	73	60	67	57	83
68544	19	14	23	27	20	29	26	24	23	22	35	30	44	29	50	43	59	68	63	74	91	78
68608	12	17	8	29	25	35	27	18	21	28	36	24	30	37	47	51	66	58	73	67	86	69
68672	13	19	24	21	20	22	20	19	21	26	36	27	35	51	43	50	48	49	66	77	83	81
68736	13	10	15	21	16	29	20	25	21	24	29	40	24	39	48	45	49	66	76	77	70	77
68800	11	21	20	23	18	14	22	19	28	25	29	26	37	35	42	37	52	58	56	67	75	82
68864	23	21	22	21	26	13	23	29	33	36	27	32	37	42	48	41	44	64	70	84	69	69
68928	16	14	15	20	25	15	25	29	24	32	30	29	41	33	39	42	56	54	64	82	78	83
68992	19	24	13	22	20	14	18	27	16	24	27	53	45	46	55	51	52	52	77	72	74	91
69056	18	19	24	24	27	20	23	23	24	35	31	27	40	59	63	47	62	65	56	71	75	79
69120	18	18	15	13	16	26	24	19	26	37	29	26	37	36	44	48	44	68	67	70	81	71
69184	15	13	16	18	28	23	22	14	29	36	24	36	34	38	49	40	50	62	76	61	68	98
69248	16	17	20	19	20	21	17	23	21	24	26	33	29	37	44	42	59	61	60	73	79	95
69312	17	27	20	20	15	25	34	29	19	28	26	18	37	45	50	55	54	61	66	78	94	78
69376	18	20	18	10	17	24	22	28	26	29	43	29	25	42	39	45	55	47	58	87	70	80
69440	13	21	20	18	14	15	21	23	26	28	28	34	32	39	30	65	48	63	63	75	75	83
69504	14	14	13	20	24	28	18	36	41	24	30	42	43	33	45	65	62	55	53	65	53	80
69568	12	18	23	18	17	16	23	19	24	35	32	28	29	46	43	43	48	44	59	73	89	89
69632	17	17	16	26	27	16	26	31	28	26	25	42	32	47	47	53	54	49	71	63	68	79
69696	10	9	18	17	20	21	25	21	28	19	30	30	29	43	46	49	69	35	58	64	78	98
69760	14	14	26	22	22	21	17	22	32	28	33	33	30	44	38	43	50	60	65	76	83	83
69824	21	15	23	17	22	21	24	23	30	22	29	38	39	48	44	36	43	73	72	84	88	92
69888	16	20	16	18	21	25	25	29	18	25	22	29	40	39	48	48	56	56	51	66	75	79
69952	16	20	24	25	38	24	20	25	26	30	24	29	43	47	42	37	55	69	62	73	69	78
70016	15	13	16	11	19	18	20	27	24	23	29	46	39	33	45	49	59	58	57	70	88	80
70080	16	13	24	23	27	24	28	35	29	25	29	34	30	48	40	40	43	67	66	64	68	71
70144	11	18	23	25	26	19	24	24	33	24	33	33	26	34	60	67	54	59	65	71	75	82
70208	23	10	14	30	24	28	31	31	29	30	35	39	44	39	41	47	45	52	57	71	87	74
70272	15	29	22	13	26	18	24	12	30	31	28	34	37	38	33	46	57	63	52	64	84	73
70336	16	21	17	15	23	26	22	33	27	32	21	35	37	39	41	46	52	55	62	73	86	102
70400	20	21	18	10	22	23	24	17	25	27	29	30	37	31	34	45	42	45	60	76	94	75
70464	17	14	13	14	31	15	25	35	20	30	24	37	27	37	45	52	49	62	62	71	77	82
70528	20	21	24	18	25	21	24	29	31	26	38	32	37	31	52	55	44	50	59	67	98	85
70592	20	12	19	24	37	24	26	35	30	27	26	34	33	37	44	39	43	60	62	72	81	107
70656	17	19	20	19	29	22	21	27	21	22	33	30	40	37	40	60	55	64	56	89	79	89
70720	17	20	26	24	14	25	13	20	30	21	31	32	37	40	47	47	46	64	67	73	84	91
70784	13	20	12	23	11	25	25	25	24	27	42	37	35	39	61	45	54	53	67	59	74	71
70848	23	15	19	19	23	26	26	14	20	27	23	35	50	49	56	42	52	55	63	72	67	68
70912	17	21	13	13	24	21	22	36	24	39	25	32	32	39	54	55	44	46	55	58	65	87
70976	11	18	19	19	27	22	24	23	29	26	21	36	28	22	42	35	68	64	61	72	90	82
71040	15	14	26	14	26	20	24	24	26	30	22	34	46	38	41	44	63	44	70	83	62	76
71104	21	17	9	28	19	16	26	16	27	27	21	28	42	31	44	40	44	47	58	68	65	78
71168	17	13	22	28	28	31	28	22	22	39	25	39	41	37	43	53	57	55	67	69	76	83
71232	15	13	21	21	25	23	24	27	23	32	29	32	35	26	55	49	55	64	64	71	80	83
71296	10	16	15	28	24	20	25	27	21	24	27	39	31	43	44	49	43	70	74	67	79	82
71360	8	19	24	28	21	22	24	27	20	30	26	23	47	43	26	45	47	51	59	86	80	83
71424	11	15	22	16	26	27	29	16	29	22	39	37	43	54	42	52	57	61	61	65	77	91
71488	23	15	20	21	25	29	26	19	31	28	35	32	36	28	43	38	52	73	64	70	77	75
71552	16	13	22	22	23	20	19	27	24	28	27	37	43	33	39	41	48	55	65	75	70	104
71616	21	25	18	15	19	22	23	27	28	20	28	34	41	41	34	40	57	71	68	58	75	80
71680	28	19	18	26	24	16	27	31	32	36	35	27	35	36	33	51	63	52	67	66	74	81
71744	25	20	13	27	28	16	24	19	26	26	27	23	33	30	34	39	53	65	57	71	85	87
71808	18	16	24	23	24	24	31	28	24	33	22	30	41	41	40	46	63	69	64	73	81	73
71872	16	23	15	12	24	28	21	28	22	25	29	32	40	44	56	40	63	57	59	61	95	90
71936	20	14	28	15	20	26	26	32	35	27	29	38	36	39	37	45	60	68	55	64	70	74
72000	17	22	21	22	18	23	19	32	21	24	36	30	38	39	31	44	45	67	77	74	76	91
72064	21	19	16	14	19	25	19	17	19	38	30	29	31	30	48	38	52	57	76	74	78	80
72128	12	16	17	31	22	20	25	23	26	25	38	31	28	49	45	46	54	54	58	69	88	88
72192	19	19	18	23	20	23	19	16	24	26	14	32	30	38	48	34	50	50	70	90	71	69
72256	19	21	15	27	12	19	37	32	30	39	27	42	33	46	53	42	51	59	74	84	79	73
72320	20	12	23	20	27	25	19	29	21	31	31	42	28	41	54	37	61	61	73	90	79	106
72384	15	12	17	21	31	22	32	26	29	32	36	34	50	34	52	38	46	49	70	75	71	77
72448	16	14	31	20	23	18	16	21	26	32	35	37	30	50	47	38	60	70	75	84	72	78
72512	7	16	17	19	22	23	19	21	26	23	17	30	29	45	43	59	59	50	66	90	89	82
72576	17	18	19	21	27	19	19	28	24	23	25	33	35	34	38	49	61	60	72	77	61	90
72640	19	18	12	19	21	26	35	21	24	31	31	35	30	52	39	49	48	58	82	70	74	80
72704	13	16	22	17	22	37	25	23	25	31	26	29	31	39	47	53	51	57	67	91	85	102
72768	17	19	18	25	21	20	24	24	29	26	37	29	36	39	54	37	60	69	65	65	73	85
72832	19	19	22	22	23	19	19	29	35	26	27	31	45	29	49	55	49	64	67	92	81	68
72896	25	12	18	18	27	29	34	36	19	19	22	37	41	48	46	48	43	53	54	76	88	64
72960	11	20	17	20	19	21	17	20	21	26	17	42	40	45	42	51	53	67	74	78	71	81
73024	19	17	23	16	21	18	15	19	22	23	27	35	40	44	39	46	40	55	78	88	86	88
73088	9	11	18	26	16	24	17	21	32	28	29	40	21	40	55	34	64	72	60	78	86	87
73152	8	21	23	23	21	24	17	29	23	29	23	46	40	42	33	36	53	48	71	82	82	88
73216	19	16	13	18	24	26	32	21	21	32	35	31	38	38	41	48	60	49	73	68	86	97
73280	27	23	19	32	26	15	23	30	29	17	33	37	41	32	26	55	47	61	64	64	80	71
73344	20	14	12	17	22	22	21	24	27	37	25	30	32	48	56	51	53	70	68	70	74	85
73408	21	22	24	18	24	26	27	20	21	24	29	36	34	56	47	46	48	62	70	70	85	102
73472	22	17	15	33	28	19	16	25	28	27	28	32	48	42	32	43	61	54	80	74	78	70
73536	14	12	20	22	26	19	19	25	23	26	31	31	35	39	46	45	55	61	76	66	76	90
73600	10	20	21	25	25	23	24	23	27	30	33	35	43	33	40	56	51	55	65	58	87	86
73664	12	19	19	24	30	29	23	29	22	31	38	27	41	49	48	46	70	65	62	75	81	74
73728	17	22	21	22	19	26	24	27	23	26	19	46	34	36	51	47	56	55	65	63	77	84
73792	20	14	13	22	14	31	25	22	30	23	26	25	29	29	32	52	48	67	64	80	61	87
73856	20	17	24	15	18	19	21	37	23	21	20	35	33	32	41	37	41	54	69	70	71	93
73920	24	16	15	16	18	19	18	29	20	26	27	38	30	34	31	32	51	51	55	64	79	81
73984	9	15	13	18	21	28	10	17	19	28	25	28	25	49	35	46	53	46	68	58	52	67
74048	21	15	11	18	12	23	18	21	19	23	25	17	34	30	33	38	45	42	65	62	72	75
74112	8	14	21	12	15	20	22	17	16	21	22	27	30	23	41	37	48	55	58	77	64	56
74176	12	14	15	16	18	13	19	15	28	17	26	16	33	28	44	29	41	39	47	46	56	59
74240	10	15	19	9	16	25	22	22	24	27	25	18	37	33	38	47	47	52	60	51	56	87
74304	13	10	14	13	14	18	18	13	18	17	24	24	35	35	33	36	44	50	38	61	65	63
74368	20	13	9	24	19	13	21	18	24	22	18	30	34	30	34	35	40	44	39	48	56	69
74432	18	15	10	17	20	10	11	14	19	20	33	16	16	29	32	29	30	30	55	55	58	71
74496	14	11	9	14	18	19	16	15	21	16	13	23	26	24	29	43	42	35	48	53	59	63
74560	12	11	19	18	13	22	14	18	17	18	20	23	32	26	27	30	38	31	34	44	50	55
74624	6	11	10	11	20	13	13	16	21	20	21	11	17	33	23	29	36	30	45	44	50	43
74688	12	9	14	15	18	15	13	15	13	23	22	16	23	23	38	32	45	35	43	51	61	59
74752	11	10	14	8	16	7	19	13	19	10	14	18	27	32	23	36	30	39	50	35	45	58
74816	15	7	16	16	19	16	22	24	18	10	17	11	20	35	25	30	46	36	33	42	48	57
74880	7	9	16	6	15	16	17	15	19	12	25	34	19	20	24	34	29	36	35	42	44	46
74944	16	8	12	11	5	14	17	11	14	12	13	19	20	23	22	21	27	35	35	42	57	49
75008	11	16	12	15	15	17	10	17	16	12	17	18	22	23	24	38	26	33	45	56	41	59
75072	9	12	14	12	9	20	15	8	15	15	22	7	24	16	21	25	36	42	31	50	45	52
75136	11	3	14	5	13	14	14	14	12	17	8	22	20	25	23	23	33	27	33	43	41	40
75200	7	11	8	9	10	7	10	9	15	13	12	26	23	14	23	24	33	35	39	39	35	42
75264	8	4	17	7	13	13	8	12	11	14	12	13	23	28	17	21	16	35	33	27	43	42
75328	6	4	8	13	7	10	13	18	13	23	11	18	18	18	22	22	36	34	30	36	44	44
75392	8	12	15	12	19	16	11	7	11	8	12	8	24	19	21	28	26	31	42	35	37	38
75456	9	12	12	10	14	13	13	9	17	9	24	15	17	20	21	29	31	20	26	33	40	42
75520	8	8	6	15	7	3	12	9	13	14	22	17	19	21	14	16	23	24	35	32	38	36
75584	4	4	10	9	9	9	11	17	16	16	14	16	13	21	20	17	32	30	25	19	43	45
75648	10	6	5	9	19	5	9	19	9	11	13	14	14	15	15	22	28	24	30	39	32	38
75712	9	7	11	1	7	12	10	13	9	14	19	10	16	12	25	22	17	29	32	34	28	33
75776	6	10	16	9	7	11	10	13	8	12	13	17	8	25	25	24	21	24	36	37	31	46
75840	7	9	8	12	5	7	12	15	13	6	6	17	23	14	29	15	14	22	28	30	26	31
75904	5	11	6	9	9	8	8	12	7	6	9	9	16	17	21	19	25	28	28	30	37	45
75968	5	6	12	8	14	8	8	8	13	6	14	8	21	16	22	22	21	24	25	24	32	47
76032	3	9	10	6	9	8	4	8	7	10	19	17	15	15	18	18	19	22	28	36	37	35
76096	3	8	3	8	6	5	14	4	10	13	11	12	12	16	18	12	22	22	35	36	32	31
76160	6	5	5	9	6	10	4	8	11	6	11	15	14	11	14	21	25	28	25	37	31	34
76224	11	7	4	8	6	10	7	5	7	12	18	19	13	19	16	21	23	22	33	30	34	36
76288	3	5	5	8	6	12	12	8	10	9	14	15	17	13	15	16	20	18	23	19	24	26
76352	3	4	6	12	6	10	14	11	11	9	7	15	11	16	13	20	17	34	31	21	28	34
76416	8	7	8	7	9	9	7	4	11	13	14	9	14	8	18	16	15	24	21	28	35	34
76480	4	6	7	6	8	7	7	4	8	12	8	8	13	13	16	18	16	21	21	32	36	23
76544	9	6	8	12	7	6	10	4	8	12	7	15	12	17	10	12	16	16	28	27	22	31
76608	6	6	9	9	7	3	6	12	7	5	12	13	12	17	14	22	15	24	27	24	34	34
76672	5	2	11	6	5	8	8	7	6	10	8	17	10	14	16	14	19	21	17	15	32	28
76736	5	9	7	2	10	7	8	7	8	9	9	13	12	10	20	18	18	30	19	28	27	34
76800	3	6	12	4	9	6	4	12	2	13	3	9	16	10	19	19	18	21	25	21	33	30
76864	8	4	6	6	3	3	4	9	7	11	10	19	12	15	14	12	10	20	28	17	32	27
76928	6	8	7	1	9	4	10	11	10	4	4	7	15	9	14	18	11	20	18	29	26	26
76992	2	5	8	6	6	9	4	5	9	10	10	15	12	12	12	8	17	21	26	29	24	30
77056	6	7	5	6	6	6	8	7	8	5	9	8	2	7	13	18	16	20	25	31	28	26
77120	6	5	7	3	1	9	6	8	10	6	11	13	9	13	15	13	11	12	11	23	12	34
77184	2	4	3	9	6	11	7	9	13	7	11	8	14	10	7	15	15	10	25	26	20	28
77248	4	4	7	5	6	7	7	5	8	8	8	5	6	11	12	7	21	25	20	20	32	26
77312	7	1	6	3	8	7	4	6	3	5	6	9	12	10	15	8	12	16	19	15	22	20
77376	5	7	4	5	3	2	10	3	9	8	13	9	8	11	7	12	14	8	20	30	18	29
77440	3	4	3	7	8	7	4	8	4	10	6	10	11	9	5	12	17	12	22	31	26	39
77504	4	6	6	7	9	6	13	5	5	8	15	5	11	11	9	11	21	14	18	19	19	22
77568	5	5	3	3	4	4	6	6	4	5	6	4	11	13	8	19	21	17	19	17	20	22
77632	5	3	3	4	5	7	5	3	10	9	9	15	9	7	10	11	12	15	15	21	21	20
77696	2	5	6	2	7	7	3	3	4	9	6	8	10	9	11	13	8	17	20	15	20	22
77760	5	4	5	6	3	3	7	7	5	5	8	5	10	14	13	16	17	19	20	17	20	14
77824	2	1	5	3	4	5	1	9	3	5	11	3	8	7	6	10	20	16	12	15	21	23
77888	5	8	5	2	6	7	2	5	8	11	6	6	11	18	10	11	15	15	22	19	22	20
77952	1	6	1	4	5	9	3	5	6	8	4	11	10	10	10	9	18	13	16	14	17	19
78016	2	4	1	3	6	2	4	5	6	8	6	6	7	5	14	6	9	22	23	13	15	26
78080	4	3	3	11	4	3	5	8	5	7	7	6	8	7	15	6	20	17	15	17	22	21
78144	4	2	2	7	4	5	6	2	8	8	11	8	11	10	8	8	12	12	19	16	22	20
78208	3	3	7	5	1	4	7	5	7	12	9	10	7	10	6	3	14	9	19	19	12	17
78272	3	3	4	1	13	5	8	5	2	4	7	3	9	12	7	8	6	16	10	18	13	20
78336	6	2	3	2	2	7	0	3	3	3	9	4	6	13	9	13	10	9	11	19	26	17
78400	2	0	4	0	2	7	6	3	4	2	7	6	10	8	11	10	6	12	15	19	13	20
78464	1	2	3	3	8	5	1	8	3	4	3	6	2	11	12	11	10	11	14	12	16	20
78528	4	4	5	5	7	2	5	2	2	4	4	7	8	10	9	9	14	9	12	15	20	19
78592	2	2	4	3	4	4	2	4	4	7	3	6	6	7	14	14	11	9	20	14	17	16
78656	9	0	5	1	4	1	3	4	2	11	6	7	3	6	8	14	10	14	14	24	24	26
78720	4	3	2	3	3	6	2	6	4	8	3	4	8	8	14	9	11	12	13	25	13	24
78784	3	2	2	4	3	5	3	2	8	2	7	6	19	8	11	16	16	16	9	12	15	18
78848	2	2	1	8	4	2	5	10	8	6	5	7	6	12	5	11	14	10	13	21	21	24
78912	1	4	1	3	5	4	6	8	2	10	4	6	4	10	7	7	12	19	17	16	17	25
78976	1	5	1	6	3	1	4	3	2	5	10	6	6	7	6	10	4	7	16	14	22	18
79040	0	1	5	6	2	3	9	6	3	4	3	6	9	12	9	11	16	18	7	19	15	11
79104	1	0	1	3	5	2	4	3	1	5	8	6	9	6	4	10	7	16	16	24	18	17
79168	3	6	1	2	5	6	6	4	4	3	7	8	7	7	8	5	9	16	16	18	10	12
79232	4	2	3	4	7	3	5	5	10	9	5	3	5	9	11	8	10	14	14	22	28	15
79296	4	2	1	2	6	5	4	2	9	4	5	6	12	7	10	8	12	12	14	16	17	16
79360	2	1	6	2	7	6	4	4	7	11	9	9	8	11	4	4	12	11	18	9	12	20
79424	5	2	8	4	3	3	4	3	9	8	3	8	9	7	11	10	8	17	14	20	15	18
79488	0	5	3	5	2	6	4	6	3	5	9	5	6	7	6	11	12	13	10	18	21	21
79552	5	0	3	2	2	1	3	2	4	6	11	10	7	11	9	11	12	12	16	17	19	26
79616	1	2	2	2	4	5	1	3	9	9	5	6	7	7	6	13	15	13	17	14	22	18
79680	3	3	4	7	5	6	2	5	7	5	5	13	10	8	7	14	14	16	16	8	14	17
79744	3	1	4	5	9	4	8	8	7	10	10	5	6	7	14	16	6	19	8	19	19	23
79808	1	7	5	5	4	4	4	9	5	12	6	5	12	10	7	11	12	12	19	15	20	13
79872	3	4	5	3	6	6	7	9	6	10	10	4	5	11	10	10	16	18	16	23	18	20
79936	4	2	2	2	3	1	9	6	3	4	6	8	12	9	6	15	21	11	15	17	20	26
80000	1	3	7	6	5	6	6	4	6	5	8	7	8	5	9	11	10	17	17	20	14	18
80064	5	6	5	3	7	6	4	3	2	9	9	8	9	9	13	8	18	11	15	18	24	24
80128	5	3	4	2	1	5	6	10	6	9	9	16	13	8	5	17	6	14	19	14	17	29
80192	5	7	2	2	5	6	6	8	8	2	8	7	12	9	13	11	21	19	22	21	15	17
80256	3	4	5	6	4	4	6	5	7	6	10	6	13	9	7	11	24	17	14	17	23	23
80320	3	5	5	8	7	7	5	6	3	6	11	6	14	9	11	9	19	13	16	16	22	12
80384	4	1	3	6	5	5	6	1	6	10	8	16	14	16	15	20	19	12	26	19	12	28
80448	3	5	5	5	12	6	5	5	6	4	6	10	3	12	17	11	21	13	16	21	28	18
80512	3	7	6	6	4	6	5	8	5	4	15	4	8	14	6	15	10	16	15	23	19	23
80576	4	8	5	5	1	6	3	7	5	7	3	10	13	15	8	13	19	17	17	29	20	24
80640	4	2	4	8	7	6	9	7	14	8	6	7	6	13	14	14	15	14	17	23	20	22
80704	6	2	6	5	5	5	1	8	6	6	11	8	10	14	9	13	11	20	22	24	15	20
80768	10	11	9	5	7	4	9	5	4	4	8	13	12	8	9	19	14	12	17	18	20	28
80832	5	0	8	4	6	4	4	5	5	5	10	10	10	10	9	8	15	16	20	23	22	24
80896	4	12	5	4	3	8	4	9	9	5	5	8	7	11	12	18	13	14	21	19	25	26
80960	5	5	3	6	3	5	2	5	6	15	8	7	16	10	7	16	15	20	22	27	19	23
81024	4	1	13	7	2	5	5	8	9	10	6	8	10	13	10	12	12	12	21	15	23	25
81088	0	2	6	2	4	9	8	10	6	7	11	10	13	16	11	10	14	14	15	24	20	25
81152	6	3	4	3	6	3	6	6	5	4	6	11	6	14	9	11	14	12	26	19	46	31
81216	3	5	4	8	9	5	10	7	9	7	7	10	15	12	5	13	10	16	14	19	31	24
81280	6	1	9	6	8	8	1	9	9	10	9	11	9	10	11	17	18	13	23	26	21	28
81344	5	7	5	5	7	4	5	3	13	7	6	15	3	9	12	18	20	20	22	20	20	28
81408	7	9	5	7	7	9	4	5	3	6	8	9	13	15	9	10	20	18	25	22	20	30
81472	11	7	10	9	10	9	7	11	9	12	7	8	14	6	9	11	14	19	17	25	25	28
81536	5	8	4	3	8	1	6	7	14	14	11	9	10	13	11	13	18	20	24	24	31	33
81600	3	11	7	5	6	2	8	7	7	11	9	7	16	20	16	16	14	15	17	26	30	29
81664	3	4	6	6	3	10	6	7	7	4	9	8	15	10	7	20	22	31	23	30	20	29
81728	6	7	7	8	8	7	8	6	7	7	12	13	14	21	13	17	15	21	18	26	22	36
81792	5	8	10	7	8	12	8	13	6	13	8	13	13	12	18	22	17	20	33	23	26	41
81856	10	9	5	9	8	12	14	12	6	11	12	12	21	19	15	14	23	27	23	25	31	34
81920	4	12	10	4	8	12	8	5	12	14	16	13	15	14	11	11	17	25	29	33	27	29
81984	7	11	6	6	6	9	11	14	10	10	16	14	16	11	18	21	23	11	24	31	27	32
82048	11	10	3	13	9	9	16	6	9	13	15	15	18	20	16	19	16	25	19	27	27	22
82112	8	10	5	9	6	8	11	12	16	10	13	19	12	7	12	21	25	20	34	31	27	41
82176	5	7	10	13	10	9	10	10	7	10	12	22	16	15	24	26	25	22	25	39	25	33
82240	7	6	13	11	9	8	15	10	6	17	21	12	7	13	13	16	30	22	27	33	23	38
82304	11	5	7	9	12	10	10	5	16	7	14	20	13	26	18	21	30	33	28	28	41	25
82368	8	11	8	10	8	13	12	14	15	15	18	18	15	15	19	26	12	35	21	37	44	31
82432	11	5	9	7	5	12	10	15	10	10	16	17	11	25	15	21	24	26	26	21	37	39
82496	7	13	9	15	5	10	16	6	11	23	16	17	13	16	26	26	19	23	36	31	31	43
82560	8	5	11	9	11	12	7	16	17	17	16	21	23	12	19	26	22	30	33	29	37	30
82624	10	11	7	10	15	6	9	11	11	12	11	15	14	23	32	30	25	30	28	20	27	38
82688	12	7	12	12	11	8	15	5	12	8	15	15	21	17	23	25	28	47	23	34	35	35
82752	8	10	7	12	9	16	14	18	13	15	16	13	23	27	14	31	19	28	34	35	41	36
82816	6	6	14	17	9	10	14	11	10	8	16	11	17	28	22	24	29	37	28	28	40	32
82880	6	7	6	15	12	10	11	17	16	7	22	15	13	16	24	24	19	24	31	29	40	46
82944	10	6	12	10	6	12	21	12	9	18	12	8	23	8	18	21	23	21	33	42	36	39
83008	10	7	7	10	10	16	10	9	14	13	11	22	13	16	24	26	33	37	35	36	33	43
83072	5	15	11	3	13	10	15	9	14	15	14	8	24	19	19	24	20	37	33	34	41	33
83136	11	9	5	4	13	13	9	14	11	12	9	23	12	13	13	18	27	21	25	32	34	37
83200	5	11	7	6	13	9	11	14	12	14	12	10	13	20	23	22	27	23	35	38	40	38
83264	10	6	7	8	14	6	12	8	12	11	17	7	18	19	21	21	22	25	31	32	30	36
83328	9	9	9	12	11	9	12	12	10	10	16	16	18	24	25	19	29	29	28	36	32	42
83392	5	13	6	7	6	5	9	8	16	15	10	9	18	16	14	18	20	35	22	37	40	40
83456	6	7	9	9	11	6	15	11	13	13	15	10	14	15	29	18	24	20	27	27	23	46
83520	7	5	8	4	11	13	7	12	11	8	8	6	13	14	16	20	26	23	29	20	37	39
83584	5	4	11	14	6	5	5	12	10	10	8	13	16	17	19	26	25	28	34	33	31	31
83648	4	14	7	10	12	9	10	10	14	7	7	12	14	20	20	18	21	30	21	34	34	33
83712	8	4	4	9	7	6	14	9	11	12	10	20	9	16	21	16	16	28	33	35	33	38
83776	7	6	4	7	10	4	11	11	12	8	11	10	15	25	14	25	19	28	21	36	26	41
83840	6	3	16	7	9	10	7	10	13	12	10	17	15	15	24	21	16	24	27	26	26	37
83904	5	5	8	7	6	11	11	11	5	12	18	13	10	18	15	19	25	17	35	21	25	39
83968	12	7	12	6	10	11	6	7	8	7	15	9	14	16	17	19	17	17	23	31	32	24
84032	3	5	11	4	9	8	6	13	11	6	17	13	16	14	19	11	23	24	23	19	31	40
84096	13	4	5	4	7	3	7	9	11	14	14	14	12	14	18	15	21	26	33	27	32	26
84160	6	11	6	9	6	6	11	6	7	17	4	13	17	15	16	16	22	23	28	20	21	33
84224	5	9	8	14	5	11	6	10	6	6	8	10	17	17	11	27	22	19	29	24	40	32
84288	10	5	6	8	7	10	7	13	12	15	13	18	7	13	10	18	20	15	31	24	23	47
84352	4	7	8	10	6	14	7	11	9	12	14	9	12	13	15	15	24	16	24	22	21	31
84416	6	3	5	9	9	8	10	13	11	8	18	14	12	15	24	19	19	15	30	35	36	27
84480	5	8	9	10	10	12	6	6	10	14	12	18	8	13	16	16	15	19	17	34	23	30
84544	4	8	4	13	13	9	4	12	14	13	10	12	12	16	12	18	28	28	20	21	26	37
84608	4	5	6	11	6	5	4	12	5	5	13	11	20	16	15	12	23	22	35	16	33	32
84672	3	2	7	4	1	7	10	9	11	14	7	12	17	18	14	14	18	15	27	21	20	35
84736	7	6	7	4	4	6	10	9	6	10	7	8	15	15	14	14	21	26	27	19	30	25
84800	2	3	4	8	11	7	7	7	3	12	11	9	10	16	13	21	17	18	17	19	27	37
84864	6	8	6	7	5	10	7	8	11	8	10	13	15	11	11	19	19	18	18	26	30	19
84928	3	6	5	7	3	7	10	12	14	6	13	10	8	18	10	20	20	23	19	29	30	33
84992	5	5	10	11	8	8	7	6	12	16	10	18	13	16	19	29	23	17	28	21	34	34
85056	5	4	6	9	9	2	6	4	5	9	13	8	17	13	9	17	22	18	18	24	27	26
85120	4	6	12	3	7	6	9	10	15	7	8	9	17	15	17	13	16	26	25	23	25	38
85184	2	3	3	6	5	10	4	9	6	7	7	12	9	6	11	22	15	14	23	33	31	22
85248	5	2	3	7	5	10	8	9	5	6	12	11	8	11	20	22	17	19	25	29	25	32
85312	2	4	8	7	3	6	8	6	5	8	6	11	14	8	8	22	15	16	22	24	35	33
85376	8	4	5	8	7	12	10	9	8	5	10	4	8	9	16	22	22	28	23	21	28	32
85440	6	6	2	3	8	10	7	4	14	11	7	13	13	7	21	14	26	18	23	19	21	29
85504	5	8	2	2	9	8	7	3	6	12	13	9	10	5	12	22	15	19	20	33	23	22
85568	4	5	7	10	3	8	7	7	9	8	12	9	10	11	12	18	13	19	15	29	19	20
85632	5	6	5	10	7	9	17	11	9	6	8	10	14	16	17	12	10	28	20	24	13	27
85696	3	4	6	13	6	5	7	3	8	8	8	10	2	13	16	15	20	26	13	22	24	23
85760	0	2	7	8	10	8	7	6	6	9	11	6	12	10	17	13	18	18	21	21	26	42
85824	3	1	8	8	10	7	7	5	8	8	14	13	14	16	17	14	23	20	25	20	27	22
85888	9	6	5	7	3	9	6	5	5	3	10	7	14	9	10	12	14	18	20	28	21	19
85952	4	3	5	4	8	7	8	6	16	9	8	11	13	12	15	9	13	20	18	29	32	23
86016	8	8	1	2	7	6	9	4	6	8	9	9	9	16	13	17	15	15	25	20	36	33
86080	7	3	8	7	2	7	6	3	7	5	6	10	3	8	8	24	26	18	26	29	33	33
86144	6	8	7	6	4	5	6	9	4	7	8	8	14	9	8	18	15	22	13	26	30	23
86208	4	3	6	5	6	7	6	11	4	8	11	15	16	9	12	7	22	22	15	23	20	16
86272	1	4	4	3	5	4	8	7	10	10	10	12	10	9	8	14	11	24	15	24	18	20
86336	2	4	4	6	5	9	8	5	9	6	8	13	13	8	11	13	17	21	19	15	18	29
86400	5	4	7	4	5	5	3	5	7	9	7	9	5	14	12	12	12	30	15	20	19	26
86464	4	2	4	2	6	9	6	4	11	8	8	11	7	9	19	14	24	15	28	23	19	28
86528	3	4	5	3	5	3	6	5	5	8	3	8	11	22	14	15	18	22	17	22	28	26
86592	2	3	1	9	6	7	9	2	6	10	5	10	10	15	13	12	11	14	16	26	33	17
86656	1	3	6	5	8	7	3	6	6	6	10	7	6	7	13	20	16	10	14	27	25	27
86720	2	3	5	13	6	5	5	4	8	5	5	6	16	10	15	13	12	19	18	19	24	24
86784	4	1	10	5	1	6	4	7	8	8	12	11	8	14	8	8	13	19	13	19	24	21
86848	7	4	3	6	6	5	6	2	9	4	5	7	8	9	16	16	14	12	16	19	16	19
86912	1	5	10	7	6	5	5	4	7	5	10	6	13	6	10	15	18	14	16	22	19	21
86976	2	5	7	8	4	3	7	5	6	6	6	10	10	16	7	9	14	16	18	22	16	30
87040	1	4	0	2	3	5	8	10	8	9	7	3	8	12	12	14	17	13	15	20	14	20
87104	3	2	7	2	3	7	5	5	4	7	6	9	5	10	6	6	7	21	20	21	25	22
87168	9	4	2	5	3	5	4	7	7	3	6	4	11	9	8	13	18	17	19	19	21	23
87232	7	3	5	4	3	3	7	12	4	8	4	9	9	13	13	10	18	10	24	16	20	27
87296	4	4	4	5	7	3	3	4	3	6	10	6	8	13	10	18	14	19	16	22	24	17
87360	3	5	4	4	7	5	3	6	9	8	8	6	7	10	11	10	20	16	15	27	20	21
87424	3	5	2	3	3	5	6	5	7	5	9	4	7	10	14	17	6	14	20	10	25	27
87488	3	7	5	5	6	5	6	7	9	8	5	9	5	19	12	12	14	14	17	28	24	19
87552	3	7	5	3	5	3	6	6	10	6	8	7	5	20	13	14	10	15	19	27	29	15
87616	6	3	4	9	7	6	7	6	6	10	9	12	4	9	16	9	22	19	5	21	22	25
87680	3	2	5	3	6	5	7	4	9	10	9	14	10	10	11	10	14	16	21	18	19	20
87744	3	1	6	3	6	3	7	5	10	7	3	7	10	10	8	14	13	12	15	25	17	29
87808	5	2	3	3	6	5	2	5	4	7	5	16	10	7	11	16	16	13	11	19	21	22
87872	3	4	2	6	2	1	9	11	5	7	11	7	17	13	20	20	13	13	16	15	18	21
87936	5	5	4	7	5	3	7	6	5	3	10	3	7	9	10	9	22	13	21	18	17	24
88000	2	3	6	3	4	8	3	10	7	2	6	11	13	7	14	16	9	10	16	16	21	33
88064	6	1	1	4	9	7	5	2	5	9	10	11	7	5	11	13	14	19	21	17	18	27
88128	4	2	4	7	6	7	10	6	8	8	5	6	13	6	10	10	12	15	17	25	16	23
88192	5	6	7	2	4	10	4	11	6	6	8	6	12	9	7	14	14	22	14	20	26	22
88256	5	3	4	5	4	5	7	5	9	2	8	10	7	13	14	8	11	7	20	17	17	20
88320	4	5	2	4	5	6	10	4	5	1	7	12	10	8	14	10	16	15	21	26	26	22
88384	4	1	2	6	3	8	2	3	7	6	6	11	5	9	10	14	19	16	14	12	20	15
88448	6	4	7	1	2	6	2	3	8	7	5	10	10	13	13	16	14	23	18	16	15	22
88512	9	2	5	2	5	6	14	7	5	9	6	9	7	11	14	10	12	18	19	21	21	28
88576	4	5	4	7	7	1	7	7	3	8	6	6	13	8	19	14	8	20	16	17	19	21
88640	5	4	7	7	3	6	5	3	3	9	10	7	10	10	7	10	16	21	17	24	20	22
88704	7	4	7	7	3	5	5	11	7	10	9	9	9	11	9	17	14	20	17	12	26	33
88768	4	9	3	5	9	6	3	8	12	7	7	6	10	12	12	13	21	20	19	25	15	13
88832	2	6	1	6	3	3	4	6	9	6	10	7	8	9	13	12	13	17	13	20	18	18
88896	5	6	3	6	10	5	2	10	5	6	8	16	6	8	10	16	10	18	14	12	18	30
88960	5	4	9	6	5	8	10	7	6	11	12	17	6	9	8	11	18	12	24	22	30	22
89024	2	3	4	4	7	5	8	5	3	8	14	12	8	12	7	13	13	16	19	15	15	27
89088	0	6	4	2	4	7	6	5	5	7	7	8	13	11	11	15	12	20	16	21	26	30
89152	8	3	4	3	4	2	8	6	5	6	8	18	13	10	13	15	16	13	17	25	26	18
89216	8	5	5	2	5	7	5	5	3	11	10	14	14	13	10	13	12	8	16	17	24	21
89280	6	2	7	3	6	3	9	10	4	7	12	8	15	9	11	21	10	10	19	28	22	24
89344	5	2	8	5	7	5	4	10	10	7	8	9	10	15	14	17	11	20	19	18	23	32
89408	5	2	2	6	6	3	4	3	9	10	10	7	14	13	8	11	17	11	28	18	19	28
89472	5	1	8	7	10	3	8	12	6	11	11	8	10	9	9	21	12	17	15	19	21	22
89536	2	3	9	6	6	7	6	2	7	11	11	6	9	10	10	8	13	10	16	18	25	24
89600	3	7	5	0	1	7	9	8	8	6	11	4	9	10	13	12	16	27	26	20	19	31
89664	4	2	4	5	7	5	9	6	6	8	14	7	6	13	12	12	23	14	24	16	18	26
89728	2	4	3	9	6	11	13	9	8	10	4	5	8	15	14	12	19	19	23	21	16	21
89792	2	3	7	10	3	7	7	6	7	6	12	10	16	9	8	11	18	17	20	18	18	33
89856	5	0	8	5	6	6	5	8	6	12	6	9	13	13	11	21	20	20	21	21	26	21
89920	5	6	8	3	7	9	11	7	4	6	10	8	13	8	12	10	22	6	15	17	19	25
89984	1	5	5	7	1	6	3	6	11	5	9	10	6	17	13	14	15	11	28	25	21	26
90048	3	2	2	6	5	7	6	4	7	9	10	19	17	13	14	14	10	24	25	26	22	26
90112	3	5	6	9	7	7	5	9	5	8	7	7	16	6	25	18	14	12	15	22	23	23
90176	4	2	7	4	8	8	4	11	5	8	13	10	10	11	16	16	9	18	22	26	17	20
90240	4	3	4	4	10	6	6	5	8	4	9	8	9	9	8	20	11	20	27	25	26	28
90304	3	6	8	2	5	8	4	9	7	8	7	12	13	15	16	11	16	14	27	18	26	35
90368	8	3	3	9	2	4	9	6	10	12	5	8	6	14	16	20	18	26	22	16	21	23
90432	6	5	4	5	3	3	3	9	8	6	9	8	11	13	15	20	23	21	20	30	22	37
90496	4	3	7	6	4	6	10	4	7	9	12	9	8	12	10	11	18	24	29	34	29	35
90560	7	4	6	11	8	9	11	5	5	6	8	7	14	12	22	20	23	23	24	20	32	23
90624	4	4	5	5	8	6	4	9	7	5	9	11	10	11	14	11	26	17	19	24	23	18
90688	5	2	3	5	7	7	11	8	7	9	12	18	12	14	13	9	22	22	16	22	30	30
90752	5	5	7	7	5	9	6	7	5	11	12	8	9	25	7	12	20	23	18	23	21	28
90816	3	3	5	10	5	5	7	5	8	13	5	13	15	7	15	19	21	16	20	25	27	28
90880	3	8	6	4	11	4	6	14	4	8	6	11	8	13	16	22	19	25	26	28	30	20
90944	8	4	9	3	4	12	5	5	15	14	3	10	13	12	12	14	15	13	18	17	21	29
91008	5	7	6	7	6	10	7	8	8	16	10	14	10	14	11	19	15	23	26	29	34	24
91072	2	5	6	7	3	4	6	7	8	9	4	11	11	8	14	11	21	24	30	22	17	37
91136	6	5	8	6	7	7	11	10	10	6	11	12	11	15	11	25	13	27	22	28	30	40
91200	3	8	6	11	6	4	5	4	8	11	12	9	8	9	21	13	18	24	25	20	21	26
91264	6	6	5	5	10	7	10	9	11	14	16	9	13	19	14	21	19	28	17	23	30	28
91328	8	4	4	6	6	10	5	10	6	9	6	9	5	20	13	10	12	18	26	21	23	29
91392	2	7	9	5	8	5	6	10	4	8	9	8	12	9	16	16	22	20	17	25	31	36
91456	3	6	8	7	10	6	10	7	5	7	8	10	15	13	10	22	13	23	19	28	22	31
91520	6	6	6	4	7	6	5	14	6	13	12	11	12	15	13	23	21	20	29	25	25	25
91584	3	7	9	8	5	4	7	10	3	12	11	14	12	8	21	16	23	13	15	42	23	34
91648	6	2	2	5	9	3	12	9	12	6	8	15	17	18	18	14	22	24	29	25	17	31
91712	7	7	6	8	7	5	7	11	6	6	11	17	15	22	13	12	29	20	20	21	40	30
91776	5	4	2	4	10	7	5	13	14	13	6	13	15	16	13	20	14	17	25	27	29	35
91840	6	4	6	7	9	4	8	8	5	8	10	9	15	12	19	16	18	20	25	33	21	28
91904	7	8	3	7	8	3	6	17	9	10	13	12	13	13	20	15	22	27	19	21	32	30
91968	6	7	4	4	8	5	6	9	6	5	10	13	16	19	15	18	21	18	25	17	33	33
92032	8	8	2	5	9	4	6	13	13	9	11	11	19	20	17	19	11	23	26	35	31	26
92096	3	6	5	11	6	8	5	7	11	10	10	5	12	13	15	22	20	27	39	20	27	47
92160	5	6	3	3	6	7	11	10	8	9	13	7	15	19	14	19	16	15	30	34	21	37
92224	7	3	4	7	5	9	12	9	16	14	7	16	14	12	15	21	27	23	24	36	30	30
92288	9	6	7	8	9	4	11	6	7	10	8	19	9	13	9	28	14	24	27	27	38	28
92352	8	8	8	8	9	4	11	13	6	6	10	11	11	14	14	20	19	28	26	33	29	37
92416	9	4	4	12	5	7	8	7	10	9	5	13	14	17	24	24	28	16	26	35	28	26
92480	7	7	5	9	8	10	4	6	11	13	6	7	13	9	21	15	20	25	31	31	27	34
92544	5	5	16	2	4	10	10	14	15	14	13	12	18	21	17	16	17	31	27	24	31	32
92608	3	4	7	6	11	13	7	6	9	15	11	10	13	14	19	15	21	20	28	34	25	34
92672	5	2	7	9	3	5	8	16	10	13	11	11	23	17	19	15	26	24	15	28	35	33
92736	6	5	4	10	6	9	12	13	13	13	6	16	15	19	16	21	15	25	30	28	32	40
92800	4	4	7	13	9	2	7	8	17	7	10	17	17	18	23	21	26	20	26	25	34	41
92864	8	5	4	8	7	9	6	9	6	19	12	14	13	11	20	24	22	36	31	37	40	33
92928	2	6	4	6	1	7	4	14	15	10	13	12	17	17	23	16	20	24	28	29	23	37
92992	3	7	8	10	7	9	7	13	10	8	6	10	14	22	19	19	20	22	28	29	24	32
93056	3	0	6	12	6	15	10	6	17	11	18	23	14	12	15	15	18	24	27	26	35	35
93120	5	8	12	5	6	5	9	12	8	7	15	14	13	8	23	16	16	30	29	38	37	29
93184	7	5	9	14	7	15	10	11	15	20	12	13	16	9	20	19	24	11	33	34	40	30
93248	6	9	6	6	8	7	8	5	14	13	7	14	8	17	13	33	24	21	31	27	31	43
93312	9	7	9	6	9	9	7	8	9	8	16	12	16	20	18	20	13	22	32	31	28	30
93376	6	7	11	4	8	7	5	12	12	9	12	13	14	12	13	23	26	27	28	38	28	35
93440	5	7	11	15	8	12	12	12	10	12	9	10	16	22	17	16	30	20	28	33	24	40
93504	8	12	4	7	5	11	9	7	7	6	14	8	8	20	23	28	18	27	31	26	31	35
93568	9	9	8	6	6	6	6	8	6	8	9	13	7	22	14	20	18	32	26	30	39	35
93632	5	5	8	10	1	12	10	7	18	11	14	11	14	22	16	27	20	29	27	27	39	46
93696	10	6	6	9	12	8	10	18	14	14	15	15	7	11	18	23	29	28	31	30	26	28
93760	8	6	7	6	9	10	10	4	15	13	14	14	17	17	19	20	19	27	26	24	28	35
93824	8	4	8	12	9	9	7	13	13	10	13	13	20	19	24	14	21	30	25	32	34	38
93888	8	5	7	5	9	7	13	8	7	7	19	25	12	14	17	23	20	24	22	31	39	51
93952	4	6	3	6	6	1	10	19	4	10	11	18	12	20	15	22	31	31	29	25	32	41
94016	5	6	10	6	9	13	10	9	12	12	16	14	13	9	30	24	21	32	40	38	32	36
94080	9	8	5	8	8	5	4	9	13	13	16	11	11	21	21	22	25	31	27	32	32	47
94144	8	8	13	6	15	5	7	7	13	7	10	7	15	25	17	19	19	26	29	34	29	47
94208	9	4	10	11	8	8	15	9	11	13	16	19	19	14	27	25	29	26	35	26	47	35
94272	15	4	7	8	9	9	11	10	6	7	14	6	16	10	19	15	33	30	23	33	31	33
94336	5	14	12	12	7	12	9	12	12	13	17	16	20	16	14	24	14	26	20	38	40	43
94400	9	7	7	8	7	8	11	11	10	9	13	8	16	21	15	21	36	31	21	41	24	34
94464	7	10	9	10	10	10	9	8	11	9	10	15	20	16	16	19	15	29	29	30	47	34
94528	8	8	10	10	3	7	7	15	8	12	9	12	17	18	23	15	26	31	38	33	33	32
94592	5	11	9	8	9	12	14	11	16	7	10	16	18	16	24	22	20	31	31	24	36	42
94656	7	5	11	5	15	9	14	15	9	11	9	20	17	22	21	18	26	31	34	37	40	36
94720	6	6	4	5	6	13	8	11	5	13	17	21	14	15	23	12	30	24	23	31	54	29
94784	7	7	8	10	16	10	11	13	7	14	15	15	15	19	18	24	20	25	32	24	33	33
94848	5	9	9	11	7	8	9	7	12	14	16	9	18	17	21	20	21	35	36	39	41	40
94912	6	12	4	10	12	6	8	18	7	13	14	15	11	17	23	8	19	27	26	40	43	44
94976	5	10	9	13	11	9	10	14	12	7	15	14	16	12	18	25	27	31	33	33	34	37
95040	12	5	7	8	8	7	11	6	11	22	10	15	8	18	20	26	21	32	25	29	34	47
95104	10	7	14	12	7	7	10	5	7	18	12	15	21	16	19	25	23	30	34	31	37	34
95168	5	9	9	7	8	6	8	14	4	7	12	7	22	18	20	16	26	34	27	36	31	38
95232	5	8	5	11	10	7	6	13	8	8	12	12	18	17	20	12	22	27	27	35	36	41
95296	3	6	12	13	9	10	8	12	11	11	10	13	16	17	23	16	35	25	31	49	36	38
95360	5	10	5	13	15	12	10	10	8	16	17	22	18	16	11	21	16	27	35	31	38	47
95424	9	6	11	6	12	9	14	7	7	5	15	14	20	18	15	25	22	37	24	32	41	44
95488	8	7	7	10	5	7	10	9	8	8	11	10	17	17	19	30	22	29	36	34	42	42
95552	8	6	9	11	13	10	16	8	11	14	9	17	10	26	17	17	32	35	36	34	41	41
95616	5	7	8	8	11	10	4	10	14	11	13	13	14	18	16	26	25	33	19	27	28	43
95680	10	7	13	9	14	10	13	7	10	9	12	13	21	19	14	19	20	26	29	47	38	43
95744	6	8	7	12	5	12	6	11	13	12	13	18	19	18	14	19	20	31	39	34	49	37
95808	7	7	4	14	13	10	4	8	13	17	21	25	15	17	24	9	28	28	32	35	26	42
95872	15	4	13	8	14	14	11	11	10	9	9	13	19	21	18	26	17	32	27	36	45	34
95936	12	2	6	10	6	8	4	9	8	9	14	15	20	23	22	17	20	33	37	40	38	32
96000	8	10	8	10	17	8	10	12	10	12	13	13	24	18	30	24	24	24	33	33	37	44
96064	7	9	10	11	9	9	15	13	12	21	14	17	18	20	25	21	19	48	40	47	40	43
96128	7	3	8	13	18	7	11	12	8	13	20	11	23	14	20	21	25	34	26	33	36	42
96192	9	6	7	11	10	6	10	9	15	11	19	21	15	19	19	23	22	32	35	47	29	44
96256	6	8	7	10	15	10	13	14	5	16	13	16	18	17	19	30	26	28	34	30	42	57
96320	8	10	11	9	12	13	19	10	10	9	7	14	24	13	12	19	27	18	27	38	45	46
96384	10	5	8	7	6	7	7	14	6	13	13	16	20	28	19	22	26	25	32	37	37	42
96448	6	3	7	7	15	11	15	14	10	15	9	18	16	13	21	19	22	35	32	41	48	41
96512	5	10	6	5	8	18	12	13	11	11	19	18	21	25	25	20	31	30	30	45	48	45
96576	3	5	8	17	12	10	7	13	9	13	11	13	14	12	20	19	21	29	31	42	40	42
96640	7	9	9	9	6	13	7	14	12	9	11	11	16	11	23	22	23	24	27	27	31	37
96704	8	10	11	7	14	14	5	9	8	14	16	15	19	10	23	19	31	21	26	31	31	41
96768	10	8	3	7	6	11	13	10	15	16	16	17	21	18	19	25	30	26	29	29	36	51
96832	9	6	8	14	7	11	11	6	13	12	10	17	26	18	19	22	31	32	36	43	34	52
96896	10	3	4	10	12	16	11	13	10	20	15	19	16	13	21	21	21	19	26	37	34	30
96960	7	8	6	12	7	11	10	10	12	16	16	14	9	23	19	26	27	30	25	50	35	36
97024	12	14	10	11	16	11	11	10	10	14	20	17	20	18	23	25	23	33	35	35	37	37
97088	7	10	5	5	6	11	10	9	11	11	11	12	21	14	27	15	26	28	32	32	48	44
97152	7	11	9	10	6	8	11	17	10	10	10	13	13	19	20	26	36	32	37	29	43	43
97216	7	5	8	9	9	9	7	11	14	10	8	10	23	18	19	22	33	28	39	38	53	50
97280	8	10	14	13	12	10	4	10	14	19	10	15	17	19	19	23	20	36	33	34	45	55
97344	8	9	8	23	6	17	13	10	8	15	17	16	15	16	29	20	30	25	44	35	37	49
97408	9	7	15	9	5	8	21	22	10	14	16	17	18	23	21	15	21	37	31	40	35	53
97472	7	12	9	6	11	9	15	15	13	12	17	12	14	18	17	26	21	25	29	29	39	51
97536	9	12	8	7	13	8	6	11	8	8	12	18	21	14	31	19	31	31	43	35	46	41
97600	8	7	8	13	10	9	13	15	10	13	12	23	13	20	14	25	27	36	29	43	41	35
97664	8	12	6	10	12	11	6	12	11	9	5	17	24	18	19	26	33	19	29	43	49	46
97728	7	6	8	7	17	8	11	10	9	11	18	23	20	16	14	42	24	28	27	35	41	39
97792	8	9	10	9	9	7	8	12	18	13	14	13	14	15	38	27	33	33	36	42	31	37
97856	14	9	12	7	6	11	10	9	14	7	15	15	23	22	18	31	15	36	25	35	36	52
97920	4	13	9	11	6	13	9	11	17	12	22	24	12	26	22	29	25	34	33	35	45	25
97984	10	6	8	9	11	14	13	14	16	14	12	13	22	18	35	23	32	21	40	26	44	52
98048	11	9	7	8	5	8	19	10	17	16	11	17	22	20	20	27	20	27	42	29	42	51
98112	7	7	9	15	8	11	12	15	15	11	17	19	14	23	25	29	40	29	34	27	42	48
98176	10	6	8	8	10	7	23	19	14	15	18	9	20	17	21	22	32	35	27	40	43	59
98240	9	6	8	6	14	10	12	8	17	11	19	18	22	12	23	19	24	26	39	45	37	42
98304	11	4	10	10	13	15	11	10	12	20	16	16	17	22	21	22	22	41	37	37	39	47
98368	6	15	20	11	8	12	5	17	10	13	12	19	19	21	19	29	23	33	47	35	49	49
98432	8	7	20	6	11	14	9	9	15	16	11	16	14	11	16	24	28	38	39	26	50	47
98496	7	4	6	16	10	8	8	6	11	10	18	22	15	20	26	21	31	26	29	42	36	41
98560	13	10	12	9	8	10	11	12	12	18	18	16	14	14	22	25	27	31	28	39	41	42
98624	10	5	9	13	13	13	11	11	13	13	24	12	24	24	30	38	32	36	33	32	48	40
98688	5	11	6	11	12	7	6	7	15	16	14	15	15	20	26	22	24	35	40	43	46	48
98752	7	11	9	5	13	18	17	14	15	13	15	11	17	12	23	17	27	37	37	40	44	57
98816	9	6	14	7	12	15	15	8	10	16	11	14	16	20	22	37	23	30	28	38	45	45
98880	10	6	6	9	15	14	15	11	16	13	14	17	15	16	16	28	27	37	44	32	29	37
98944	13	8	4	12	13	17	16	17	13	10	23	20	22	23	27	21	24	35	38	32	45	40
99008	7	9	15	10	5	11	17	15	11	13	21	14	21	19	18	27	34	32	44	45	42	39
99072	12	10	3	7	19	11	11	16	12	15	14	8	13	23	18	22	31	44	27	40	44	33
99136	15	11	10	6	11	14	12	16	14	14	15	13	13	14	19	20	26	29	28	34	38	51
99200	11	3	15	13	17	13	6	5	9	23	8	22	16	17	18	19	31	31	31	37	35	58
99264	11	8	7	8	10	12	10	16	10	11	9	12	22	23	22	27	30	40	33	37	45	47
99328	9	10	7	10	15	9	14	11	12	14	15	14	20	25	17	20	21	26	38	34	49	58
99392	6	10	5	13	10	11	14	15	11	12	11	12	14	18	22	26	26	20	26	42	51	52
99456	10	11	8	8	13	11	14	10	19	16	16	22	15	18	24	26	35	30	44	54	47	42
99520	16	9	10	8	8	7	14	10	13	11	20	25	15	27	20	28	22	30	31	52	37	49
99584	9	5	17	13	10	15	15	10	15	6	16	11	19	14	23	26	32	26	29	44	34	45
99648	11	10	12	8	10	13	16	11	15	17	9	11	21	17	27	20	36	31	35	33	40	49
99712	10	3	11	10	10	11	7	14	11	12	20	17	25	12	27	22	32	35	31	50	46	38
99776	13	13	13	9	10	24	19	10	13	13	17	22	23	25	25	25	22	29	33	42	38	45
99840	14	6	10	13	12	11	15	18	10	15	16	18	18	18	22	32	21	31	33	39	48	42
99904	5	9	10	5	10	14	12	11	15	15	16	15	13	18	19	44	29	31	35	44	46	49
99968	12	7	7	7	11	10	16	14	10	18	18	18	21	22	23	17	24	23	30	41	49	39
100032	6	9	12	13	13	14	7	13	7	23	15	17	20	23	17	33	37	22	44	37	45	53
100096	5	12	15	12	9	13	13	11	13	22	17	17	28	34	23	22	28	32	36	43	43	48
100160	4	10	14	7	12	18	13	17	13	13	11	20	27	21	22	25	36	27	26	40	41	56
100224	14	7	10	10	9	10	13	18	7	10	13	27	15	21	26	18	25	32	40	35	46	29
100288	15	8	13	5	7	11	15	16	21	17	7	18	20	19	29	34	38	33	37	35	52	43
100352	14	5	11	10	3	8	17	9	11	22	13	22	15	25	23	35	32	28	26	50	42	55
100416	15	5	8	9	15	12	17	16	15	12	13	16	19	31	32	31	21	25	41	45	53	54
100480	10	14	9	5	11	6	19	11	14	9	21	17	22	11	27	29	34	28	36	46	42	51
100544	17	7	7	10	19	22	23	9	19	18	12	18	22	23	26	42	33	23	39	41	44	42
100608	3	10	5	13	10	5	13	13	17	17	10	20	14	21	27	24	26	44	33	48	48	54
100672	6	15	7	12	10	13	9	13	24	14	16	17	21	15	19	27	32	34	42	33	47	53
100736	7	15	8	13	16	15	15	12	17	12	12	21	18	22	21	22	33	30	44	34	43	47
100800	10	12	11	14	13	10	12	13	16	17	17	19	22	15	25	38	25	39	28	44	41	45
100864	10	14	10	8	9	21	11	13	18	12	23	18	22	24	14	29	28	29	28	39	45	56
100928	12	6	10	8	8	10	12	14	17	16	12	18	24	19	23	21	29	38	38	47	46	51
100992	7	16	12	17	14	8	17	7	18	9	17	18	20	21	13	27	23	43	43	48	52	42
101056	11	13	11	6	7	11	8	16	13	22	16	20	21	15	19	24	27	28	33	23	53	44
101120	16	9	17	16	11	16	13	7	15	11	15	11	10	24	19	27	40	35	41	50	39	53
101184	9	5	12	10	16	12	13	32	8	15	19	18	24	16	32	28	27	45	36	38	40	50
101248	17	12	15	12	15	13	8	13	15	16	13	18	23	23	29	27	26	26	41	42	49	56
101312	12	9	8	12	18	11	20	14	18	19	18	14	27	22	19	35	39	42	36	32	44	43
101376	8	11	15	14	5	11	21	16	11	16	20	24	26	17	24	29	25	38	35	32	42	54
101440	11	9	8	16	17	18	17	19	8	20	17	21	25	22	31	32	37	26	45	45	35	48
101504	10	7	7	9	12	15	20	18	18	9	14	14	22	14	19	26	35	37	39	42	46	49
101568	12	9	7	13	9	11	11	11	13	19	15	32	13	21	19	23	44	35	31	26	41	49
101632	8	8	10	8	8	8	18	15	11	10	24	20	18	24	24	24	28	36	32	47	60	63
101696	10	10	13	7	16	13	13	10	19	22	14	23	15	17	25	37	26	27	40	49	33	68
101760	12	9	12	10	11	12	13	15	17	21	14	18	17	22	37	31	37	37	50	37	42	56
101824	15	8	13	5	12	16	11	15	9	20	18	18	23	18	25	23	32	27	30	40	45	54
101888	14	13	14	6	16	12	15	19	17	22	21	23	19	23	20	34	24	45	32	41	40	49
101952	11	11	10	12	10	9	9	23	15	22	19	12	24	23	20	20	38	23	48	44	51	59
102016	9	13	14	8	19	13	14	15	17	13	17	14	17	21	27	21	33	30	48	48	56	53
102080	9	13	9	11	15	17	12	17	15	9	19	18	25	29	27	28	31	42	43	47	43	49
102144	12	6	7	10	8	13	15	23	18	18	19	19	27	21	25	35	35	42	45	47	53	50
102208	12	16	15	8	12	11	9	9	16	15	22	12	25	13	23	23	38	34	24	39	47	50
102272	14	7	12	14	9	11	15	13	16	22	11	12	15	17	24	16	21	33	33	45	53	56
102336	15	10	9	10	13	8	16	11	15	24	21	18	23	21	24	27	27	31	38	33	50	43
102400	16	8	11	12	13	12	11	19	15	14	23	11	15	17	18	19	38	34	33	50	35	49
102464	18	11	14	14	14	17	16	10	14	19	16	18	25	24	17	27	18	48	48	39	43	44
102528	13	6	13	11	11	18	8	18	12	20	15	15	17	29	25	27	34	33	29	34	51	41
102592	16	11	11	10	15	17	16	12	14	13	18	16	15	17	24	33	33	26	37	39	46	51
102656	6	8	13	21	9	14	13	10	22	16	18	13	18	15	14	14	19	29	55	49	50	58
102720	20	13	8	19	15	10	6	15	27	7	16	16	21	23	23	30	33	45	32	44	33	42
102784	10	9	12	12	15	11	11	9	9	12	29	15	17	21	14	23	28	34	35	47	46	52
102848	20	11	7	19	12	11	11	13	17	18	18	16	19	20	35	31	30	35	41	40	44	46
102912	17	12	10	14	9	18	13	16	15	12	19	15	23	21	35	22	28	46	36	38	49	44
102976	10	10	8	15	9	14	14	18	14	16	16	23	22	25	21	35	32	26	36	33	50	45
103040	18	15	8	13	21	12	13	12	11	19	13	17	20	17	27	32	24	39	22	38	42	46
103104	13	10	10	7	8	10	11	19	19	17	19	21	26	19	18	29	31	22	40	56	53	55
103168	12	22	7	8	8	16	12	10	11	22	21	24	18	23	20	28	24	38	38	44	45	51
103232	6	7	14	13	7	16	15	16	17	19	23	15	21	29	30	19	33	33	35	50	47	47
103296	14	11	15	12	15	6	9	17	11	16	15	16	14	20	17	26	25	27	39	38	37	61
103360	8	11	9	14	10	18	19	13	16	11	16	15	18	21	24	28	32	35	42	44	46	58
103424	11	12	6	16	13	22	12	10	15	13	22	13	25	25	15	36	27	34	38	35	49	51
103488	20	15	14	14	17	12	25	17	11	13	14	9	21	24	20	27	33	30	42	50	49	42
103552	15	9	13	12	12	11	20	12	10	9	20	19	21	18	24	28	36	31	40	28	42	50
103616	10	10	10	13	5	9	12	12	6	17	22	12	27	21	18	44	37	31	32	41	39	54
103680	13	10	6	7	22	17	12	11	14	22	19	16	21	24	23	28	35	33	35	45	41	48
103744	12	13	14	15	11	18	11	26	13	12	13	18	8	31	29	27	32	37	27	34	48	43
103808	6	9	9	9	13	7	10	15	18	14	21	14	28	20	27	31	34	30	43	60	57	44
103872	14	17	7	13	17	12	14	8	10	21	13	12	17	21	26	24	41	31	41	57	53	51
103936	17	11	7	8	10	17	17	13	26	30	14	16	21	20	22	30	29	36	43	41	60	47
104000	14	11	16	18	14	10	16	11	14	18	22	9	24	8	25	33	40	47	33	37	51	54
104064	12	14	15	11	8	14	14	10	22	19	15	17	20	30	17	24	26	36	41	43	32	56
104128	13	11	16	12	14	9	12	16	16	19	22	30	19	22	23	22	30	24	46	39	70	46
104192	10	17	16	12	12	10	5	21	17	17	17	21	14	29	22	26	26	39	42	46	48	55
104256	11	9	11	9	19	12	11	6	14	18	21	11	28	24	24	24	41	38	38	51	45	50
104320	10	12	8	12	11	13	20	23	16	16	24	24	21	20	27	32	25	25	27	44	57	55
104384	7	13	12	15	18	12	13	21	18	18	13	20	21	30	25	28	25	45	42	43	48	44
104448	8	6	11	11	13	20	8	16	14	12	15	16	23	19	25	31	38	36	30	42	40	34
104512	15	14	10	7	13	16	14	23	14	12	26	24	21	19	22	16	27	28	43	54	46	60
104576	8	10	7	12	5	17	19	17	22	20	25	17	22	21	36	24	40	42	33	41	60	50
104640	8	8	9	11	10	14	12	13	14	14	18	15	26	27	18	26	24	33	44	43	53	66
104704	14	19	6	9	19	11	19	8	9	19	19	23	24	26	24	31	26	33	39	55	44	52
104768	16	14	5	13	11	10	12	13	12	12	26	23	19	22	27	20	35	29	37	45	45	47
104832	14	13	9	11	16	12	16	21	18	22	21	17	21	27	28	25	29	25	30	41	52	39
104896	16	13	6	15	18	13	10	9	19	6	20	19	27	28	25	33	31	42	31	43	46	62
104960	12	12	7	8	14	15	8	21	14	12	19	21	21	15	27	29	20	39	38	44	46	51
105024	10	21	10	15	12	19	13	12	24	18	20	21	16	19	20	32	26	44	36	38	56	45
105088	10	17	13	9	16	17	9	15	13	16	19	17	29	25	30	25	24	36	33	51	49	60
105152	6	8	7	10	17	14	6	15	10	17	14	16	22	39	32	24	32	28	36	51	53	51
105216	12	10	11	11	7	15	13	10	15	12	17	29	17	21	28	23	26	32	49	34	49	64
105280	17	13	15	9	16	11	10	15	16	13	16	19	19	22	18	34	28	41	33	37	50	50
105344	13	17	10	14	12	12	11	15	15	23	18	12	16	28	21	24	39	32	31	43	45	50
105408	10	17	8	15	10	16	11	17	14	18	17	14	22	22	30	32	34	33	45	38	48	48
105472	10	7	10	11	22	13	19	12	15	11	21	22	21	29	21	24	30	29	42	37	48	43
105536	9	14	9	10	17	16	12	12	17	16	9	31	20	17	27	28	29	30	42	34	51	46
105600	12	9	14	8	19	18	18	14	15	13	17	11	16	18	33	28	35	34	44	32	39	53
105664	9	12	10	12	11	16	12	14	21	23	20	19	16	27	32	23	27	26	39	48	50	40
105728	12	15	12	16	13	9	12	10	10	22	11	18	23	27	18	29	26	34	39	39	40	45
105792	15	10	13	16	8	12	16	11	14	13	16	26	24	17	28	21	26	37	45	51	35	45
105856	12	18	12	9	8	10	16	17	13	13	17	15	20	21	33	31	27	38	28	48	46	47
105920	6	15	10	18	13	15	16	14	9	11	20	20	21	17	26	32	38	30	44	31	43	42
105984	10	15	13	12	12	14	14	20	22	17	17	13	7	25	20	31	29	32	37	51	52	40
106048	11	9	14	11	8	23	15	7	12	13	11	21	13	22	30	10	34	39	33	53	47	55
106112	12	11	11	16	17	12	20	14	17	8	14	13	18	21	22	29	32	30	36	47	49	51
106176	14	15	7	13	17	12	8	12	8	12	13	15	14	13	24	29	34	33	42	41	58	50
106240	13	8	13	11	14	23	11	15	19	12	18	17	22	16	22	18	26	25	51	41	34	41
106304	9	5	12	7	13	8	18	9	15	23	10	14	22	20	22	28	35	35	38	44	44	50
106368	11	8	12	9	12	23	16	18	9	17	20	18	19	23	23	26	28	24	31	46	43	60
106432	7	9	12	15	9	12	15	19	6	17	14	19	19	18	20	31	30	30	37	35	50	50
106496	11	9	9	23	11	17	16	14	13	6	20	13	22	19	23	28	23	39	45	35	59	38
106560	5	14	18	17	14	16	16	9	11	19	16	15	26	28	24	33	29	32	32	51	45	62
106624	15	7	5	6	11	13	10	11	18	13	14	24	23	25	28	24	31	36	44	35	42	58
106688	15	10	8	5	17	11	12	13	16	12	12	17	23	22	29	28	31	31	40	47	46	56
106752	10	8	15	11	12	19	15	10	17	18	8	16	14	29	20	23	27	30	40	48	31	46
106816	6	8	14	7	16	8	12	16	13	15	15	15	20	26	27	27	30	47	42	49	53	50
106880	9	12	13	13	10	16	11	16	15	18	24	8	19	33	23	21	24	30	39	48	50	52
106944	11	10	9	12	16	13	16	11	15	17	8	24	24	27	27	25	33	36	28	46	48	56
107008	17	13	15	6	14	15	9	22	14	18	17	13	21	21	31	31	21	34	42	43	55	42
107072	13	10	9	12	9	16	14	8	14	15	19	18	21	18	24	30	32	34	44	33	31	40
107136	9	9	14	8	13	11	17	9	17	20	17	20	19	18	26	19	27	32	33	43	42	32
107200	16	7	13	7	14	10	12	14	14	16	16	13	16	13	22	32	25	33	36	48	38	43
107264	16	9	11	9	9	12	15	20	15	16	19	15	19	23	23	21	31	41	35	45	45	55
107328	17	9	11	16	11	20	13	14	14	19	14	11	13	18	19	29	31	34	39	37	51	48
107392	9	9	14	11	17	10	16	10	10	17	22	17	20	21	20	32	30	26	33	33	42	47
107456	11	16	13	12	11	15	16	10	12	15	12	12	21	17	30	29	29	30	31	40	48	45
107520	12	11	13	14	10	19	10	14	12	9	13	24	16	21	19	24	28	28	36	45	42	49
107584	12	14	19	13	12	14	14	13	14	14	14	17	18	20	33	19	21	37	39	49	49	38
107648	14	6	15	10	17	10	14	16	16	14	23	19	25	22	23	31	21	30	40	33	45	43
107712	14	11	9	12	12	13	17	18	8	11	21	20	16	25	17	36	26	24	35	28	45	49
107776	7	9	10	13	5	14	12	12	20	13	18	19	16	20	27	32	34	35	36	48	45	45
107840	11	8	9	14	14	14	15	16	12	18	18	15	20	22	38	30	29	39	32	39	48	44
107904	10	12	16	12	11	20	16	15	18	11	9	20	26	22	28	25	38	38	36	47	48	53
107968	11	13	5	11	10	12	19	7	13	15	24	19	27	24	23	24	18	34	38	41	57	58
108032	14	10	8	9	19	8	14	17	7	14	14	18	19	28	23	22	33	32	43	42	52	33
108096	13	5	19	13	15	11	17	17	15	13	11	19	20	22	25	21	32	33	42	48	47	52
108160	11	6	13	14	8	14	16	13	14	13	14	19	18	19	25	28	26	29	29	39	47	51
108224	10	12	14	15	14	8	15	17	14	16	14	15	14	13	34	27	28	29	37	41	38	53
108288	16	9	8	18	11	8	8	8	11	11	16	21	17	30	18	22	25	33	22	36	36	41
108352	9	16	12	12	13	13	10	13	17	13	12	12	19	23	21	32	35	38	30	35	49	47
108416	16	12	12	20	19	11	11	9	13	15	19	30	20	30	23	20	27	27	31	34	53	44
108480	7	8	4	12	12	12	11	15	12	13	17	8	14	21	22	24	21	40	45	47	47	50
108544	14	8	10	19	7	15	10	17	13	16	15	24	9	22	17	25	30	21	29	34	45	51
108608	15	12	10	12	11	11	19	12	16	21	13	13	21	23	23	26	31	33	34	31	43	46
108672	8	12	9	11	12	13	11	14	7	12	20	17	19	25	16	20	25	30	33	31	41	61
108736	12	9	9	11	15	13	12	11	15	18	12	12	15	18	14	20	25	31	36	42	44	47
108800	10	6	7	6	13	10	15	15	17	21	10	20	22	18	26	20	32	33	32	32	57	39
108864	13	12	11	12	21	15	14	15	12	12	16	12	18	22	29	34	32	26	37	29	40	44
108928	9	14	9	15	10	10	13	12	16	15	14	15	22	17	18	30	27	38	41	29	47	41
108992	12	7	9	13	5	9	8	18	14	12	16	20	19	22	21	20	26	28	38	38	31	44
109056	13	4	9	10	11	14	18	12	15	14	8	16	18	25	27	23	26	36	29	38	44	46
109120	12	9	11	13	10	15	12	11	8	10	12	20	18	28	25	30	28	38	36	36	45	39
109184	7	9	9	9	14	6	15	18	13	15	12	18	20	20	21	35	18	30	29	43	43	41
109248	12	12	4	14	14	16	7	7	11	18	16	25	22	15	18	19	22	32	27	49	40	52
109312	6	8	12	7	9	13	8	11	13	11	13	12	16	29	22	29	31	25	30	45	44	41
109376	12	10	4	9	11	12	12	16	13	17	10	15	13	15	26	23	29	19	34	36	46	55
109440	16	10	12	7	13	10	13	20	17	14	17	17	13	22	19	26	21	37	29	35	50	52
109504	14	8	6	11	10	11	7	14	15	17	14	18	21	17	18	17	29	23	41	49	49	40
109568	13	12	6	10	17	12	11	13	18	12	7	18	11	22	22	28	35	22	35	35	42	38
109632	16	5	9	14	18	14	11	8	12	14	10	16	12	22	29	39	25	33	48	32	33	38
109696	15	9	12	8	11	11	13	7	9	12	17	18	19	11	25	17	33	23	38	46	45	36
109760	9	10	9	9	14	14	10	15	16	21	13	13	22	20	27	20	27	35	38	33	36	42
109824	13	4	10	13	16	11	7	8	16	12	9	18	14	19	18	16	25	29	27	34	39	37
109888	9	6	8	6	15	11	7	16	9	16	14	15	18	19	21	29	38	27	36	38	31	34
109952	10	11	12	9	10	11	10	10	6	17	16	21	14	10	26	17	29	27	28	37	37	48
110016	18	10	8	13	9	10	15	11	9	11	17	15	10	26	13	20	27	35	28	36	46	49
110080	15	8	2	7	9	11	8	9	15	15	16	24	19	17	22	27	32	34	27	36	34	52
110144	10	10	8	10	4	8	16	15	15	14	15	19	16	18	23	25	22	29	22	43	29	50
110208	9	8	9	13	13	6	11	11	14	16	22	9	16	18	20	22	26	33	37	34	44	42
110272	7	7	19	14	5	12	12	9	13	15	17	14	14	23	22	21	32	31	39	43	50	37
110336	6	11	15	6	9	10	14	13	16	16	15	17	18	17	18	14	28	32	33	45	40	41
110400	17	11	6	12	14	9	10	20	18	22	22	17	12	23	20	14	19	34	19	28	35	39
110464	8	8	15	14	13	12	13	9	23	7	18	18	15	16	22	15	24	35	43	32	35	36
110528	12	7	14	12	5	10	8	15	16	13	12	19	24	22	17	24	27	34	27	61	33	41
110592	5	10	13	8	9	15	15	14	12	16	19	15	13	24	17	21	32	26	41	34	35	47
110656	4	11	6	9	6	13	11	12	12	9	10	11	17	16	21	18	23	30	35	32	27	60
110720	9	8	8	13	14	10	10	8	17	18	13	13	21	26	22	24	24	34	31	39	40	44
110784	3	12	7	13	5	9	10	14	10	10	19	10	19	13	28	24	22	25	41	39	38	42
110848	11	5	5	13	18	8	8	11	10	16	17	13	10	23	24	33	36	20	32	39	40	42
110912	8	12	11	10	7	10	9	11	17	13	11	14	19	15	20	21	28	32	42	27	44	40
110976	5	9	13	4	16	11	12	5	11	10	12	20	16	17	27	31	23	17	41	30	46	41
111040	11	10	15	12	8	18	10	10	14	13	12	10	16	16	19	27	20	29	36	29	45	38
111104	11	9	10	13	8	14	14	12	10	9	10	17	16	17	11	28	15	20	41	33	37	32
111168	10	11	5	8	10	12	10	17	15	18	13	12	18	21	21	24	17	33	36	37	49	40
111232	5	10	10	5	6	15	9	19	18	11	11	14	18	12	21	28	24	30	29	37	34	38
111296	5	9	8	6	12	9	14	9	9	10	10	10	19	15	20	27	25	22	42	38	46	56
111360	10	6	12	10	14	13	5	12	9	13	13	10	23	21	31	30	25	30	31	39	40	47
111424	9	5	11	12	16	14	10	10	11	17	20	20	23	14	21	21	21	29	36	26	43	42
111488	6	6	8	9	12	7	13	14	10	14	18	16	11	23	18	23	23	29	28	35	43	42
111552	7	11	7	6	8	12	13	9	14	11	9	14	12	20	21	20	34	22	31	39	55	34
111616	8	14	15	6	12	10	12	13	12	10	7	8	17	12	18	31	26	22	30	34	28	49
111680	7	6	10	12	5	12	8	15	14	10	12	14	12	15	15	18	22	30	37	32	37	41
111744	9	10	11	14	8	6	12	10	9	10	18	16	15	22	27	20	23	22	30	39	41	44
111808	7	10	11	9	5	16	13	12	9	10	7	17	8	13	15	15	25	29	45	34	29	41
111872	16	10	8	8	15	13	17	13	9	15	11	12	17	14	18	28	17	34	29	31	42	32
111936	8	14	7	10	13	5	13	14	12	9	8	12	12	14	6	19	35	29	36	43	38	31
112000	10	9	8	7	8	8	14	11	18	11	11	13	15	13	27	22	22	39	35	35	41	40
112064	8	8	16	9	6	9	12	9	10	11	13	18	14	18	18	27	27	30	33	45	51	50
112128	9	7	8	9	14	11	17	16	7	18	21	15	11	14	23	24	30	30	33	41	39	41
112192	8	13	8	6	10	9	15	12	10	10	19	19	10	19	19	21	25	27	34	41	35	40
112256	11	13	9	9	8	10	10	11	15	18	18	13	18	18	24	22	31	22	36	40	30	52
112320	11	5	5	6	13	11	9	9	11	11	18	24	16	21	20	23	22	32	25	36	43	50
112384	4	8	10	13	7	9	13	7	13	10	14	7	15	18	13	20	20	23	29	27	33	24
112448	8	12	10	13	11	14	11	9	11	15	14	17	14	14	19	25	23	30	26	22	31	41
112512	9	8	7	5	16	12	11	11	6	5	17	13	18	17	22	17	20	23	32	33	43	31
112576	10	7	6	14	9	14	9	11	15	8	18	15	17	10	18	22	27	25	30	33	39	39
112640	9	10	11	5	10	13	18	10	12	15	16	16	11	19	22	22	21	35	35	38	35	39
112704	8	11	9	6	6	9	6	8	12	10	10	12	17	20	20	25	24	21	39	30	48	44
112768	14	6	12	8	6	13	8	7	11	12	10	17	12	13	21	26	15	24	26	36	44	41
112832	9	13	6	11	12	14	11	10	12	8	10	17	11	12	19	17	21	33	34	32	42	32
112896	4	10	15	11	7	12	9	11	7	13	15	20	11	6	18	22	23	30	31	25	26	44
112960	10	7	8	9	5	9	6	9	9	7	17	10	11	17	13	19	22	26	23	33	37	37
113024	13	9	5	8	8	7	9	10	16	9	10	13	16	16	8	19	24	28	22	28	26	39
113088	11	7	9	10	7	6	7	11	11	11	10	9	17	11	10	24	22	17	18	28	36	30
113152	10	9	8	11	7	6	8	13	10	8	12	11	14	17	19	17	21	28	29	27	37	32
113216	14	3	8	6	5	10	9	11	6	16	9	9	18	9	21	13	24	26	29	27	37	30
113280	8	10	10	13	13	9	8	13	11	11	11	18	22	16	13	23	26	30	28	36	25	42
113344	6	5	7	5	9	13	7	3	19	16	14	14	17	7	12	21	26	21	33	26	29	39
113408	10	5	9	11	9	13	9	6	12	10	13	21	19	18	13	21	16	20	26	29	29	40
113472	11	7	7	2	10	12	3	12	8	15	9	9	16	15	7	14	25	19	24	24	29	35
113536	8	14	4	7	7	11	10	6	17	9	7	13	18	16	14	14	21	28	16	27	47	36
113600	7	6	6	10	10	6	9	7	13	7	14	11	9	20	20	22	23	29	20	41	34	32
113664	6	2	11	6	9	9	11	5	9	11	15	8	17	11	12	33	16	31	27	24	25	29
113728	3	4	5	10	9	5	13	8	7	10	10	7	16	11	11	16	20	24	21	20	29	36
113792	12	4	5	9	9	14	6	9	20	12	18	10	12	16	16	15	15	24	30	16	35	41
113856	8	6	8	8	11	9	7	7	16	19	11	22	18	7	16	19	20	14	21	20	33	43
113920	8	11	1	5	7	9	7	14	7	17	17	8	13	10	16	19	26	21	25	23	38	31
113984	5	8	9	7	6	8	12	9	13	7	14	10	15	15	13	14	24	24	25	32	24	30
114048	12	4	6	8	4	4	7	9	12	8	10	10	6	25	24	18	26	29	33	22	21	32
114112	8	8	9	6	8	6	12	10	13	10	8	9	13	10	10	15	25	27	24	39	33	34
114176	8	7	7	6	4	7	9	7	10	11	11	13	17	13	18	19	23	22	32	32	21	42
114240	7	3	5	5	9	5	11	8	10	10	10	9	13	8	20	16	32	16	29	26	37	30
114304	8	7	8	4	7	6	12	8	14	13	6	14	11	23	15	23	16	23	28	30	31	27
114368	6	7	10	8	4	8	10	11	7	9	9	15	9	11	17	13	18	24	22	28	30	40
114432	4	7	5	8	9	9	4	9	12	10	11	14	8	14	13	27	20	20	28	26	32	23
114496	8	7	5	7	5	15	7	8	6	14	8	12	10	11	18	16	18	23	25	33	31	33
114560	2	3	11	8	7	11	15	7	12	15	11	9	16	14	14	18	17	25	29	38	35	33
114624	8	8	7	7	9	10	6	6	11	10	11	11	15	15	17	13	18	23	32	26	28	39
114688	6	6	7	6	8	7	7	5	12	7	11	8	11	15	10	20	18	28	29	24	36	28
114752	7	9	7	6	3	6	9	13	15	6	10	12	12	28	21	13	21	14	24	25	19	43
114816	7	4	3	4	11	6	6	14	11	6	6	9	9	13	16	13	22	28	26	20	39	35
114880	4	7	12	4	8	5	9	7	10	11	21	9	20	18	15	20	19	20	25	18	25	33
114944	6	7	5	6	8	6	9	6	8	14	17	12	15	10	17	15	27	18	16	27	32	25
115008	4	3	8	8	5	10	4	7	10	12	8	13	10	13	14	18	21	28	28	22	37	27
115072	8	9	8	9	9	10	8	9	10	5	12	7	16	11	9	14	18	20	21	23	32	29
115136	8	3	7	4	9	5	9	18	1	9	7	12	10	14	17	14	20	20	24	25	21	31
115200	10	12	4	11	9	4	8	9	12	7	7	10	7	13	13	23	26	19	33	43	28	29
115264	5	5	5	7	7	9	8	13	11	12	8	16	12	8	16	15	20	33	24	23	28	25
115328	7	7	10	6	8	6	6	11	6	8	9	9	11	10	15	14	14	25	28	22	25	40
115392	7	4	5	4	8	7	6	11	10	7	9	9	14	13	15	11	23	24	16	26	21	27
115456	5	4	11	6	8	11	1	5	7	8	11	12	14	15	12	11	11	16	21	36	30	34
115520	9	4	4	6	11	10	11	10	9	6	11	7	15	17	17	11	15	28	22	30	19	32
115584	1	7	7	6	9	10	5	5	10	8	5	4	11	13	14	14	13	10	35	25	35	30
115648	4	10	4	6	8	11	9	13	12	5	11	11	10	12	20	14	20	18	32	13	44	45
115712	6	11	13	7	10	5	13	10	10	12	10	12	7	12	17	9	11	16	17	26	28	28
115776	4	8	8	3	5	9	6	4	10	2	7	4	14	10	18	19	20	18	29	24	42	30
115840	5	4	7	5	9	4	10	2	9	11	15	11	11	8	11	26	14	21	14	32	27	44
115904	5	5	5	6	4	12	12	6	6	9	9	11	5	18	13	9	16	20	31	25	28	34
115968	6	3	4	3	9	5	9	10	7	15	10	7	6	12	11	16	18	20	27	29	35	28
116032	4	3	6	10	3	2	9	5	3	8	9	4	14	11	21	10	17	17	30	21	21	41
116096	5	3	6	10	11	5	4	8	7	6	15	11	12	21	8	16	31	19	21	31	34	21
116160	6	2	3	5	6	5	15	8	8	6	10	6	12	12	13	12	24	15	25	33	26	33
116224	6	5	9	10	8	7	6	7	5	14	5	8	10	9	13	13	19	19	24	25	24	31
116288	5	3	13	6	3	8	11	10	9	7	10	11	9	8	10	11	23	15	32	26	38	24
116352	9	2	9	6	10	1	6	11	11	11	8	14	17	13	15	15	17	25	20	19	42	26
116416	8	5	6	5	7	5	10	17	6	7	8	7	11	12	17	15	9	12	21	19	35	38
116480	3	6	3	2	9	7	4	10	5	4	7	12	10	8	11	17	16	23	18	32	28	23
116544	5	3	10	5	6	9	2	8	13	7	6	12	12	8	15	18	19	22	25	26	23	26
116608	3	10	5	9	7	3	6	9	13	8	13	9	13	12	16	17	14	13	19	33	28	32
116672	9	5	9	5	2	11	4	11	4	4	9	12	10	17	13	15	16	10	29	30	27	30
116736	2	5	5	3	6	15	7	7	8	9	11	6	11	8	11	11	12	16	20	25	22	25
116800	5	7	3	6	2	2	7	6	5	10	9	10	16	13	14	22	19	22	27	22	27	30
116864	4	2	7	4	5	6	8	5	5	6	8	8	8	10	13	19	20	22	19	25	40	31
116928	6	4	3	3	7	8	5	6	6	10	6	5	9	9	17	20	15	22	19	28	30	29
116992	9	4	6	3	6	9	6	4	7	6	12	11	8	10	14	16	13	14	29	27	26	31
117056	5	6	3	9	10	4	8	9	5	8	8	7	7	10	15	16	16	21	24	25	35	26
117120	6	7	2	3	4	7	7	7	5	5	10	9	11	6	16	10	15	23	23	20	32	35
117184	5	3	5	11	12	6	6	6	5	5	8	10	8	13	14	14	17	24	20	19	21	27
117248	4	6	6	4	4	5	3	7	7	7	10	7	8	18	8	14	19	23	20	33	26	25
117312	5	5	2	4	10	4	5	9	7	8	14	7	9	9	12	18	14	22	17	22	23	39
117376	6	6	7	2	5	6	5	3	9	10	6	6	11	19	11	12	18	20	19	28	26	28
117440	5	5	1	5	6	6	9	9	7	3	7	4	10	9	16	15	14	14	20	22	32	33
117504	5	5	6	4	2	6	7	6	6	4	3	9	7	11	16	13	20	11	19	22	24	43
117568	3	10	3	9	5	6	6	7	5	7	12	10	7	13	13	11	14	19	24	31	33	36
117632	7	7	3	7	4	7	7	7	7	7	8	10	9	12	8	15	16	20	23	23	26	33
117696	7	3	5	3	4	6	13	6	5	9	5	7	14	15	12	12	13	22	19	23	32	16
117760	10	5	6	5	12	7	10	4	4	15	9	7	10	15	16	11	15	15	15	28	23	28
117824	6	5	5	6	6	3	6	5	11	7	4	8	14	13	8	13	15	23	19	37	21	24
117888	6	3	8	2	3	9	11	9	9	11	5	12	9	10	15	13	12	23	29	25	25	40
117952	6	7	5	6	1	10	10	7	11	7	10	8	14	12	12	14	23	9	28	31	26	32
118016	7	10	2	5	7	8	7	3	5	8	12	12	12	7	12	15	10	19	24	25	29	28
118080	8	7	5	7	3	10	5	1	3	7	8	6	16	17	8	7	16	25	23	25	25	31
118144	5	6	3	7	7	7	5	8	7	5	11	11	9	10	10	16	14	20	23	26	26	28
118208	7	6	9	3	6	6	5	10	8	13	5	9	5	6	9	12	18	20	21	28	23	34
118272	9	5	5	7	7	5	8	7	8	6	4	7	13	12	9	17	18	17	18	15	30	21
118336	5	4	6	5	7	8	1	7	4	3	7	6	12	14	11	8	10	22	18	23	26	31
118400	5	6	3	3	8	5	6	9	4	7	6	14	1	12	13	15	11	18	21	22	24	31
118464	4	1	3	3	2	6	10	8	5	8	10	7	9	9	11	15	11	27	18	24	25	27
118528	4	7	3	7	7	4	9	7	8	6	6	5	11	11	7	13	13	22	18	23	19	32
118592	6	4	9	3	2	8	6	6	4	8	7	8	11	11	12	16	14	21	9	21	23	25
118656	5	5	3	7	7	3	6	6	11	5	8	9	8	11	8	16	20	15	15	16	34	30
118720	8	5	8	5	5	10	3	8	5	5	10	8	11	11	9	16	15	16	25	26	19	20
118784	4	5	6	4	4	3	3	6	7	12	4	8	6	11	11	9	13	13	21	22	24	32
118848	7	6	2	1	2	2	4	7	9	4	9	10	6	15	9	16	10	18	19	19	29	22
118912	6	4	2	5	2	3	3	6	5	5	8	7	4	5	9	17	12	25	9	23	16	27
118976	3	4	1	4	5	7	8	7	5	4	4	8	6	7	9	12	8	11	23	20	18	27
119040	5	4	2	1	3	3	8	5	6	4	7	3	4	10	13	9	12	14	24	20	28	18
119104	7	4	4	5	1	5	3	7	2	5	13	12	9	10	6	12	18	18	15	23	24	33
119168	5	2	2	3	6	4	4	3	1	7	8	8	11	6	11	12	14	18	13	19	22	23
119232	7	4	3	4	4	3	4	3	5	5	6	6	5	15	10	13	8	12	15	27	26	23
119296	7	4	4	0	3	6	10	1	6	5	5	8	11	10	18	10	14	20	21	13	27	35
119360	3	1	4	3	3	3	2	7	8	4	9	7	4	11	6	12	9	15	17	24	23	23
119424	5	3	2	3	2	3	3	8	3	3	12	9	9	13	4	13	10	25	9	20	24	26
119488	3	6	6	0	4	5	5	10	7	6	7	6	12	12	11	15	8	12	15	16	30	17
119552	6	3	5	3	3	7	3	6	4	6	13	10	6	8	6	8	18	12	14	18	25	20
119616	2	6	1	4	9	2	3	9	6	8	7	10	14	12	17	15	15	15	12	23	18	22
119680	7	5	0	2	6	3	10	7	11	7	10	9	5	11	9	9	8	13	17	23	21	20
119744	3	1	6	6	7	4	9	5	4	9	9	5	3	9	9	15	13	16	20	27	23	31
119808	13	8	3	1	3	7	6	5	11	4	12	9	8	7	8	14	19	22	18	19	27	31
119872	6	1	4	8	4	1	6	5	2	7	10	7	15	11	14	11	11	17	23	20	27	26
119936	0	4	7	6	5	8	4	6	1	4	6	6	12	8	7	14	14	9	16	19	20	25
120000	7	4	3	3	3	6	2	4	3	9	7	5	10	8	9	12	15	15	17	20	25	24
120064	8	9	6	2	3	8	1	6	4	6	6	6	12	15	10	16	13	13	15	19	29	26
120128	1	4	1	5	3	1	2	2	4	6	11	3	8	10	16	13	9	20	18	20	27	30
120192	3	5	4	4	2	7	2	7	5	8	10	8	6	9	7	11	9	15	13	26	22	24
120256	7	4	3	4	3	5	4	8	5	6	7	10	5	6	14	10	17	18	16	23	32	20
120320	6	2	5	2	7	5	1	3	8	4	3	4	6	7	15	19	15	20	17	25	22	18
120384	2	3	0	5	4	7	8	4	5	6	4	6	12	6	7	14	16	22	15	20	25	18
120448	6	2	1	3	7	3	2	7	2	6	4	10	5	9	4	7	12	13	15	16	25	17
120512	3	2	3	4	2	2	7	7	5	7	10	4	12	9	10	15	15	8	19	23	23	25
120576	5	4	3	4	4	6	2	4	3	6	10	7	6	6	20	11	18	16	16	14	15	23
120640	6	7	7	6	4	5	5	3	3	4	10	9	11	7	5	12	17	13	18	16	19	16
120704	5	3	8	3	2	5	2	6	3	5	3	5	6	14	10	7	17	11	18	15	19	23
120768	1	6	4	2	7	4	5	6	4	6	6	5	7	12	13	12	5	9	31	19	15	24
120832	4	6	3	4	3	2	3	7	10	4	8	4	4	13	10	7	18	15	20	27	18	25
120896	4	3	6	1	3	7	6	4	7	4	7	11	4	11	8	10	11	10	13	17	18	26
120960	2	2	3	3	1	3	4	2	3	2	3	8	6	8	9	10	11	17	16	17	20	24
121024	3	4	4	3	8	2	6	6	8	6	6	6	7	9	7	14	9	18	31	16	15	21
121088	6	2	5	1	1	3	6	6	8	4	4	7	10	5	10	8	13	20	21	26	19	20
121152	3	3	4	3	3	8	3	6	2	7	6	5	6	7	11	11	8	9	21	20	17	26
121216	5	3	3	4	5	3	6	4	7	6	8	7	11	8	14	16	10	17	10	15	20	20
121280	2	0	1	1	1	2	3	4	6	4	9	9	12	10	11	14	10	11	15	19	21	30
121344	3	3	5	3	1	2	1	7	11	5	8	12	9	10	11	12	11	22	13	21	26	27
121408	4	3	0	4	5	4	6	6	7	5	4	9	7	12	15	14	8	19	10	20	13	27
121472	4	2	7	6	3	2	6	7	3	4	7	3	13	10	6	14	9	13	13	11	21	24
121536	3	1	3	3	2	5	8	6	3	9	4	8	6	6	5	5	23	12	13	17	23	26
121600	2	3	4	3	1	5	6	2	6	7	4	7	6	5	8	8	17	16	14	19	25	18
121664	3	2	3	5	8	0	2	4	4	5	8	6	6	10	7	12	11	15	17	19	22	19
121728	2	2	2	3	1	1	1	9	0	6	9	9	6	14	9	12	13	20	13	17	16	21
121792	3	2	2	6	1	2	4	7	6	9	10	5	9	11	11	5	18	4	18	15	27	21
121856	2	4	4	5	6	6	1	6	5	3	5	7	8	11	5	7	15	10	20	18	19	21
121920	7	4	5	3	5	5	4	4	5	2	4	5	7	8	8	12	7	12	20	15	16	19
121984	3	3	2	2	5	2	4	5	4	5	8	9	7	5	11	9	14	14	17	8	15	16
122048	7	3	6	3	2	5	3	1	6	7	7	4	5	8	8	10	6	19	16	23	17	15
122112	4	3	0	2	8	4	1	5	6	4	4	7	8	6	13	12	14	11	14	11	23	21
122176	6	4	3	5	5	1	4	4	3	4	5	8	7	9	9	15	10	18	14	16	15	20
122240	3	1	3	1	4	7	3	7	4	9	7	7	6	8	10	14	17	10	8	19	23	13
122304	3	5	2	4	1	3	4	6	3	4	13	10	4	4	10	11	23	11	21	5	14	23
122368	8	0	4	1	2	4	6	4	2	5	2	7	12	9	8	9	9	18	8	14	21	11
122432	2	4	2	2	4	2	2	5	6	8	4	6	7	6	13	6	9	11	14	17	19	19
122496	3	3	1	6	3	6	7	4	2	6	8	5	8	7	10	7	15	21	18	21	15	16
122560	4	2	1	5	3	5	6	4	8	6	7	10	2	13	10	15	15	15	16	18	24	21
122624	6	3	5	2	6	3	5	3	6	9	4	5	6	10	6	11	13	25	18	14	21	24
122688	2	5	3	3	4	1	4	5	2	6	4	7	6	8	6	9	4	15	12	15	15	18
122752	3	2	2	6	4	5	4	6	3	5	6	7	9	3	9	7	13	16	16	21	15	26
122816	1	4	5	2	1	5	2	4	4	6	3	2	11	13	10	11	13	11	15	15	18	22
122880	4	3	2	3	2	7	1	4	4	7	13	5	6	7	8	9	14	12	26	22	14	21
122944	4	2	3	5	3	2	3	4	2	3	8	9	8	7	8	14	11	12	16	18	29	23
123008	5	6	7	4	3	4	4	4	2	9	8	5	12	18	9	13	11	16	10	24	25	22
123072	1	3	3	3	9	11	12	2	6	6	10	7	10	9	16	15	12	21	17	14	18	19
123136	4	4	6	3	4	4	7	4	8	7	11	7	14	11	12	14	11	16	17	22	21	27
123200	5	5	3	4	3	0	2	11	6	10	7	6	11	7	12	16	16	14	24	14	24	24
123264	3	6	4	5	4	4	6	1	8	8	9	7	8	10	9	16	12	16	19	24	28	20
123328	6	7	2	8	10	7	3	3	5	14	8	12	10	14	19	10	17	16	28	31	28	32
123392	10	4	6	6	7	5	9	7	6	12	14	11	12	15	20	28	23	23	33	27	29	38
123456	27	16	15	12	22	19	17	12	23	20	22	19	22	26	29	28	44	38	52	52	54	71
123520	12	18	21	25	16	14	19	23	30	26	31	28	21	35	43	40	43	40	51	55	74	76
123584	11	13	10	12	14	14	14	11	11	23	25	27	18	22	31	30	32	42	53	49	59	67
123648	8	8	7	8	5	6	7	12	11	10	11	11	22	20	16	31	22	24	30	39	37	36
123712	4	3	5	8	4	4	4	7	6	10	5	8	12	10	21	9	15	11	26	18	24	31
123776	2	5	6	3	4	7	2	1	6	8	6	8	10	6	8	11	11	10	20	12	23	30
123840	4	0	3	3	6	2	7	7	2	13	6	11	6	10	8	9	18	14	16	12	17	23
123904	6	4	4	6	3	1	7	3	10	5	6	5	8	9	9	10	8	16	19	20	23	15
123968	4	2	6	7	3	3	7	6	6	13	4	10	8	8	15	14	16	16	21	13	18	10
124032	5	1	3	6	4	3	5	5	5	5	6	5	6	10	9	12	10	16	14	16	17	17
124096	3	6	4	4	6	4	4	6	3	5	7	3	14	6	6	6	11	15	17	18	16	19
124160	3	4	6	3	5	4	5	4	5	6	3	5	11	7	10	8	14	11	13	23	14	20
124224	4	5	6	3	6	7	1	7	5	9	7	3	8	4	10	8	14	5	13	19	14	11
124288	6	3	6	5	3	3	4	5	3	2	6	5	10	5	4	13	12	13	18	13	12	22
124352	2	5	4	3	2	3	1	4	3	9	6	9	7	6	7	10	8	13	13	13	19	17
124416	4	5	1	9	2	3	3	6	4	2	7	6	9	6	7	8	10	20	11	18	21	23
124480	3	3	2	4	3	5	2	7	3	9	3	4	5	8	10	17	10	9	14	11	20	17
124544	4	3	2	1	7	6	4	4	4	8	3	3	5	3	8	8	9	10	5	16	28	20
124608	2	0	2	3	11	4	3	3	2	3	8	3	6	10	8	10	10	10	17	15	21	23
124672	1	5	4	3	1	2	0	6	2	4	5	3	9	3	14	6	21	12	11	19	18	23
124736	1	3	3	2	2	3	1	3	2	7	5	4	6	7	10	9	11	12	12	27	18	25
124800	3	3	4	1	3	1	3	3	4	4	6	3	4	9	6	7	8	6	9	15	12	21
124864	0	2	4	1	4	2	5	5	7	7	5	6	10	7	6	12	11	9	8	13	14	22
124928	6	2	1	1	5	5	4	1	3	4	5	5	8	3	12	12	11	8	11	8	9	21
124992	6	2	2	1	1	4	4	2	6	4	3	6	4	14	7	10	7	12	12	17	16	15
125056	0	2	3	1	1	4	3	2	6	6	5	8	4	8	5	5	11	13	16	12	19	18
125120	1	2	2	2	1	4	6	3	3	6	8	5	7	6	8	8	8	11	15	20	13	15
125184	2	2	1	2	1	2	2	1	3	9	7	8	6	6	9	9	8	13	17	12	12	17
125248	1	5	2	1	5	4	3	7	3	5	7	9	4	8	3	10	11	11	9	11	15	16
125312	5	4	3	1	7	4	2	3	4	5	4	4	9	11	9	8	13	18	11	18	16	18
125376	2	4	3	2	5	1	4	5	5	4	1	2	11	7	1	10	11	9	17	19	11	12
125440	5	0	6	3	2	3	2	4	7	9	1	6	6	9	8	10	11	14	14	15	12	11
125504	5	0	2	0	0	3	2	2	4	7	5	1	4	7	6	16	13	11	16	20	20	20
125568	0	0	4	1	1	5	4	2	4	3	8	3	4	8	6	8	8	14	18	20	13	13
125632	4	1	1	6	4	5	4	3	5	5	5	5	7	6	10	11	10	11	12	12	14	10
125696	1	1	4	1	2	1	2	4	4	5	6	4	9	6	4	7	9	13	16	8	18	25
125760	2	1	1	7	6	6	3	3	4	3	8	4	6	4	8	14	9	16	9	13	15	27
125824	1	0	1	4	3	1	6	3	2	14	2	10	4	6	5	7	10	13	10	20	18	15
125888	1	3	3	2	2	4	2	3	3	3	4	6	3	1	7	9	10	15	8	11	15	17
125952	4	2	1	3	4	3	2	2	4	3	7	5	2	6	4	17	3	8	18	13	11	16
126016	2	2	2	2	4	3	0	4	4	2	3	5	8	8	8	12	11	9	3	11	20	13
126080	4	1	4	4	3	2	2	4	2	4	5	5	6	3	9	7	14	8	15	23	19	20
126144	4	2	2	3	2	5	6	4	6	5	4	5	7	6	8	12	7	15	10	17	16	26
126208	2	1	3	5	2	5	3	4	5	9	7	1	4	10	13	6	5	4	11	11	13	15
126272	2	2	3	0	1	2	5	4	1	6	2	2	4	5	5	8	8	11	13	12	19	15
126336	2	4	2	3	4	4	1	6	2	1	2	6	6	6	4	12	12	13	8	16	14	20
126400	2	1	4	3	3	2	3	1	5	8	2	3	3	6	15	3	12	11	16	8	19	19
126464	2	1	1	2	4	1	2	0	1	8	5	3	9	5	8	8	11	16	10	17	11	15
126528	4	3	4	2	6	3	4	3	3	6	6	5	2	12	9	7	12	7	12	14	14	18
126592	2	1	3	4	6	4	3	1	3	5	3	5	8	6	4	8	4	11	16	11	10	22
126656	3	4	1	1	6	4	1	4	7	2	6	8	9	11	8	10	7	8	9	13	20	18
126720	2	3	1	1	1	4	0	0	4	10	4	7	8	9	10	8	11	9	10	17	18	11
126784	3	1	3	0	4	7	5	3	5	3	7	1	9	12	8	4	7	14	15	9	14	19
126848	2	0	1	2	5	2	1	4	5	2	5	5	11	5	8	10	5	8	14	19	9	19
126912	2	2	3	2	3	3	8	5	5	2	5	1	5	7	8	7	10	8	13	12	19	18
126976	4	2	3	3	4	3	2	2	4	1	7	6	8	7	7	6	15	10	15	9	12	15
127040	2	4	2	4	2	4	2	2	7	3	4	4	7	1	7	12	8	14	4	11	13	20
127104	4	3	4	5	4	3	3	2	4	2	6	7	9	9	5	10	17	14	15	15	17	19
127168	0	1	1	2	5	4	2	2	4	3	5	8	8	7	14	7	10	11	13	13	9	21
127232	2	1	1	3	3	2	3	0	4	3	5	9	6	7	11	10	9	7	12	12	16	21
127296	1	2	1	0	5	4	1	1	4	3	2	5	12	7	8	8	7	12	9	10	17	8
127360	2	3	2	1	5	1	3	4	1	1	4	10	5	7	6	9	8	10	9	18	18	9
127424	4	1	1	2	3	3	1	2	7	1	4	3	3	1	11	6	9	10	17	17	16	18
127488	3	3	3	1	3	2	3	3	1	5	6	2	4	6	10	11	5	13	10	16	11	17
127552	2	3	0	3	3	3	2	5	6	5	2	7	6	5	10	8	7	14	18	18	14	13
127616	4	1	0	2	3	3	3	2	2	2	4	5	4	8	11	8	4	12	7	18	12	19
127680	2	2	1	2	5	2	6	4	6	2	4	7	2	10	10	6	10	8	12	9	20	16
127744	3	1	1	4	3	4	1	2	4	2	3	4	9	8	8	6	6	11	8	13	13	20
[truncated: 8,051 more rows]
