# Supplementary material for: Unconventional excited-state dynamics in the concerted benzyl (C7H7) radical self-reaction to anthracene (C14H10)
Source: Nat Commun. 2022 Feb 10;13:786. doi: 10.1038/s41467-022-28466-7 (PMC8831467; doi:10.1038/s41467-022-28466-7)
Supplement: Supplementary file 7 — Supplementary Data 5 [file 41467_2022_28466_MOESM7_ESM.txt]

Supplementary Data 5. Time of Flight Mass Spectra recorded between 8.0-10.0 eV with 300 Torr Helium backing pressure of the C7H7 self reaction.
Energy	7.999872	8.099795	8.200245	8.299951	8.400012	8.499968	8.599904	8.699873	8.800123	8.900014	9.000032	9.099959	9.20002	9.299625	9.400228	9.499905	9.599925	9.70013	9.800054	9.900211	9.999944	10.099908
Current	2.720395E-7	2.646515E-7	2.486605E-7	2.420905E-7	2.30596E-7	2.250185E-7	2.11786E-7	1.999611E-7	1.945762E-7	1.878266E-7	1.825134E-7	1.778567E-7	1.758834E-7	1.787668E-7	1.714824E-7	1.625646E-7	1.531567E-7	1.444562E-7	1.355337E-7	1.283016E-7	1.21476E-7	1.146696E-7
0	0	2	0	2	1	0	3	1	0	1	3	0	1	7	1	1	3	2	4	2	4	4
64	0	1	0	0	1	0	0	4	1	1	1	1	1	1	0	2	4	3	1	4	2	5
128	1	0	0	1	2	0	0	0	0	1	1	0	3	3	4	1	0	1	5	2	4	1
192	0	0	0	1	0	1	0	0	1	0	2	1	2	1	4	2	1	1	1	3	2	7
256	2	1	0	0	3	0	0	1	1	1	3	2	3	3	4	6	4	0	0	3	4	4
320	0	0	0	2	1	0	2	0	2	2	0	0	3	2	1	1	5	2	6	8	14	9
384	0	0	0	1	1	0	2	0	2	2	3	3	4	2	4	3	4	2	4	2	7	7
448	0	1	0	0	0	0	1	2	0	1	2	0	1	0	3	1	3	2	10	2	0	2
512	0	1	1	2	0	1	2	2	0	1	1	3	1	1	4	1	4	4	4	3	2	7
576	1	0	0	1	0	1	0	2	0	0	1	0	0	0	1	1	2	3	2	3	2	6
640	1	0	0	1	1	0	0	0	1	0	0	1	2	1	2	1	3	1	2	3	2	8
704	0	0	0	1	0	0	1	1	0	1	1	2	1	0	3	4	4	3	6	5	7	6
768	0	0	0	0	0	1	0	0	2	3	1	5	2	5	3	3	2	5	7	5	7	7
832	0	1	0	0	3	0	1	1	1	5	3	0	0	4	1	2	0	4	5	4	3	5
896	0	0	1	0	1	1	0	0	4	1	1	1	0	3	4	5	2	4	6	6	6	8
960	1	1	0	2	0	1	1	2	0	1	0	2	3	1	2	5	6	9	2	2	7	7
1024	0	1	1	1	0	0	0	0	1	0	1	1	3	0	1	2	3	3	7	0	4	5
1088	1	0	0	0	0	0	3	1	0	1	0	1	2	0	3	1	2	1	3	5	5	2
1152	0	0	0	0	1	1	1	0	2	2	1	1	5	3	4	1	4	2	4	0	5	4
1216	1	0	0	1	1	2	1	0	2	1	1	1	4	0	4	2	5	3	3	6	2	7
1280	3	0	2	6	1	0	3	1	2	0	2	2	4	2	4	4	4	7	7	5	9	11
1344	1	0	0	0	1	0	0	1	2	3	3	1	5	2	3	1	2	6	7	7	9	5
1408	0	1	1	0	0	0	2	0	1	1	1	1	0	4	2	2	3	3	5	2	7	6
1472	1	0	0	0	1	1	0	0	0	1	1	0	0	2	1	4	4	2	5	3	5	3
1536	1	1	0	0	1	0	2	1	1	1	3	1	0	0	2	2	3	3	4	1	6	5
1600	0	0	0	1	0	1	0	0	1	0	1	1	2	4	2	3	2	4	3	2	3	1
1664	1	1	1	1	0	0	0	1	1	0	0	2	3	1	3	6	3	2	4	3	5	8
1728	1	1	1	0	1	1	0	7	0	0	3	5	0	3	4	4	4	4	4	6	7	8
1792	1	0	0	2	0	3	1	0	0	1	1	2	4	1	4	3	6	5	5	3	7	9
1856	1	0	0	2	1	1	1	1	0	0	0	3	2	0	2	4	2	0	7	6	6	6
1920	1	1	0	0	0	0	0	0	0	1	0	0	1	3	2	2	5	3	5	5	2	2
1984	0	0	0	0	2	0	0	3	1	1	2	4	2	2	1	1	5	4	8	3	5	5
2048	0	0	1	1	1	1	2	0	1	1	1	2	2	1	5	3	1	1	10	4	9	2
2112	0	0	1	1	0	1	0	0	0	1	0	3	1	2	4	2	4	5	5	3	4	6
2176	1	1	1	0	1	1	0	0	1	1	1	2	1	3	1	2	0	4	3	4	3	6
2240	0	1	0	1	1	0	0	1	3	3	1	2	4	4	4	3	5	3	3	5	2	5
2304	0	1	0	0	1	0	0	1	1	3	3	0	4	5	3	1	4	7	3	1	4	6
2368	1	0	0	1	0	0	1	0	0	1	0	2	2	1	3	2	3	2	2	5	9	10
2432	0	0	1	0	0	2	2	1	1	0	2	1	3	0	2	4	1	3	3	4	4	2
2496	0	0	0	1	1	0	0	0	0	2	1	0	1	3	1	6	3	1	2	3	3	3
2560	0	0	0	0	0	1	0	1	0	2	1	0	0	2	2	0	0	4	4	5	5	4
2624	0	0	1	0	0	1	1	1	1	0	2	1	2	8	5	3	3	3	3	4	3	6
2688	1	2	0	0	0	0	1	2	0	2	2	2	0	2	2	5	1	2	5	6	3	4
2752	1	0	1	0	0	1	1	1	1	2	2	1	1	2	5	7	3	4	8	4	9	3
2816	1	2	0	0	1	0	0	0	2	1	0	3	1	0	5	5	7	10	3	4	6	7
2880	1	0	0	0	1	1	0	2	0	0	1	1	4	4	4	4	3	3	5	1	3	6
2944	0	0	0	0	3	0	6	0	2	0	1	1	4	3	2	0	3	2	4	4	7	6
3008	0	1	0	1	2	1	1	1	0	2	1	2	1	0	3	4	4	2	0	1	3	6
3072	0	0	0	1	2	1	0	1	0	1	1	4	2	1	0	2	1	5	4	6	10	3
3136	0	1	0	0	1	0	3	0	2	1	2	0	2	4	3	1	4	5	5	6	6	9
3200	0	0	2	0	0	0	3	0	0	1	2	2	2	3	2	3	2	5	8	6	5	7
3264	0	0	1	0	1	0	1	0	2	2	3	2	1	1	4	3	2	4	4	5	5	5
3328	1	0	1	0	2	1	1	0	1	2	2	2	2	1	4	6	3	3	3	2	2	5
3392	0	1	0	0	0	2	1	1	1	0	0	1	3	1	4	3	3	6	4	2	1	3
3456	1	0	0	1	0	0	0	2	0	1	0	0	3	2	1	5	1	2	1	2	8	4
3520	0	1	0	0	2	0	1	0	4	0	2	2	3	1	5	2	4	3	6	4	4	4
3584	1	0	0	0	1	3	0	1	1	2	0	2	4	2	7	3	6	4	4	7	5	8
3648	1	1	0	0	0	0	2	0	0	0	1	1	2	1	1	2	4	3	6	3	8	10
3712	2	0	1	1	1	0	0	2	1	2	0	0	3	5	5	1	2	1	4	5	5	9
3776	0	1	2	0	1	0	0	1	0	1	0	1	2	1	4	2	4	3	1	3	3	8
3840	0	0	0	0	0	2	0	0	0	3	2	2	2	1	3	3	3	6	4	1	1	9
3904	1	1	0	0	0	3	0	0	1	1	1	3	1	0	3	2	5	7	4	2	5	5
3968	0	0	0	0	0	3	0	0	0	4	5	3	2	0	4	1	1	4	4	4	1	2
4032	0	0	1	0	0	2	0	2	3	2	1	2	1	4	2	3	7	5	5	7	6	6
4096	0	0	0	0	2	0	1	0	1	3	0	1	0	3	1	7	3	6	4	4	5	8
4160	0	0	0	1	1	0	0	1	0	2	1	1	0	3	3	5	4	3	5	3	7	6
4224	0	0	1	2	1	2	0	0	1	2	1	1	1	3	0	3	5	4	1	5	1	4
4288	0	2	1	2	1	0	1	2	0	1	3	2	2	0	2	3	3	2	3	8	7	7
4352	0	0	2	1	0	1	2	1	3	3	1	2	3	1	2	1	1	5	5	5	1	4
4416	0	0	0	0	1	1	0	0	2	1	2	0	1	0	3	2	1	2	4	3	5	6
4480	1	0	1	0	0	0	0	0	1	1	1	3	2	1	3	1	2	4	6	6	4	7
4544	1	0	0	2	0	0	1	0	2	1	2	2	2	1	2	3	1	1	2	2	4	9
4608	0	0	0	1	1	2	2	1	1	0	2	0	3	4	3	7	4	3	8	6	4	7
4672	2	2	1	0	0	0	1	2	2	0	1	2	2	0	4	4	3	5	3	5	3	6
4736	0	1	0	0	0	1	2	0	0	1	3	0	3	0	3	3	4	4	8	5	3	11
4800	1	0	0	0	0	0	0	1	0	1	1	2	2	0	2	3	0	4	3	2	6	6
4864	0	0	0	0	1	0	4	0	1	2	2	2	3	1	2	3	2	4	4	6	7	9
4928	1	0	2	0	0	0	0	0	1	0	0	1	2	2	1	2	3	2	3	3	2	12
4992	2	0	1	2	1	0	1	0	1	2	0	4	2	2	2	4	2	3	7	3	4	2
5056	0	1	0	2	1	1	0	1	1	0	0	1	3	3	4	5	2	6	6	5	9	7
5120	2	0	1	1	0	2	0	0	1	1	1	1	4	1	3	5	7	5	6	3	0	11
5184	0	0	0	0	0	0	0	1	0	1	1	1	1	2	3	5	2	3	5	1	2	4
5248	1	0	1	1	1	0	2	2	0	2	0	1	4	4	2	2	7	3	6	8	4	4
5312	0	0	1	0	0	0	0	0	1	0	1	1	3	2	4	4	2	4	3	3	4	5
5376	0	1	0	0	0	0	0	2	0	1	0	1	3	2	3	1	4	4	4	5	5	7
5440	1	0	0	0	2	1	0	2	2	0	3	2	5	1	1	3	2	0	7	2	7	13
5504	0	0	0	0	0	0	0	0	1	1	1	1	0	0	2	1	10	4	2	1	7	6
5568	2	2	1	0	0	0	0	4	0	0	1	2	3	3	2	4	6	4	4	7	5	7
5632	0	1	0	1	1	1	1	1	0	2	3	1	3	7	4	1	3	3	12	7	5	10
5696	0	0	0	0	0	0	1	1	2	3	3	1	1	4	3	3	1	4	2	7	5	6
5760	0	0	0	2	1	1	0	1	3	1	2	0	2	3	3	6	4	3	2	5	6	4
5824	1	0	0	0	0	2	0	0	0	0	2	1	0	1	3	4	3	5	3	5	1	9
5888	0	0	1	0	0	0	0	1	0	1	2	0	3	0	4	5	3	4	2	2	2	5
5952	1	0	1	2	0	0	3	0	1	1	2	1	2	1	3	2	3	2	4	2	7	7
6016	1	1	0	1	1	0	1	0	0	1	1	0	5	4	2	4	2	7	7	7	7	6
6080	0	0	0	1	1	0	1	1	0	1	2	4	2	2	3	2	0	3	2	6	10	8
6144	2	0	2	0	1	0	2	0	2	1	0	4	2	2	1	4	0	4	5	1	7	6
6208	1	0	0	0	0	3	2	1	0	3	1	2	4	1	5	7	6	0	4	4	5	5
6272	1	0	0	0	0	0	0	2	0	0	1	0	2	2	3	2	2	3	8	4	8	6
6336	0	0	1	1	1	0	0	0	0	1	0	1	2	1	3	1	2	5	1	3	2	7
6400	1	0	0	2	0	2	0	1	2	3	0	0	2	1	4	3	1	2	3	7	2	13
6464	0	0	0	2	0	0	2	2	2	0	2	2	0	0	2	3	3	2	3	7	7	5
6528	0	0	0	0	0	0	0	0	0	0	0	4	3	3	2	5	2	4	4	3	4	4
6592	0	1	1	0	1	0	2	0	1	0	1	1	2	4	4	2	2	2	3	9	7	10
6656	0	0	0	1	1	0	1	1	0	0	3	1	0	4	2	4	1	2	6	3	6	2
6720	0	0	0	3	0	0	1	1	2	1	3	2	0	1	1	6	3	1	6	4	4	3
6784	1	0	0	0	0	0	1	1	0	3	1	3	0	1	1	3	6	3	2	4	2	7
6848	0	1	0	0	1	1	1	0	1	2	2	0	0	4	4	2	2	6	6	3	6	5
6912	0	1	1	0	2	0	0	1	0	1	2	1	1	5	1	3	8	2	2	5	7	8
6976	0	1	1	1	1	1	1	2	2	1	0	0	1	1	1	0	5	3	3	5	3	5
7040	1	0	1	1	1	1	0	0	1	3	1	0	1	1	2	3	2	2	8	5	8	3
7104	0	0	1	0	1	0	0	1	2	1	1	2	3	0	2	0	1	1	3	3	6	4
7168	1	0	0	1	0	0	0	0	1	0	0	0	2	4	4	5	1	4	7	4	6	4
7232	0	1	1	0	0	0	0	1	0	0	0	2	2	2	5	4	3	3	1	4	3	5
7296	0	0	0	1	0	0	0	0	1	0	3	1	1	3	4	3	3	1	6	7	3	4
7360	0	1	0	1	1	0	1	0	0	1	1	1	3	5	1	4	0	5	7	4	6	7
7424	0	1	0	1	0	1	1	1	1	2	3	0	2	2	1	2	2	4	5	6	6	7
7488	0	1	0	0	2	1	0	1	0	0	0	0	4	1	0	1	2	8	4	5	4	3
7552	1	0	0	1	0	1	0	1	2	1	1	1	1	3	3	6	3	5	2	1	3	8
7616	1	0	0	0	0	2	0	1	1	4	0	1	1	0	6	2	4	6	6	4	3	5
7680	1	0	0	3	2	0	1	0	0	0	2	3	5	1	3	5	2	3	7	3	6	4
7744	2	0	1	0	0	0	0	3	2	1	3	0	2	3	4	2	2	7	4	4	5	1
7808	0	1	1	0	1	1	0	1	1	2	1	0	1	2	2	3	5	8	4	3	3	4
7872	0	0	1	1	0	1	2	0	1	2	4	1	0	1	1	2	4	2	9	3	5	6
7936	0	0	1	0	1	1	1	1	3	1	1	0	1	1	3	4	3	6	5	6	4	4
8000	0	0	2	1	0	1	1	1	0	2	0	3	2	5	0	5	2	3	3	7	1	7
8064	0	0	1	1	0	1	1	0	1	0	3	3	0	1	3	4	3	7	3	2	6	7
8128	0	1	1	3	1	0	1	0	0	0	2	1	0	0	7	2	6	2	5	6	2	5
8192	0	0	1	1	0	0	3	0	1	4	2	1	3	0	3	2	2	4	3	6	4	1
8256	0	1	0	1	1	3	2	4	0	1	2	0	3	3	4	2	6	2	2	4	7	3
8320	1	1	1	1	1	0	0	0	0	1	2	0	1	2	5	3	1	1	3	7	3	8
8384	1	3	1	0	0	1	0	1	1	1	4	1	2	3	4	1	4	4	9	4	5	10
8448	0	1	0	1	0	0	3	1	1	2	1	3	0	3	4	3	5	3	4	6	3	5
8512	0	0	0	1	0	1	1	2	0	0	4	0	0	1	2	5	5	5	5	3	4	5
8576	3	0	1	1	0	1	1	0	1	4	1	4	1	1	1	3	3	7	1	3	4	10
8640	2	0	1	0	0	0	1	0	0	3	0	3	1	4	2	4	2	4	6	2	6	5
8704	0	0	2	1	1	0	1	1	2	1	0	1	1	2	3	3	4	0	2	1	5	3
8768	0	0	0	2	0	0	1	1	0	1	1	1	2	3	2	1	4	6	2	3	2	7
8832	0	0	0	1	0	0	0	1	3	0	0	1	2	2	2	4	1	4	6	5	7	7
8896	0	1	0	0	0	1	0	1	0	0	1	2	0	3	3	5	6	5	4	2	3	7
8960	0	0	0	2	0	0	1	1	2	1	2	1	2	2	7	4	5	2	4	3	2	7
9024	0	0	0	1	1	0	4	0	0	2	1	2	3	1	8	8	1	7	6	6	5	3
9088	0	0	0	1	1	1	0	1	0	0	2	5	0	3	4	1	2	4	7	5	3	9
9152	1	0	1	0	0	0	1	2	1	0	2	0	2	1	3	2	4	4	3	5	7	5
9216	0	0	0	1	0	1	1	1	1	1	1	4	2	3	5	2	1	1	3	3	3	2
9280	0	0	0	0	1	1	2	0	2	1	3	4	0	1	2	0	5	6	5	5	1	4
9344	1	0	0	1	1	0	0	1	1	0	0	2	5	4	3	3	2	1	9	4	4	4
9408	0	1	1	1	0	0	0	2	5	1	0	1	0	1	4	4	4	6	1	3	10	10
9472	0	0	0	0	1	0	0	1	1	1	0	4	0	0	4	2	2	4	4	7	3	4
9536	0	1	0	0	0	0	0	0	0	0	2	1	1	1	1	4	3	7	6	7	4	3
9600	0	0	1	0	2	1	2	1	0	1	2	1	1	4	1	4	5	6	1	3	6	5
9664	0	1	0	0	0	1	1	1	0	2	1	0	1	2	5	3	6	5	6	2	6	5
9728	0	1	0	0	1	2	1	2	4	1	0	1	2	2	1	3	1	2	4	4	3	10
9792	0	0	1	0	1	0	0	1	3	3	0	2	2	0	3	5	2	8	6	2	2	4
9856	1	0	0	0	0	1	0	1	0	1	2	1	2	4	1	6	4	7	5	1	5	8
9920	1	0	1	0	0	3	1	0	2	1	1	1	2	0	4	3	5	4	3	4	3	7
9984	0	0	0	0	1	0	1	1	1	1	1	2	4	2	0	2	5	2	9	4	4	6
10048	0	0	0	0	1	0	0	0	0	1	2	2	1	3	4	2	2	3	6	3	4	3
10112	0	1	1	1	0	0	0	1	1	2	5	2	2	2	3	2	6	7	9	7	8	7
10176	1	1	0	0	1	0	0	1	0	0	1	0	1	2	4	0	5	1	7	3	3	5
10240	1	0	3	1	1	0	2	5	1	2	3	2	6	3	3	5	4	3	5	5	8	4
10304	3	0	2	0	0	1	1	3	0	1	1	3	2	1	1	6	1	4	3	5	5	5
10368	0	1	0	2	1	0	1	0	3	1	3	2	2	5	2	2	2	5	2	3	4	4
10432	0	0	0	0	1	0	0	0	0	0	1	0	6	1	1	0	1	4	4	2	3	6
10496	0	0	1	0	1	1	0	0	1	0	0	4	6	4	3	2	4	3	7	5	4	6
10560	0	0	0	1	1	0	2	1	0	1	0	4	3	2	6	0	3	5	8	5	6	2
10624	0	2	0	0	0	0	0	0	1	2	1	0	1	3	5	3	3	3	2	3	1	8
10688	2	2	1	1	1	0	0	1	2	1	1	1	0	3	3	0	1	3	6	3	4	6
10752	0	1	0	0	1	2	1	2	1	2	0	0	2	1	3	2	2	1	5	5	5	7
10816	0	1	0	0	0	1	1	0	1	3	3	1	1	2	4	4	1	4	1	5	6	3
10880	1	0	1	1	2	3	4	4	1	2	3	3	5	9	9	9	9	7	9	10	15	13
10944	2	1	3	4	1	0	2	7	4	4	7	9	8	13	7	13	9	10	11	18	27	19
11008	4	7	3	3	2	7	5	4	3	13	6	9	17	15	17	20	23	28	35	31	31	22
11072	11	8	6	5	11	10	11	11	16	10	13	24	16	37	35	38	40	43	54	49	74	83
11136	16	14	23	19	26	26	26	25	26	40	33	48	60	53	83	106	88	102	115	123	153	160
11200	26	25	33	21	30	35	31	38	46	49	64	72	81	98	129	141	160	167	172	199	215	246
11264	31	16	22	18	38	25	41	39	42	45	51	65	78	104	110	107	121	141	150	139	194	193
11328	9	6	11	12	15	25	21	30	26	28	34	27	36	55	74	67	76	66	87	109	126	123
11392	5	7	14	14	17	8	11	11	18	21	12	26	30	32	41	48	43	48	53	58	61	59
11456	4	6	9	4	5	8	10	5	9	6	9	13	11	19	21	21	20	29	37	24	27	35
11520	2	5	5	4	5	2	7	4	15	7	8	10	13	18	13	16	18	26	15	19	29	27
11584	5	5	6	3	3	4	10	4	13	5	11	13	13	15	13	20	16	22	23	23	28	27
11648	6	5	4	9	9	3	4	4	5	8	5	9	15	9	24	19	19	26	21	22	31	23
11712	2	2	1	6	9	6	5	10	5	12	8	14	5	16	20	16	12	28	19	20	22	23
11776	7	5	8	5	2	8	8	6	6	13	10	13	10	10	14	18	22	18	26	27	29	25
11840	10	3	6	5	9	7	6	6	13	12	12	15	12	15	24	19	26	27	30	24	27	33
11904	5	6	5	7	2	5	4	4	10	6	10	11	18	12	9	22	22	20	23	30	26	31
11968	5	5	7	4	7	9	7	7	6	10	13	4	12	12	25	21	23	25	29	28	27	43
12032	2	6	4	3	3	5	9	9	8	10	8	15	13	20	23	19	26	17	32	23	28	30
12096	4	3	1	2	5	5	3	8	7	5	6	12	9	9	19	20	12	18	16	13	24	25
12160	3	7	3	5	4	5	13	8	13	8	6	13	18	16	23	21	20	25	22	30	18	32
12224	12	6	6	7	8	8	8	15	9	11	9	17	16	19	20	21	15	36	38	48	38	34
12288	3	5	2	6	2	4	2	8	4	6	4	13	10	17	7	26	25	14	31	21	31	25
12352	3	6	8	8	9	3	12	11	9	14	5	11	8	10	20	17	25	20	16	29	29	22
12416	4	5	4	4	4	5	7	9	12	10	10	11	10	18	30	17	22	23	21	26	26	24
12480	0	3	7	4	6	6	11	4	11	7	6	14	6	15	14	14	17	18	32	21	21	25
12544	5	3	6	7	5	2	3	6	6	9	11	9	9	7	15	16	13	20	14	22	27	13
12608	5	6	4	3	4	3	3	3	4	4	7	6	9	12	19	9	9	21	17	19	25	20
12672	3	3	3	1	1	2	2	3	6	2	8	6	5	7	10	7	9	11	7	12	12	16
12736	2	5	3	0	3	2	4	3	6	4	4	9	3	5	8	5	11	9	10	11	15	13
12800	3	2	2	5	0	2	2	3	4	4	9	6	3	11	7	12	6	9	14	15	13	19
12864	3	3	2	1	3	3	4	2	2	3	6	7	7	9	10	9	9	12	11	4	14	15
12928	2	1	2	3	4	4	2	3	5	4	1	4	6	6	3	8	9	9	6	9	9	16
12992	2	0	2	2	2	2	4	2	2	3	3	7	3	8	10	9	13	6	7	14	12	18
13056	2	0	3	0	1	1	3	1	2	3	7	2	6	8	11	6	12	12	8	12	11	9
13120	2	2	2	3	2	3	5	3	4	4	5	4	13	7	8	13	9	10	16	9	19	19
13184	2	1	2	5	2	3	3	3	6	2	5	3	4	7	15	9	5	19	5	21	17	6
13248	3	2	2	5	5	2	3	5	3	6	1	5	6	10	15	13	13	11	16	13	22	19
13312	2	1	2	0	1	2	0	5	2	3	8	7	5	8	8	10	7	13	16	10	14	19
13376	3	2	0	1	4	4	4	4	2	2	6	5	6	5	6	8	15	12	11	12	14	23
13440	0	1	2	1	1	3	5	0	2	1	6	6	10	14	11	12	10	12	9	13	11	19
13504	3	0	3	2	4	2	3	1	3	2	3	10	6	7	7	13	7	8	7	11	16	10
13568	3	2	0	2	2	6	0	2	5	4	2	2	6	8	8	4	11	11	10	15	17	10
13632	3	0	4	3	2	5	4	4	5	6	4	3	2	7	7	14	15	16	14	14	14	14
13696	1	4	4	1	2	3	5	1	5	4	3	1	8	7	10	10	14	7	9	11	17	17
13760	1	4	0	3	1	1	3	6	4	3	2	7	10	13	9	8	8	19	11	16	13	10
13824	4	6	3	1	4	1	2	5	4	2	5	7	9	8	16	12	12	4	12	9	19	17
13888	2	0	4	2	3	1	3	4	7	1	3	3	9	7	17	7	5	16	18	18	19	12
13952	2	3	3	1	4	4	5	3	2	5	10	8	2	5	7	9	13	6	13	9	9	12
14016	0	3	0	1	2	4	4	2	1	6	9	1	8	1	8	13	8	10	11	10	17	22
14080	2	4	2	5	1	0	1	4	9	7	1	2	4	6	13	13	5	8	14	13	11	10
14144	3	3	3	2	2	3	3	8	3	7	5	9	4	8	15	11	10	12	13	12	15	14
14208	2	4	0	4	2	5	2	1	4	5	6	5	6	6	11	11	6	20	15	14	9	26
14272	3	1	1	0	2	2	1	2	6	4	1	2	8	8	4	15	9	12	19	13	17	11
14336	3	5	6	2	5	3	5	1	3	2	0	7	4	4	10	8	9	13	8	11	8	11
14400	2	2	1	1	4	1	4	4	4	1	1	6	0	6	9	14	13	6	18	9	8	10
14464	1	2	1	0	0	1	4	3	1	3	2	3	5	7	9	7	7	8	12	12	8	8
14528	1	5	2	2	1	4	3	1	1	6	5	4	1	6	7	4	4	14	11	15	8	12
14592	0	0	2	0	3	4	2	7	4	4	6	5	8	14	9	7	11	6	7	13	16	17
14656	3	2	2	2	3	2	2	7	5	7	4	9	7	6	6	10	12	7	17	17	21	21
14720	2	0	0	1	3	3	2	2	4	3	1	1	9	10	8	10	7	12	16	14	12	8
14784	2	1	1	0	1	3	4	3	5	5	5	4	9	10	6	9	2	17	14	8	14	13
14848	3	0	3	0	0	5	2	4	2	4	4	4	7	4	7	7	9	12	16	13	5	10
14912	2	2	0	3	3	3	3	7	5	5	5	6	8	5	5	10	7	12	8	11	15	11
14976	2	2	2	3	1	4	3	2	1	2	1	5	2	5	8	10	16	6	12	10	13	14
15040	4	1	2	1	2	3	2	1	2	6	4	6	6	13	7	11	2	9	17	7	10	11
15104	10	3	2	0	4	0	5	7	2	3	2	6	6	10	11	8	13	15	15	18	6	12
15168	2	4	4	0	4	1	5	2	3	1	5	8	9	7	8	14	14	12	13	15	26	16
15232	2	0	1	2	2	3	3	1	3	4	3	8	3	6	6	6	13	6	6	11	11	10
15296	1	1	2	3	1	3	4	1	3	4	2	4	4	10	9	7	14	6	11	12	10	15
15360	2	0	1	2	2	2	2	2	2	6	4	4	3	8	2	12	4	5	11	8	11	14
15424	2	0	3	0	4	3	1	4	4	4	0	8	6	3	8	5	8	10	13	6	9	12
15488	6	2	1	2	2	4	1	2	2	4	1	6	9	8	14	7	18	10	12	10	14	14
15552	0	1	2	2	0	6	3	4	4	6	7	4	7	11	6	9	8	16	12	16	17	26
15616	0	2	4	5	2	1	2	2	6	9	4	4	6	8	8	6	7	21	15	7	15	20
15680	2	2	3	5	1	1	2	5	8	5	8	6	7	11	6	7	13	15	15	9	12	18
15744	2	0	1	4	2	0	3	2	7	10	1	7	3	6	10	6	6	14	12	10	13	13
15808	0	3	0	8	2	1	1	2	0	6	5	6	7	5	7	4	10	4	10	17	12	10
15872	1	1	2	5	3	2	3	4	4	2	2	5	3	5	3	7	7	17	16	7	12	7
15936	2	2	1	1	3	2	4	3	1	3	4	8	3	5	6	10	5	4	14	8	11	10
16000	1	1	3	2	2	1	1	2	6	2	3	5	2	7	9	11	9	18	10	14	9	13
16064	3	3	1	2	0	1	5	2	7	6	4	6	9	9	14	14	6	11	10	22	19	15
16128	2	2	3	2	6	4	2	7	4	7	3	9	7	6	6	9	12	7	16	17	20	13
16192	2	1	3	0	2	0	2	3	1	4	0	8	9	7	10	10	9	12	17	13	13	15
16256	2	3	0	3	3	3	1	4	4	5	1	3	7	7	4	6	8	6	7	11	15	12
16320	0	2	1	1	3	1	4	10	4	5	2	5	3	8	12	12	7	17	10	11	15	13
16384	1	3	3	0	1	4	2	6	4	5	3	4	11	6	4	5	6	9	14	8	9	19
16448	3	0	1	3	3	2	2	2	3	6	6	10	8	9	9	6	10	11	17	8	7	13
16512	2	1	3	4	3	2	2	3	1	5	4	8	3	9	10	12	8	16	18	8	16	9
16576	4	4	2	4	5	5	1	4	10	4	7	10	4	8	9	13	12	13	9	11	13	15
16640	1	1	1	2	3	3	5	8	1	2	5	8	2	10	11	6	11	12	9	15	14	12
16704	4	1	2	3	3	0	2	4	2	3	5	8	1	13	5	14	10	7	9	16	13	12
16768	2	3	0	2	3	4	2	2	4	5	1	7	1	4	7	6	10	11	8	13	19	7
16832	3	1	1	1	3	2	4	6	2	5	7	5	5	8	10	14	7	11	5	11	9	18
16896	1	2	2	4	2	4	1	4	4	5	1	5	4	9	12	8	4	12	11	20	12	10
16960	1	1	2	2	1	1	1	2	2	7	0	8	4	5	11	11	9	8	7	12	18	13
17024	1	5	1	2	3	3	2	2	3	4	8	4	6	12	8	12	14	8	11	20	16	15
17088	1	5	3	2	1	1	0	1	2	2	8	7	7	2	13	5	16	8	6	14	12	14
17152	2	3	1	3	0	2	2	1	4	1	2	1	4	3	9	16	9	11	15	15	16	23
17216	2	3	3	0	2	1	4	2	4	2	2	5	6	10	6	11	12	13	15	16	15	11
17280	2	0	1	2	1	4	4	5	2	3	4	3	7	9	10	5	12	6	12	10	15	13
17344	0	1	1	0	2	3	1	4	3	2	3	4	5	6	7	11	14	7	14	15	13	13
17408	0	2	3	3	2	1	3	3	3	10	5	5	5	6	9	9	8	19	14	15	11	14
17472	2	2	1	4	5	4	3	2	2	2	3	3	4	12	10	11	10	10	16	14	21	15
17536	2	2	2	0	2	2	3	6	5	4	3	4	6	9	13	4	14	5	13	16	19	11
17600	0	1	2	0	0	1	4	2	8	6	6	5	6	3	9	8	8	6	14	12	11	16
17664	1	0	5	3	3	3	4	3	2	2	4	4	5	4	6	16	11	8	5	12	12	13
17728	0	1	2	1	0	2	0	6	2	1	4	3	5	4	5	10	5	5	13	16	14	11
17792	2	1	1	1	1	2	2	2	3	2	5	7	8	5	7	4	8	10	14	12	11	12
17856	0	1	1	0	3	0	3	4	4	1	5	3	6	5	10	5	6	13	13	13	17	11
17920	2	2	1	5	5	4	2	1	2	9	3	6	8	3	11	11	18	12	21	16	22	13
17984	3	0	1	2	0	2	1	5	1	3	8	4	7	10	10	14	10	12	11	17	17	16
18048	0	1	2	3	1	4	4	2	3	6	4	7	5	7	7	10	15	6	14	9	9	14
18112	1	6	2	4	3	3	1	2	3	4	5	14	5	8	9	9	8	13	13	14	10	10
18176	4	2	1	2	2	2	4	3	2	4	6	2	4	10	3	8	8	11	7	14	16	9
18240	0	1	1	1	1	1	0	2	2	3	3	6	5	4	4	6	10	7	9	14	9	15
18304	2	3	1	2	3	3	3	8	1	2	7	8	6	5	10	11	9	13	10	12	12	14
18368	0	0	1	3	0	4	3	3	3	5	1	6	8	7	6	13	18	12	12	7	12	13
18432	0	0	1	3	4	2	0	0	2	3	6	6	6	8	7	7	15	9	12	6	15	15
18496	0	2	1	3	3	4	5	5	4	2	6	7	3	4	4	7	12	3	10	15	11	19
18560	1	3	2	3	2	2	2	4	4	3	3	6	6	8	11	3	11	12	8	10	13	10
18624	2	0	1	2	5	1	3	0	3	1	5	5	4	6	10	9	13	12	16	14	9	17
18688	1	3	3	4	1	1	0	2	4	3	6	2	4	11	6	8	10	6	15	14	11	16
18752	1	0	3	1	4	3	2	4	7	7	1	7	5	7	8	10	4	9	18	20	13	11
18816	0	1	2	3	5	7	2	2	6	6	2	2	5	7	4	11	10	12	19	6	15	16
18880	2	4	5	2	2	1	3	4	2	8	3	11	6	11	11	11	12	10	16	12	16	22
18944	2	2	3	1	3	3	6	5	4	5	3	6	4	8	17	17	6	9	10	13	20	13
19008	4	1	3	2	4	0	0	1	1	3	8	5	3	7	7	7	6	10	12	15	8	17
19072	5	2	4	5	4	6	1	6	6	3	7	6	2	7	8	14	9	10	15	13	13	13
19136	1	1	5	2	1	1	3	3	5	6	5	4	7	8	5	8	13	12	5	14	16	14
19200	1	2	2	1	1	4	3	4	6	5	4	5	4	6	9	3	8	16	4	12	14	15
19264	4	2	3	2	1	4	1	4	3	3	4	8	4	8	9	6	13	12	9	21	9	11
19328	2	3	1	1	5	2	1	4	8	9	6	4	5	10	12	14	11	9	11	11	12	18
19392	2	0	3	1	4	2	5	3	7	1	3	1	4	9	18	10	15	5	10	14	20	21
19456	1	1	0	1	1	3	2	6	4	8	1	5	7	6	8	16	9	11	16	10	10	14
19520	2	4	1	3	3	2	2	2	2	3	1	7	5	7	7	8	11	8	15	20	16	10
19584	2	2	4	5	8	3	4	4	4	1	4	4	9	13	10	7	8	10	13	11	12	14
19648	6	5	1	2	0	2	0	1	2	4	3	3	5	11	4	10	13	12	12	8	13	13
19712	2	2	5	6	2	1	1	4	2	5	3	6	5	6	9	7	5	12	15	14	9	19
19776	1	3	0	1	2	4	3	1	5	4	4	2	4	7	7	8	13	15	10	9	10	13
19840	2	4	3	0	5	3	3	7	8	7	4	3	4	6	8	7	12	9	14	9	19	17
19904	1	5	3	1	5	5	4	2	2	3	3	4	8	3	9	15	11	13	12	16	8	10
19968	1	1	1	2	3	5	4	4	6	3	1	10	10	8	5	3	6	13	19	14	13	17
20032	2	0	1	1	2	1	5	2	4	7	9	3	7	7	7	7	13	17	7	15	12	15
20096	2	1	2	4	3	6	4	1	2	7	6	3	11	7	8	6	8	14	9	15	15	12
20160	1	2	2	0	1	2	2	4	4	4	5	1	10	4	6	7	10	10	6	9	10	22
20224	1	0	0	1	2	4	2	11	3	8	4	9	6	5	13	18	13	14	13	10	19	8
20288	0	4	0	2	2	3	2	2	8	3	7	6	8	8	9	13	16	11	13	12	13	13
20352	3	2	3	2	1	2	5	1	3	5	9	9	6	9	7	8	7	13	17	14	14	18
20416	2	4	4	3	1	0	2	4	4	2	5	6	5	5	10	9	22	9	18	10	23	11
20480	0	1	2	3	2	2	2	2	4	4	7	8	12	13	9	9	8	11	16	18	21	19
20544	2	1	1	1	5	1	1	3	1	5	4	3	5	3	10	6	12	5	15	12	13	17
20608	0	2	1	1	3	2	2	2	5	4	6	9	6	7	10	8	5	5	13	7	14	12
20672	1	2	2	3	3	1	1	3	2	3	7	3	5	6	7	9	6	9	12	5	10	17
20736	1	4	6	2	1	1	2	4	5	3	5	5	8	8	11	7	10	12	8	14	15	16
20800	3	4	3	3	3	1	5	2	4	6	5	7	9	10	13	14	6	8	11	14	19	13
20864	0	3	0	6	2	4	4	3	5	6	4	5	4	9	7	11	16	13	13	14	13	15
20928	1	2	1	2	6	4	2	5	3	4	2	2	5	6	12	8	10	13	9	14	14	20
20992	2	1	3	1	1	4	4	2	8	1	8	8	7	15	8	14	2	9	15	16	11	10
21056	3	0	1	4	6	2	0	2	2	4	6	5	10	10	12	12	14	12	15	14	15	16
21120	0	1	2	2	3	2	4	5	3	7	2	6	10	8	7	12	8	10	8	15	15	12
21184	3	3	3	2	4	4	4	4	4	6	4	8	3	11	9	11	12	10	14	15	15	12
21248	0	3	1	2	4	1	2	3	2	4	4	7	7	8	7	10	19	17	12	19	17	12
21312	1	0	3	1	0	6	3	2	4	7	4	3	8	8	10	7	7	11	12	14	23	14
21376	2	3	3	2	4	2	2	2	4	10	5	2	8	3	5	10	13	11	19	16	14	12
21440	1	1	1	3	2	3	3	6	3	4	6	11	9	9	10	16	8	10	15	21	18	18
21504	1	3	2	0	0	4	4	3	7	6	7	1	4	11	3	7	10	4	11	10	10	17
21568	1	3	2	1	4	2	1	3	4	1	8	6	7	8	8	14	8	14	9	9	16	14
21632	2	3	3	2	2	1	2	4	8	8	4	6	2	6	7	6	14	14	9	17	6	16
21696	1	5	1	0	7	3	6	2	3	6	2	8	5	3	8	9	14	9	13	6	17	13
21760	3	0	1	1	1	4	0	9	2	7	3	4	8	9	11	11	10	4	5	10	15	9
21824	2	1	3	3	5	1	3	4	3	4	3	3	10	7	11	10	8	9	10	15	12	18
21888	0	0	1	5	0	3	3	2	2	5	4	4	10	10	9	12	22	10	14	9	19	16
21952	3	2	0	1	2	1	4	5	3	2	1	5	5	13	13	14	11	11	15	9	12	22
22016	1	4	2	2	1	4	3	4	2	9	4	3	6	8	9	6	11	9	10	22	17	14
22080	5	2	6	1	2	2	1	2	4	3	6	4	1	8	11	8	9	15	15	10	11	25
22144	1	0	2	1	3	3	2	6	2	7	4	7	4	6	11	5	15	12	14	11	10	18
22208	3	0	2	2	3	5	3	6	6	6	3	7	11	11	10	15	11	12	14	16	18	8
22272	2	6	3	2	4	4	3	0	2	3	3	6	2	9	11	10	11	7	6	10	16	18
22336	1	2	2	3	5	6	2	3	8	7	6	12	6	8	6	10	8	8	16	13	15	19
22400	2	1	2	4	2	3	7	0	2	5	6	2	7	8	6	11	7	8	18	9	11	11
22464	2	3	2	4	7	6	3	6	6	3	9	7	4	6	8	10	7	9	6	16	16	17
22528	1	2	5	4	1	2	4	1	2	3	4	5	2	12	10	8	13	10	15	16	15	21
22592	0	1	3	2	2	2	1	4	3	1	4	2	9	9	7	16	11	23	11	10	18	16
22656	1	1	4	1	3	5	0	4	4	3	6	7	3	9	9	9	7	7	8	19	13	10
22720	1	4	0	3	2	3	0	5	1	3	2	4	7	7	12	16	5	8	13	12	15	16
22784	1	2	1	5	3	2	8	6	4	7	2	6	5	10	13	10	16	10	10	17	15	18
22848	2	3	1	4	5	3	3	5	2	6	6	4	12	6	15	10	13	11	9	9	18	17
22912	3	1	2	1	3	3	2	5	4	3	3	3	12	12	7	10	9	13	9	5	17	12
22976	1	2	1	2	6	3	1	5	4	1	5	8	6	9	7	7	12	9	16	15	19	8
23040	3	4	4	0	1	2	3	5	3	4	0	2	9	11	11	15	12	15	20	12	21	17
23104	1	2	0	2	0	6	3	3	11	4	9	1	5	9	12	8	13	14	6	12	18	15
23168	2	4	4	2	4	5	5	6	4	5	2	6	7	9	10	14	11	14	14	14	18	16
23232	2	2	6	1	6	1	5	1	4	5	7	8	10	5	9	13	12	8	11	19	13	13
23296	0	2	0	1	1	5	1	5	5	5	10	11	3	7	11	9	12	19	18	15	20	16
23360	0	1	3	3	4	7	4	2	2	5	10	5	4	8	9	6	15	10	19	16	13	9
23424	1	0	3	2	2	2	7	2	4	7	4	1	2	14	4	10	10	7	11	19	21	7
23488	0	3	3	2	2	1	2	1	5	10	12	8	8	7	10	11	13	9	12	13	19	16
23552	1	2	3	1	2	4	2	4	2	3	7	5	4	9	9	8	7	7	8	8	13	16
23616	1	2	4	6	1	6	5	7	3	1	3	9	6	12	13	16	12	12	7	12	11	20
23680	0	1	2	1	6	3	2	1	5	2	7	4	13	9	6	9	12	10	15	14	18	8
23744	2	1	1	4	0	2	0	5	4	5	5	4	10	10	8	9	9	15	13	13	16	16
23808	0	4	4	6	5	2	4	4	3	4	5	4	6	6	10	8	16	11	13	17	11	16
23872	1	1	0	3	1	5	7	2	7	1	5	11	8	10	10	9	14	15	15	14	18	21
23936	1	3	3	2	0	2	3	4	4	4	4	5	3	9	13	10	14	10	15	17	17	11
24000	2	2	1	1	5	1	4	2	3	2	3	3	14	7	10	12	12	8	9	10	11	15
24064	3	1	2	3	0	2	3	5	7	5	2	7	5	10	8	7	18	10	17	10	9	16
24128	1	1	0	2	1	2	1	2	4	5	4	6	8	7	9	7	7	14	15	9	13	19
24192	3	4	4	3	4	5	2	5	4	5	6	7	10	6	8	12	16	9	12	10	13	13
24256	1	4	1	4	1	3	2	2	3	3	5	4	7	11	15	8	7	10	12	14	18	21
24320	2	3	4	4	2	2	3	1	2	2	1	3	8	11	12	10	6	8	21	16	11	16
24384	0	3	4	4	3	3	3	5	3	1	5	6	10	6	8	13	12	10	15	9	13	19
24448	1	6	2	6	5	1	8	3	1	3	6	4	7	13	9	10	14	12	12	8	13	20
24512	2	1	3	2	4	1	5	2	5	5	5	7	6	7	15	11	10	13	10	14	16	15
24576	3	3	2	2	1	2	7	3	4	9	10	9	4	10	15	8	9	18	22	8	17	11
24640	2	2	1	0	4	3	1	2	3	4	7	10	10	5	7	3	8	15	10	13	9	23
24704	0	1	3	0	0	1	3	4	2	1	5	5	3	9	11	11	11	12	14	14	16	18
24768	4	1	2	3	2	2	4	3	1	3	5	7	7	12	6	5	10	9	16	16	20	21
24832	1	3	3	1	1	2	6	1	11	5	5	3	6	7	11	16	9	13	15	12	18	20
24896	4	4	3	4	3	4	3	4	7	7	4	6	5	8	11	13	5	19	17	6	16	15
24960	1	2	3	0	2	5	2	2	4	4	2	4	9	6	9	6	7	10	9	9	17	14
25024	2	2	3	1	3	4	1	3	2	4	1	4	3	13	17	8	10	16	16	14	13	18
25088	3	2	3	1	1	6	5	6	4	1	5	8	6	7	8	6	13	8	14	11	15	16
25152	1	4	0	2	2	5	3	5	5	4	6	7	6	10	6	10	14	11	11	12	20	19
25216	3	2	2	4	3	1	3	5	6	5	5	4	8	10	11	5	19	10	10	12	16	22
25280	0	1	2	3	4	3	3	3	6	6	2	7	7	5	7	10	12	15	11	12	20	22
25344	1	2	3	2	2	6	3	5	6	3	9	2	4	6	12	7	10	9	15	15	13	15
25408	3	3	4	6	3	2	3	6	6	4	6	5	7	12	8	11	12	12	9	24	19	11
25472	1	6	0	2	7	2	7	5	1	4	5	6	5	6	9	13	17	9	15	11	16	15
25536	1	1	2	1	4	1	3	7	4	3	9	14	9	7	11	16	6	12	14	19	22	18
25600	2	4	2	1	2	1	2	6	3	5	4	2	7	5	7	14	13	19	13	16	20	12
25664	2	1	0	8	2	2	3	7	3	2	3	2	3	8	8	14	14	17	15	13	17	9
25728	2	4	1	0	4	4	4	4	4	6	7	6	6	7	5	9	16	15	9	18	14	21
25792	2	2	3	5	5	3	8	4	4	5	3	3	6	9	12	8	13	11	18	19	16	17
25856	0	1	1	3	4	4	4	3	4	4	7	5	9	8	13	10	13	12	15	16	11	18
25920	1	1	2	3	3	3	2	3	6	6	5	3	5	10	7	12	13	13	19	11	12	22
25984	1	1	1	2	3	3	1	4	3	5	3	6	6	9	16	13	11	13	11	11	17	17
26048	1	3	0	0	3	5	3	2	1	5	2	7	5	8	13	11	16	11	11	14	13	23
26112	2	2	4	2	3	3	3	2	3	3	7	6	3	9	16	10	9	18	16	20	15	17
26176	2	3	1	4	2	2	2	5	8	4	7	5	6	11	8	8	8	10	13	10	23	15
26240	1	1	1	2	3	4	2	5	3	5	2	4	8	8	7	8	15	9	17	17	20	20
26304	1	2	3	5	2	3	6	3	5	8	1	6	9	15	3	12	12	18	11	12	19	20
26368	3	4	4	1	4	3	5	4	6	7	5	6	6	3	6	8	6	15	11	6	19	12
26432	0	4	0	4	1	4	6	3	3	3	5	4	1	9	14	9	5	13	11	15	17	14
26496	5	2	2	2	2	2	8	1	5	8	8	4	12	6	10	13	12	20	13	19	16	17
26560	0	3	4	6	1	2	3	5	7	3	6	7	4	10	6	14	22	15	8	12	20	9
26624	1	2	3	2	1	1	1	7	3	5	6	8	10	8	7	7	10	12	15	20	15	19
26688	1	3	1	3	0	8	4	2	3	3	5	3	7	10	9	8	7	13	16	21	16	16
26752	2	3	4	2	3	1	3	5	3	4	7	5	6	5	11	8	17	16	10	11	23	11
26816	5	4	0	3	5	1	5	1	6	1	6	8	13	10	14	8	9	15	12	18	16	10
26880	4	1	4	5	1	2	0	2	5	7	3	5	10	5	9	7	18	10	13	7	13	20
26944	0	3	0	2	2	4	3	2	8	4	8	7	8	11	9	16	11	12	15	17	15	14
27008	2	5	2	3	6	4	2	5	4	5	7	4	6	9	10	17	11	20	14	11	11	16
27072	4	6	0	2	3	4	2	6	6	4	3	2	6	4	10	16	8	13	11	12	18	20
27136	3	3	2	3	2	3	2	3	3	1	8	4	10	12	12	9	11	15	10	5	17	24
27200	4	1	1	1	3	1	3	3	4	7	7	5	5	8	8	18	5	16	17	12	12	18
27264	2	3	8	1	1	3	2	4	4	5	0	8	7	9	9	9	12	15	17	14	13	26
27328	2	1	6	2	1	2	1	4	5	7	2	4	8	8	11	4	9	9	10	19	17	16
27392	2	2	3	5	2	4	2	5	3	5	5	7	9	10	7	12	14	19	15	13	16	20
27456	1	2	3	3	3	1	2	4	2	7	9	7	11	10	12	14	10	12	19	17	16	19
27520	1	5	2	0	3	2	4	3	5	4	1	4	5	13	7	9	21	7	19	12	14	23
27584	2	2	3	3	2	0	2	6	0	3	4	4	6	10	11	10	17	18	16	21	18	21
27648	1	4	3	2	4	1	2	3	1	3	6	13	12	10	9	9	10	21	19	19	13	19
27712	4	3	2	0	5	2	2	2	4	7	2	8	9	14	9	10	13	9	7	16	21	28
27776	0	2	1	4	5	1	3	3	5	6	8	7	9	11	13	13	16	14	15	14	15	22
27840	1	2	2	3	3	5	3	3	5	6	7	5	6	14	11	9	14	13	15	23	20	18
27904	3	4	1	2	4	2	4	4	4	6	11	7	7	10	11	19	18	18	15	15	13	13
27968	10	1	2	5	6	3	7	3	10	5	5	6	11	14	13	13	12	19	24	22	28	25
28032	2	2	1	4	2	4	5	5	5	11	5	10	9	5	13	11	15	17	29	20	24	21
28096	4	3	2	2	5	4	5	6	6	12	5	14	12	17	12	21	24	22	18	38	35	28
28160	17	15	11	15	18	16	17	17	9	27	20	17	23	45	37	37	59	60	77	80	80	88
28224	65	60	78	55	49	59	79	71	77	79	130	131	134	170	228	254	269	301	354	378	406	353
28288	19	25	30	34	37	41	40	42	53	69	69	73	95	132	139	114	145	143	145	161	140	181
28352	5	2	4	8	7	6	4	9	9	4	8	10	8	19	26	18	16	23	23	22	19	35
28416	5	11	7	11	9	4	8	10	15	9	8	15	16	21	25	26	34	33	37	37	50	44
28480	6	4	8	3	1	4	8	9	11	13	16	11	14	15	21	21	27	24	19	30	30	44
28544	1	1	7	3	3	2	3	5	7	8	5	7	10	8	12	12	15	13	14	13	19	21
28608	3	3	2	2	2	10	5	3	11	4	5	7	4	7	6	9	17	11	13	18	20	21
28672	1	3	1	2	5	2	4	4	5	7	9	6	10	10	8	16	16	15	10	23	18	16
28736	1	1	2	2	4	1	7	7	4	4	3	6	13	10	6	6	15	16	15	15	12	17
28800	3	3	2	5	2	7	2	5	3	4	19	0	7	6	12	11	13	11	14	15	14	20
28864	1	3	3	2	3	4	6	3	2	3	8	5	6	9	15	14	10	17	17	15	17	17
28928	1	3	3	1	2	5	8	4	6	6	10	1	6	15	8	9	12	7	22	22	18	16
28992	2	6	2	5	1	2	7	1	6	2	8	3	10	10	10	12	17	19	8	15	26	27
29056	3	3	3	2	3	3	6	5	9	5	2	4	9	10	13	16	16	15	8	18	16	22
29120	4	2	1	6	1	7	6	0	5	4	7	10	10	10	13	7	19	17	14	11	15	22
29184	4	5	8	0	5	6	3	4	3	6	8	7	4	12	12	15	13	16	20	12	28	22
29248	6	2	3	2	4	7	4	3	6	1	5	12	6	5	12	12	10	14	11	14	15	15
29312	2	1	4	3	1	2	1	3	3	6	5	10	9	9	15	15	13	14	20	24	20	26
29376	3	2	6	4	6	4	6	3	4	5	9	10	10	10	11	17	14	11	15	19	21	20
29440	3	4	1	0	0	5	4	5	5	2	7	12	9	8	20	10	14	18	5	30	14	19
29504	2	2	5	5	3	6	3	5	5	5	5	10	10	9	14	15	15	19	14	15	18	16
29568	0	5	1	5	6	4	7	8	5	4	1	9	7	10	9	21	9	15	18	18	18	23
29632	1	2	1	5	3	3	3	1	3	8	2	4	4	7	7	14	17	15	13	15	20	14
29696	2	1	2	3	1	1	5	4	3	5	7	4	8	6	15	8	9	14	9	22	15	21
29760	2	2	3	6	6	2	5	4	5	9	6	4	5	12	6	13	24	13	15	19	20	20
29824	0	2	1	2	3	3	2	0	5	5	5	4	7	9	7	14	12	11	17	19	19	13
29888	3	3	1	1	5	3	3	6	4	4	4	5	3	13	7	13	9	14	9	17	12	18
29952	1	7	1	2	3	2	4	2	7	6	6	6	8	12	10	13	9	19	13	18	14	21
30016	3	3	1	2	1	3	6	5	7	7	6	5	6	9	10	11	13	21	18	15	17	14
30080	3	6	1	3	4	4	6	4	6	3	3	7	6	9	17	8	14	15	15	16	15	25
30144	1	1	2	0	2	5	4	10	2	4	6	13	15	5	12	11	10	14	9	10	16	22
30208	2	1	7	6	1	2	1	2	7	3	5	7	6	5	16	7	12	18	20	17	14	12
30272	3	2	1	1	4	1	7	4	3	6	2	7	13	7	9	8	13	16	19	13	22	20
30336	4	3	6	1	2	5	8	3	9	5	7	8	12	12	11	16	10	13	11	14	19	19
30400	2	2	1	8	5	4	2	3	4	10	6	7	8	7	6	18	13	19	8	19	21	12
30464	7	3	3	1	6	3	3	8	2	7	8	9	9	4	12	15	10	8	17	26	18	22
30528	2	3	4	3	2	2	1	6	2	9	8	3	13	8	11	21	19	15	12	8	22	18
30592	1	2	0	5	3	2	2	5	10	5	6	5	14	9	11	10	15	14	14	11	20	18
30656	1	3	2	3	3	5	3	5	8	6	4	7	11	13	15	8	9	10	13	13	18	23
30720	3	1	3	6	4	2	3	3	5	4	7	4	12	13	7	11	11	11	15	16	13	20
30784	1	4	1	4	2	2	5	7	5	4	7	3	7	7	10	13	12	16	12	15	11	25
30848	3	2	5	3	3	2	2	7	11	6	8	8	7	13	13	11	7	16	16	17	26	14
30912	1	4	3	4	2	2	2	2	6	5	8	8	10	6	13	8	14	13	14	18	7	13
30976	3	3	2	2	2	2	2	1	5	11	3	0	7	9	2	13	12	12	8	10	19	19
31040	1	5	5	2	5	2	4	4	4	7	6	8	6	10	18	10	11	13	17	13	21	27
31104	3	1	4	6	3	3	2	3	3	5	8	7	8	10	6	12	15	16	16	14	19	11
31168	4	2	2	4	0	2	5	5	1	5	2	4	8	15	13	10	13	16	18	17	24	15
31232	5	2	5	3	1	5	2	0	6	9	7	5	10	6	7	14	13	20	25	22	18	17
31296	2	3	2	4	1	2	3	2	7	4	7	2	11	7	12	14	9	9	6	14	8	26
31360	1	5	2	5	3	4	7	2	0	6	8	5	3	8	11	8	16	13	15	18	18	17
31424	3	3	1	5	4	1	5	2	4	6	8	7	6	8	13	8	12	17	18	20	17	18
31488	3	4	5	1	3	3	1	3	8	3	5	12	9	7	16	14	10	16	15	26	21	14
31552	5	4	2	2	3	7	1	4	5	8	2	3	10	8	9	7	12	13	11	19	22	15
31616	0	2	2	1	4	5	8	6	4	7	8	7	6	9	11	18	12	11	18	21	16	16
31680	2	3	3	4	4	2	1	3	7	5	6	4	7	6	10	17	14	17	14	19	13	22
31744	3	2	5	1	1	2	5	7	3	3	6	9	10	5	8	9	11	17	25	15	14	20
31808	1	3	3	4	5	1	7	8	1	2	12	5	5	11	9	8	14	7	18	20	27	19
31872	1	3	3	3	5	3	1	2	2	7	5	5	11	10	13	10	11	17	18	17	21	14
31936	5	2	2	5	6	3	3	2	2	7	6	4	9	7	6	9	18	11	17	13	22	25
32000	3	5	1	2	4	2	2	5	4	5	8	4	7	16	12	4	14	19	26	14	20	19
32064	2	3	4	3	8	3	7	3	4	9	5	8	6	9	8	12	10	22	14	13	17	25
32128	1	3	2	2	2	2	3	3	4	9	9	6	13	8	13	15	7	16	17	28	11	17
32192	1	1	4	3	4	3	2	1	3	6	0	8	10	9	12	16	12	7	21	11	11	17
32256	4	3	5	3	3	3	3	2	6	7	9	6	7	13	14	11	13	16	8	18	17	17
32320	3	0	5	2	4	3	5	3	5	4	5	13	8	8	10	14	10	11	21	11	24	21
32384	3	4	5	6	3	2	4	9	8	12	1	4	3	10	7	7	16	12	11	19	23	15
32448	3	0	1	4	5	2	2	5	7	7	5	4	9	5	17	16	7	11	15	11	18	16
32512	3	3	5	3	5	1	6	6	3	5	8	4	11	12	9	7	10	16	13	17	25	12
32576	4	0	5	0	6	4	5	6	6	4	2	3	5	11	14	7	15	15	21	15	23	22
32640	0	3	5	2	3	2	7	2	1	2	8	9	4	7	12	12	17	17	10	16	16	19
32704	3	2	3	1	3	7	4	6	3	2	5	10	6	7	8	19	18	11	11	20	30	18
32768	3	3	3	0	5	4	4	5	0	5	7	4	8	8	17	12	10	11	10	19	14	15
32832	3	2	1	5	4	5	2	6	3	1	8	7	9	11	6	13	14	9	15	21	14	23
32896	4	2	7	3	3	1	3	5	6	8	5	4	9	9	7	14	11	8	14	22	25	23
32960	2	3	1	3	3	3	4	7	4	5	5	7	12	12	18	6	21	15	14	19	15	26
33024	3	2	2	5	1	2	4	7	2	7	9	5	15	11	9	12	9	12	12	18	15	32
33088	2	5	2	2	1	3	12	7	2	6	8	9	10	12	12	11	15	11	9	16	17	18
33152	0	1	5	0	3	6	1	2	4	7	9	13	7	14	10	9	14	18	18	20	24	18
33216	1	2	4	3	2	5	3	4	5	2	10	3	6	5	19	6	16	15	16	14	16	15
33280	1	0	3	3	4	3	1	2	5	5	8	6	14	9	12	11	14	14	16	21	14	23
33344	1	0	4	2	2	2	3	2	6	10	9	8	6	13	13	10	15	14	20	12	25	18
33408	1	1	2	1	2	5	2	5	4	7	9	5	6	13	13	17	11	13	10	16	28	22
33472	5	2	4	5	2	5	4	4	5	4	8	6	9	14	18	14	10	19	17	16	17	14
33536	2	2	4	6	4	1	2	6	7	6	10	9	14	18	12	15	22	19	24	26	16	26
33600	3	2	3	4	2	4	7	2	7	6	4	4	10	8	6	11	6	17	8	10	27	22
33664	2	1	1	3	2	5	3	8	2	2	6	8	10	8	11	13	9	15	15	11	15	22
33728	3	4	3	1	2	4	7	2	3	6	7	8	9	10	17	17	7	13	22	18	26	20
33792	3	4	2	3	3	1	1	4	8	8	9	6	13	13	9	7	13	11	22	16	15	19
33856	1	2	5	2	1	3	4	6	7	4	8	15	12	12	11	10	16	15	16	24	19	27
33920	1	2	4	6	6	3	8	2	8	4	6	10	7	7	19	14	15	12	24	23	22	27
33984	3	1	2	2	7	3	4	2	2	6	6	4	4	9	9	16	18	14	15	19	19	19
34048	4	4	3	2	1	7	3	5	4	3	6	5	9	4	10	12	18	13	10	14	12	17
34112	2	2	4	1	4	6	1	3	6	3	5	7	8	10	10	3	10	15	15	14	19	13
34176	0	5	2	0	1	1	1	3	5	4	7	3	4	6	7	6	13	5	16	11	10	8
34240	2	2	2	0	2	1	3	1	1	2	2	4	4	6	6	8	10	7	13	9	11	6
34304	3	0	2	4	3	2	0	5	1	3	4	5	5	4	9	4	10	15	4	12	11	17
34368	3	0	1	0	2	0	1	1	3	3	2	1	5	6	7	3	8	7	14	3	8	10
34432	0	1	0	2	0	0	1	3	2	7	1	7	2	5	6	7	7	10	11	10	14	9
34496	5	3	0	1	4	4	1	4	2	3	6	3	9	3	10	11	7	7	12	13	14	18
34560	2	2	1	3	2	3	0	1	1	8	5	5	5	7	12	12	11	8	10	10	10	12
34624	1	2	1	1	2	1	5	1	2	1	6	3	7	4	7	3	11	8	10	11	10	11
34688	1	1	3	1	1	3	4	0	0	7	2	5	6	6	4	3	6	8	10	14	8	12
34752	2	2	0	1	1	3	2	4	7	1	2	6	4	4	8	8	8	10	10	5	10	12
34816	0	2	3	2	3	1	1	1	2	3	4	3	8	7	7	4	7	6	8	13	12	14
34880	4	1	1	3	2	3	0	2	2	3	3	5	5	6	6	6	6	10	7	14	18	11
34944	0	0	0	1	5	2	3	2	0	5	4	1	6	6	10	7	8	9	12	9	12	11
35008	0	1	1	1	0	0	3	2	3	1	2	5	4	12	10	8	8	12	8	13	13	17
35072	1	2	3	0	2	0	2	2	7	0	3	3	6	5	10	16	9	15	9	14	9	15
35136	4	0	3	0	5	1	1	4	2	3	1	5	5	9	5	7	8	5	9	8	18	16
35200	0	2	2	2	0	3	2	3	1	1	4	4	4	4	4	6	9	4	13	9	11	9
35264	5	3	2	0	2	2	3	0	1	2	4	5	5	7	3	8	10	7	7	8	9	12
35328	2	1	2	1	3	3	2	3	1	0	3	0	0	5	6	9	7	4	10	9	12	10
35392	0	4	0	1	3	1	4	4	3	0	2	5	0	3	8	7	12	12	4	5	10	3
35456	2	1	1	1	1	2	3	0	3	1	1	4	4	4	4	4	7	10	17	12	11	12
35520	1	1	2	0	2	2	1	3	3	4	1	0	3	4	3	7	2	5	8	6	10	7
35584	2	1	2	1	1	1	2	1	1	1	2	7	6	3	6	6	10	10	14	8	8	8
35648	0	2	1	0	3	1	1	2	1	2	3	2	2	4	5	5	6	12	8	9	13	5
35712	1	1	1	0	1	1	3	9	2	0	5	1	4	9	4	7	6	4	9	14	5	13
35776	3	2	1	0	1	3	2	1	3	1	5	6	3	4	8	4	14	7	7	9	9	8
35840	0	0	1	1	2	0	1	2	5	1	2	1	2	3	7	15	6	6	8	10	6	12
35904	0	1	1	3	3	2	2	2	2	0	1	3	6	2	4	7	8	8	4	8	6	14
35968	0	2	1	1	0	1	1	3	4	2	2	2	5	6	2	3	9	9	7	12	6	9
36032	1	2	0	3	1	1	4	7	0	3	2	4	7	5	5	7	8	4	12	9	5	7
36096	0	0	4	2	1	0	1	4	0	4	0	0	6	2	2	8	8	8	9	6	8	8
36160	3	1	1	2	1	0	1	4	2	3	1	1	3	6	7	8	5	5	9	7	9	8
36224	2	1	2	2	1	3	1	0	4	1	2	0	2	1	2	8	5	7	4	6	7	8
36288	0	1	1	1	1	0	2	2	1	1	2	1	6	5	6	7	6	7	8	10	8	13
36352	0	2	1	1	1	2	2	1	2	3	2	6	8	7	9	7	7	3	7	10	12	15
36416	1	0	0	2	2	1	1	2	0	5	4	2	1	3	5	4	5	4	5	6	8	10
36480	0	1	1	3	1	0	0	4	0	1	0	4	5	9	6	6	6	8	8	6	10	10
36544	0	1	1	1	0	2	1	3	4	4	0	5	3	3	4	8	4	7	5	7	5	8
36608	3	1	1	3	1	2	2	2	0	4	5	6	3	5	9	6	8	7	12	12	9	5
36672	1	0	4	2	2	1	1	2	3	5	2	2	5	4	6	9	5	10	9	11	11	10
36736	2	5	1	3	5	1	3	3	2	6	4	4	4	9	3	6	8	12	9	8	17	12
36800	2	5	1	4	2	0	5	2	8	4	8	7	7	7	13	14	11	10	14	13	25	21
36864	3	1	2	3	4	5	2	2	5	6	6	10	8	12	15	21	16	20	14	23	25	21
36928	3	1	5	5	2	5	7	4	2	8	12	8	10	15	20	19	13	20	21	23	28	24
36992	4	4	8	7	4	7	3	7	10	1	15	10	12	17	16	23	12	25	25	38	29	27
37056	4	3	3	4	3	6	5	7	12	5	9	11	15	15	25	13	19	28	23	28	29	29
37120	5	2	5	2	8	7	11	8	8	12	11	14	14	18	11	18	27	29	28	34	31	25
37184	2	6	7	7	2	2	12	7	8	9	11	7	13	20	31	15	27	22	24	31	26	31
37248	2	4	6	2	5	2	6	5	10	15	13	9	17	21	21	23	24	22	35	30	27	29
37312	4	8	4	8	5	2	6	14	4	9	9	10	8	13	20	21	18	21	26	28	31	36
37376	8	4	6	4	6	2	7	5	9	5	5	10	8	17	13	18	18	19	26	27	29	28
37440	2	5	2	4	2	8	9	5	7	4	8	9	8	15	16	20	20	19	27	23	35	26
37504	3	3	5	2	7	5	4	8	5	9	17	14	20	17	14	10	19	25	26	29	28	28
37568	2	3	6	3	3	4	4	6	6	11	2	9	10	9	14	16	24	19	27	24	31	29
37632	5	1	3	3	4	8	11	7	10	4	6	9	10	13	15	16	25	14	21	35	28	28
37696	2	1	2	6	4	3	2	8	6	3	2	8	12	20	16	22	19	14	24	28	15	29
37760	3	6	5	3	7	6	8	3	3	9	14	4	8	12	11	20	20	20	33	21	23	25
37824	3	3	3	7	10	4	4	6	4	11	2	5	10	9	8	14	23	21	23	24	27	26
37888	3	4	3	4	4	2	10	6	5	6	14	8	12	8	16	19	18	21	17	19	27	28
37952	5	6	4	5	2	6	4	6	3	8	7	7	9	11	14	14	21	20	18	24	23	18
38016	7	1	2	2	5	4	5	3	2	2	9	11	9	15	10	16	16	24	21	22	20	35
38080	1	3	4	1	3	5	7	6	3	12	7	10	9	13	9	18	16	20	16	23	24	28
38144	4	4	2	2	2	3	6	6	1	8	6	8	9	10	15	20	17	24	24	29	23	30
38208	2	3	7	2	6	3	1	2	5	6	5	12	9	12	15	13	27	23	19	27	21	26
38272	1	3	3	5	8	2	8	6	7	7	8	9	15	11	17	16	10	21	19	18	25	26
38336	4	6	1	5	3	4	6	8	4	4	2	4	12	16	20	21	15	19	20	20	22	21
38400	5	1	2	6	6	3	6	3	6	14	9	6	18	17	16	17	13	24	23	25	17	24
38464	3	4	5	3	5	4	4	6	6	4	7	9	8	15	15	15	13	23	14	17	27	28
38528	1	3	5	7	3	3	9	3	7	2	2	4	14	19	14	16	22	17	22	21	27	31
38592	8	1	2	10	4	4	7	3	4	7	7	12	14	10	14	14	12	13	16	26	19	25
38656	6	7	6	2	8	3	5	7	7	13	6	9	11	11	22	16	13	15	21	28	20	16
38720	6	3	1	5	1	3	6	6	5	8	7	6	12	14	10	20	23	17	21	30	29	21
38784	4	0	2	1	2	3	7	6	8	4	7	9	6	15	15	16	17	14	19	13	17	29
38848	6	3	2	4	6	5	2	6	6	8	9	11	8	9	15	12	12	20	20	17	29	27
38912	4	1	2	7	4	3	3	4	7	7	8	8	12	13	16	19	14	25	17	23	16	29
38976	5	3	4	4	4	3	7	6	4	7	11	9	7	8	12	20	12	22	21	18	22	23
39040	4	5	7	2	5	3	3	3	6	2	3	9	4	10	17	20	18	17	23	19	21	28
39104	6	4	0	1	4	6	3	3	10	10	5	12	14	17	10	18	22	13	20	12	22	20
39168	5	5	1	4	2	4	5	5	6	6	8	4	4	7	9	19	11	12	24	20	22	16
39232	4	1	1	4	3	1	2	4	4	3	7	9	7	10	14	13	16	16	19	14	19	19
39296	3	1	3	6	5	3	6	6	3	6	7	6	4	11	19	14	10	14	13	21	16	13
39360	4	4	6	2	4	4	2	2	6	6	11	5	9	7	9	13	14	25	20	26	13	17
39424	5	3	4	2	4	5	3	5	4	2	5	8	9	11	7	10	16	8	11	14	21	10
39488	5	2	3	2	6	3	5	3	6	9	4	2	10	9	7	17	5	11	15	16	17	21
39552	1	3	1	2	3	4	0	3	5	3	6	4	9	8	12	7	16	10	18	10	25	20
39616	2	0	1	2	0	3	1	4	8	3	5	6	7	13	10	4	14	14	12	16	11	18
39680	1	2	2	0	0	5	3	2	4	3	5	7	6	7	6	13	12	19	15	12	21	16
39744	0	7	4	3	1	2	3	5	2	2	6	7	5	9	8	9	12	14	8	16	17	20
39808	3	1	1	5	3	2	3	4	5	2	4	3	5	8	12	9	13	9	11	13	16	10
39872	1	3	2	0	4	5	2	1	2	7	2	10	5	15	5	8	12	13	16	16	13	16
39936	1	3	1	2	6	2	3	6	2	6	12	6	8	8	9	6	12	16	17	13	13	18
40000	0	1	2	3	2	1	4	3	3	2	2	7	4	11	11	8	16	8	10	16	13	24
40064	6	3	1	0	1	3	2	2	5	4	4	5	2	10	6	4	12	15	13	18	17	15
40128	1	3	0	2	5	3	1	5	5	0	3	8	2	7	8	5	13	10	9	10	12	13
40192	3	2	1	2	3	1	4	4	6	3	6	1	8	10	8	10	13	7	15	12	15	13
40256	1	1	1	4	1	4	2	6	3	3	5	8	10	4	5	7	6	13	12	12	7	21
40320	2	1	1	0	1	1	5	1	4	1	1	3	5	6	11	9	10	8	9	17	7	13
40384	2	1	1	3	2	3	0	2	3	2	2	3	3	7	10	4	9	7	13	9	12	17
40448	2	2	2	3	0	0	3	2	3	3	2	9	6	6	8	13	8	10	14	11	10	17
40512	3	1	3	2	5	0	2	1	1	5	1	7	5	4	4	4	8	3	11	10	9	11
40576	0	1	2	0	2	2	1	4	5	2	5	8	7	7	8	10	8	10	7	8	10	8
40640	1	1	2	0	2	1	3	0	3	4	3	5	4	3	13	11	6	7	5	7	10	15
40704	1	4	3	1	2	2	3	5	1	5	3	2	4	5	10	6	5	10	9	9	13	10
40768	0	2	0	1	1	2	2	5	4	3	3	0	5	10	8	3	7	9	14	11	17	13
40832	1	2	2	2	2	1	2	3	1	4	4	5	5	4	7	7	6	11	4	13	14	10
40896	3	1	1	1	1	2	1	2	2	1	2	6	6	4	4	5	8	10	13	15	13	6
40960	1	2	1	1	2	0	1	0	2	4	4	5	2	4	8	5	11	5	10	8	11	11
41024	0	2	1	0	2	4	3	1	2	2	4	4	7	4	7	13	9	7	13	10	12	11
41088	0	5	0	2	3	0	1	0	2	3	3	2	6	3	8	5	7	4	7	14	14	9
41152	1	4	1	2	1	1	1	3	3	1	2	2	6	3	5	8	7	7	9	10	13	13
41216	1	1	0	0	1	1	2	2	2	6	4	3	5	6	4	6	14	12	9	7	10	8
41280	2	1	1	1	1	0	3	0	2	4	6	2	2	6	4	3	8	7	9	6	14	13
41344	3	1	3	1	1	1	1	2	2	1	3	7	6	7	3	8	7	8	7	10	13	14
41408	3	0	0	2	1	2	2	1	2	5	3	1	7	6	5	9	7	4	5	10	12	10
41472	0	2	2	0	5	1	3	2	3	1	2	3	8	4	4	6	5	5	11	7	9	16
41536	2	1	0	0	0	1	3	3	7	1	3	6	1	3	9	4	11	3	7	8	10	18
41600	1	3	3	0	0	3	6	2	5	6	1	2	6	8	6	9	7	9	8	13	7	9
41664	1	1	1	2	4	4	2	3	1	2	3	2	4	5	5	6	5	8	3	8	11	7
41728	0	2	1	0	2	3	4	1	2	6	7	5	3	3	6	8	5	5	12	7	8	11
41792	0	3	0	0	0	1	2	1	2	3	0	1	4	3	6	9	5	9	18	11	13	11
41856	0	0	1	2	2	0	3	3	5	5	6	8	3	2	7	0	4	9	3	3	7	10
41920	0	2	1	0	2	4	0	3	3	3	6	6	2	4	5	4	10	12	11	15	13	5
41984	0	2	0	2	0	1	0	3	3	3	1	2	7	8	6	7	5	8	14	10	10	15
42048	1	1	3	1	3	1	3	2	4	4	6	4	5	7	9	6	9	7	8	10	10	11
42112	0	1	4	2	1	1	6	1	5	5	5	0	4	4	4	5	4	10	9	10	8	9
42176	3	0	1	2	1	0	0	1	1	4	6	3	5	7	6	3	7	12	8	3	8	11
42240	0	1	0	2	1	2	4	2	3	2	5	2	5	6	3	8	6	7	9	12	7	9
42304	2	0	1	4	1	2	4	1	3	1	1	4	1	5	6	8	8	9	10	6	4	10
42368	2	2	0	0	1	4	1	0	1	4	2	3	9	4	3	8	11	9	9	5	2	21
42432	0	4	1	0	2	2	2	4	2	3	3	0	2	5	5	3	7	9	12	5	4	15
42496	3	0	2	2	1	0	3	1	1	1	1	4	3	7	5	11	6	2	7	15	7	11
42560	1	0	0	1	1	2	4	2	2	5	8	6	3	6	5	6	11	3	10	10	10	12
42624	1	1	0	2	0	1	1	2	3	2	1	5	6	8	11	4	1	9	10	5	12	11
42688	1	1	2	2	0	3	1	1	4	3	3	1	3	7	5	7	9	5	9	11	8	20
42752	3	1	2	2	1	0	1	1	4	1	4	1	4	6	4	4	3	7	7	12	14	16
42816	2	3	2	2	2	2	1	4	2	2	4	6	3	8	3	6	10	9	5	10	6	12
42880	1	1	4	0	2	5	2	4	5	1	0	2	4	2	7	5	10	8	16	6	7	9
42944	1	0	0	2	0	1	3	0	0	0	5	5	4	5	5	8	9	6	8	11	6	7
43008	0	1	1	2	1	3	1	0	0	0	7	2	1	2	8	7	8	9	4	7	11	15
43072	1	1	0	1	1	2	1	4	1	5	1	4	4	6	8	6	5	9	10	12	11	13
43136	1	2	3	1	2	2	1	1	5	2	2	2	9	3	7	6	10	8	4	8	12	16
43200	1	3	1	0	3	4	3	1	2	3	3	1	0	7	5	11	6	10	11	12	7	10
43264	0	0	1	0	3	1	3	2	1	3	4	2	3	6	6	5	7	11	9	10	13	12
43328	1	1	1	2	1	1	1	3	5	2	3	3	2	8	5	4	6	9	7	9	10	14
43392	4	1	2	1	1	2	2	4	3	3	4	1	4	2	3	6	7	7	10	11	13	10
43456	0	2	3	0	2	1	0	0	2	1	3	6	2	3	2	6	6	9	9	10	17	16
43520	1	2	1	0	1	2	1	4	1	5	3	4	2	6	6	4	1	5	12	13	10	20
43584	2	0	3	1	1	1	1	2	3	4	3	3	6	8	7	6	7	4	9	11	15	10
43648	2	2	0	3	0	4	4	1	1	4	5	2	3	6	10	4	7	6	7	12	15	15
43712	1	1	0	1	3	3	3	3	2	3	6	6	7	3	8	5	7	4	4	12	8	12
43776	0	2	0	0	1	1	5	1	5	1	1	5	3	5	6	8	6	8	12	8	5	21
43840	1	0	3	1	1	3	3	3	0	0	3	6	1	5	7	10	9	9	14	11	14	11
43904	0	0	1	1	1	0	0	3	3	2	3	5	3	6	9	11	7	10	6	9	7	10
43968	0	0	0	4	3	1	1	1	3	6	2	5	4	10	6	7	8	8	11	15	9	11
44032	1	1	1	1	4	1	2	4	1	3	6	6	5	10	7	12	6	9	9	10	13	11
44096	1	2	3	0	0	1	3	2	4	0	2	2	2	5	9	8	7	8	7	15	5	9
44160	3	2	2	1	1	2	2	4	4	3	1	4	6	11	9	10	5	8	3	9	13	12
44224	1	2	2	2	3	1	3	0	2	0	5	5	5	9	4	4	5	8	10	12	11	16
44288	0	0	1	1	0	2	0	4	0	3	4	2	5	4	5	10	10	7	9	7	14	11
44352	0	0	1	1	2	0	2	1	2	6	1	6	3	6	7	7	7	21	11	12	15	18
44416	3	1	1	2	2	2	0	3	2	2	3	8	6	3	8	3	6	4	10	15	5	10
44480	1	1	1	4	2	4	2	4	2	2	3	2	3	6	8	9	13	4	6	18	13	13
44544	2	2	1	0	1	4	1	6	1	2	2	4	4	6	10	7	7	12	6	12	15	14
44608	1	2	1	2	0	0	2	0	1	1	3	2	6	4	5	10	6	15	14	8	16	14
44672	0	1	3	2	1	3	2	2	1	1	5	1	6	5	5	4	7	14	8	11	13	8
44736	2	1	0	2	1	3	0	5	1	2	4	2	8	7	7	4	11	2	8	10	11	16
44800	1	2	0	0	0	3	3	3	5	5	4	4	4	9	8	8	6	3	12	7	7	11
44864	0	1	0	2	0	1	1	0	0	6	3	8	6	7	7	7	2	9	8	8	14	16
44928	1	0	2	1	1	2	2	2	2	3	7	5	5	7	7	7	3	16	8	16	11	12
44992	0	1	3	0	1	0	3	1	2	2	10	7	3	6	3	8	3	9	13	13	17	13
45056	2	2	0	1	0	2	2	4	2	3	2	2	7	5	10	6	7	8	13	13	4	17
45120	1	1	1	1	2	3	3	6	2	2	4	3	4	3	5	9	6	16	8	10	7	11
45184	0	1	2	4	1	0	1	3	4	2	8	0	8	8	12	7	3	11	12	17	10	16
45248	2	1	1	1	1	0	3	2	4	0	5	6	3	12	12	5	6	8	3	9	12	17
45312	2	2	2	2	3	2	2	2	5	2	4	7	1	7	7	7	3	11	8	15	21	17
45376	1	1	2	1	0	2	1	3	7	1	2	5	4	4	7	4	12	3	9	10	10	14
45440	0	3	1	2	1	1	3	5	1	3	2	3	8	5	7	7	9	9	10	11	14	14
45504	1	0	0	3	2	1	5	4	3	5	3	1	7	9	8	8	6	8	13	14	10	13
45568	2	0	2	1	3	1	2	2	4	2	5	4	3	5	4	10	11	8	10	13	15	10
45632	0	0	2	2	3	3	3	0	0	3	4	2	3	6	4	11	12	11	9	11	7	13
45696	1	1	4	1	5	2	1	2	2	1	0	1	2	15	4	7	9	13	14	15	11	16
45760	2	1	1	3	1	0	0	2	3	2	4	4	4	7	9	8	6	7	10	9	18	15
45824	1	0	3	1	0	1	3	3	2	6	5	4	9	4	12	7	7	9	15	6	11	14
45888	1	2	1	2	1	1	2	2	3	4	1	2	4	8	10	14	6	12	9	9	11	8
45952	1	3	0	5	1	1	2	0	2	4	3	4	5	3	7	8	11	14	9	9	8	18
46016	3	1	1	2	1	1	1	2	3	0	5	7	8	1	7	7	8	6	9	11	7	12
46080	0	0	1	3	3	2	2	3	2	1	1	6	9	8	8	8	11	5	13	14	11	16
46144	0	2	2	1	1	5	3	6	1	6	4	5	6	6	7	5	9	8	13	15	8	10
46208	1	2	0	2	0	2	3	3	5	6	2	4	9	6	7	6	11	12	7	10	15	25
46272	0	3	0	0	2	1	2	1	3	2	4	3	8	3	8	12	3	13	13	10	12	6
46336	0	0	0	0	0	0	3	4	5	3	2	4	4	4	10	10	9	3	7	16	17	16
46400	0	1	1	3	2	0	2	4	5	4	2	5	12	6	5	9	9	12	12	8	9	10
46464	1	1	2	3	1	1	1	3	4	1	5	3	6	4	6	4	11	7	7	14	4	11
46528	6	0	0	0	3	3	2	4	2	5	4	8	6	5	5	6	8	13	14	14	8	13
46592	0	1	0	4	2	0	1	2	0	3	3	2	6	5	8	11	10	5	13	11	7	25
46656	3	2	3	1	2	0	1	2	3	0	2	1	3	2	8	13	6	8	9	8	14	16
46720	2	2	0	3	2	1	0	5	7	2	5	4	5	2	10	8	10	9	10	7	8	10
46784	3	3	0	2	1	0	1	3	2	8	3	2	7	7	14	10	8	8	10	18	15	12
46848	2	1	1	4	3	0	1	3	1	6	5	4	6	6	7	15	9	9	6	19	10	18
46912	1	0	3	2	5	3	3	1	1	2	2	6	7	5	8	17	12	19	12	15	12	16
46976	1	0	1	2	3	1	5	2	4	5	7	5	6	4	6	6	7	11	12	9	11	15
47040	0	0	3	3	2	1	3	2	2	3	1	5	8	4	3	6	14	9	8	8	16	22
47104	0	1	2	2	2	2	4	3	0	2	1	2	6	12	6	9	7	9	7	19	15	16
47168	3	3	0	1	1	1	1	2	1	2	2	2	2	5	4	7	6	18	10	9	10	16
47232	3	2	3	2	2	4	3	1	1	5	1	3	5	5	4	12	10	8	11	5	23	19
47296	0	1	0	1	2	1	2	3	3	4	1	4	4	5	9	14	8	14	12	9	17	13
47360	3	0	1	1	0	3	5	4	5	4	3	2	5	5	6	4	7	11	6	10	9	15
47424	4	1	1	1	1	2	2	2	2	0	5	6	8	5	4	7	9	9	22	13	10	18
47488	0	1	0	2	2	2	2	3	3	5	4	4	8	9	2	3	7	6	16	14	11	18
47552	0	0	2	4	4	2	0	2	3	3	9	2	6	7	6	13	10	12	16	10	16	20
47616	0	3	3	2	0	2	3	1	5	2	5	6	6	3	4	9	14	12	13	7	12	19
47680	1	0	3	1	2	2	2	5	6	5	5	8	6	9	10	11	7	17	7	16	11	20
47744	2	1	3	1	0	3	2	1	0	4	1	7	7	4	10	5	8	14	17	8	14	14
47808	1	0	0	1	2	2	2	3	7	2	2	3	6	9	9	9	6	10	16	10	12	15
47872	2	2	3	2	1	2	2	3	7	5	3	1	4	6	9	9	8	10	14	12	14	23
47936	0	2	3	0	0	1	6	1	3	3	6	1	7	9	9	8	7	9	13	9	14	15
48000	0	0	2	2	0	3	3	5	1	3	4	9	10	8	9	10	8	17	16	11	14	18
48064	1	2	2	2	1	4	3	0	3	4	3	5	7	1	11	12	11	8	12	15	20	22
48128	1	1	0	1	3	1	3	2	1	3	3	7	3	4	9	6	7	16	11	10	17	10
48192	1	2	2	2	2	1	2	4	3	9	7	3	2	6	7	9	12	8	15	10	17	17
48256	0	3	3	1	0	3	6	2	5	6	5	7	2	4	15	6	10	13	13	10	15	19
48320	1	2	1	2	2	1	5	5	1	0	8	6	11	7	8	11	18	10	8	12	17	19
48384	0	0	1	0	1	1	3	2	9	2	2	2	6	4	11	7	16	10	16	15	15	19
48448	2	0	0	2	2	1	3	6	2	4	7	4	5	14	8	11	12	10	15	15	15	17
48512	3	2	0	2	0	0	6	2	3	2	1	3	2	4	8	11	16	7	12	13	11	15
48576	1	1	1	4	3	1	6	2	1	4	2	3	5	7	9	9	12	14	14	9	16	15
48640	1	2	3	1	5	1	2	1	3	3	3	3	7	5	2	13	7	13	16	12	14	20
48704	0	0	2	0	2	2	2	3	8	4	2	5	8	8	5	9	12	8	13	15	14	23
48768	0	3	2	0	1	3	2	1	2	1	3	5	7	12	4	8	10	11	13	11	11	24
48832	0	2	1	1	1	4	1	1	4	3	5	2	6	4	7	12	11	11	11	10	13	13
48896	0	2	1	1	2	2	2	3	0	2	2	5	8	10	12	6	11	11	9	21	13	15
48960	1	0	0	2	3	5	1	3	2	6	1	4	5	11	9	8	11	8	14	14	16	27
49024	2	1	1	3	2	3	2	3	3	6	3	4	8	6	8	6	9	16	13	14	14	20
49088	3	2	1	1	2	3	1	1	6	4	4	9	5	9	7	10	3	19	15	17	16	17
49152	1	1	1	2	1	1	4	1	1	6	4	7	5	10	13	11	12	7	9	10	15	10
49216	3	1	1	0	1	2	5	3	2	5	4	4	4	7	7	7	9	14	17	27	15	14
49280	2	2	3	3	1	0	1	3	4	3	2	9	6	9	9	10	4	12	12	14	16	19
49344	2	1	1	5	4	3	1	3	6	6	2	6	5	5	9	14	10	4	12	19	14	23
49408	4	0	0	3	3	2	2	4	1	2	4	6	11	4	6	7	13	18	13	15	13	21
49472	2	2	1	2	4	4	1	4	4	2	8	6	7	6	11	6	6	14	14	10	15	24
49536	2	1	1	1	0	2	0	5	3	8	0	6	5	7	7	7	12	2	18	13	12	14
49600	0	0	0	0	3	2	2	0	3	5	4	8	5	7	9	8	13	14	13	18	19	18
49664	3	0	2	1	3	0	0	2	5	4	6	7	11	7	6	8	9	9	11	14	16	24
49728	2	1	2	1	4	3	5	4	4	7	2	10	9	10	14	4	8	12	13	15	15	14
49792	0	3	2	1	0	1	2	3	7	4	8	7	2	6	9	8	10	5	12	16	18	15
49856	1	2	2	0	2	3	4	2	4	2	2	4	6	10	9	10	7	14	10	23	17	13
49920	4	2	3	1	4	3	2	1	3	0	5	5	7	5	2	9	13	10	11	17	17	16
49984	1	3	0	2	1	0	5	1	5	4	4	2	5	9	15	5	12	7	8	14	19	13
50048	2	4	1	1	3	3	2	3	6	5	3	4	4	8	3	10	11	17	10	16	13	19
50112	1	1	2	1	5	3	2	1	4	3	2	8	6	7	9	8	12	6	7	11	12	20
50176	5	4	0	1	5	2	5	3	3	7	2	2	7	10	3	6	12	18	13	12	14	18
50240	2	0	2	1	0	1	4	2	2	4	4	5	4	5	12	13	17	10	22	13	13	16
50304	1	4	3	1	2	1	3	5	0	5	1	6	4	8	5	8	14	9	13	18	15	16
50368	1	3	0	1	3	2	5	3	3	4	6	3	5	7	12	7	14	9	15	10	18	24
50432	2	0	3	1	2	3	4	3	3	4	3	5	6	5	6	9	10	10	14	14	26	21
50496	1	0	2	4	1	4	1	5	2	3	2	5	3	9	7	8	8	13	18	9	14	15
50560	1	1	0	2	1	4	1	3	4	4	6	7	10	9	6	7	7	17	14	15	15	23
50624	1	1	2	1	2	3	0	6	2	2	9	4	9	10	13	7	11	13	15	11	9	12
50688	2	0	1	2	2	5	2	4	3	4	2	5	8	7	13	12	11	11	12	10	17	18
50752	1	6	1	3	1	4	1	2	8	2	3	3	4	4	10	7	9	11	17	14	20	12
50816	2	2	1	1	2	0	2	6	2	3	0	9	3	5	9	13	10	13	13	14	15	18
50880	2	3	4	2	0	2	6	2	2	4	4	5	8	9	11	9	15	16	18	18	18	15
50944	1	1	2	2	4	2	3	4	4	2	3	4	10	4	8	10	11	10	13	13	13	19
51008	1	1	0	3	2	3	1	3	1	3	7	2	4	6	5	8	9	15	8	16	16	16
51072	2	0	3	2	3	1	2	4	2	2	2	6	2	9	8	12	4	11	8	18	15	22
51136	1	2	1	1	2	0	2	3	1	5	7	1	11	3	10	13	9	9	10	14	23	12
51200	0	0	1	1	1	3	2	1	2	3	6	7	4	5	8	10	13	15	10	14	12	22
51264	2	3	1	2	4	1	1	3	4	4	5	4	9	10	7	13	12	9	20	14	12	13
51328	1	2	1	2	2	3	5	7	3	3	6	5	5	8	12	9	14	12	22	17	25	22
51392	1	6	4	8	5	2	2	4	4	6	9	7	9	6	20	18	16	19	20	24	26	26
51456	3	3	2	1	4	4	3	5	9	4	4	7	11	11	18	19	18	18	16	21	36	29
51520	2	7	6	8	3	7	9	11	10	14	10	13	13	19	23	27	37	50	55	39	50	56
51584	6	3	8	6	1	13	8	9	13	17	25	14	23	45	32	39	49	58	63	64	77	77
51648	8	6	10	9	14	10	7	17	12	27	21	28	32	46	37	48	58	65	68	87	112	97
51712	13	8	14	12	19	17	19	22	20	33	39	45	44	58	78	87	83	113	118	145	132	156
51776	16	22	11	15	14	23	25	25	33	48	41	48	54	83	99	99	133	151	169	175	166	196
51840	21	19	21	27	21	29	43	46	50	62	70	82	68	100	155	168	162	183	198	201	258	295
51904	46	25	35	36	44	46	48	53	53	95	87	91	134	162	175	228	244	312	334	326	368	415
51968	46	38	48	56	54	62	84	74	122	115	121	149	172	232	281	292	319	345	384	484	490	520
52032	62	64	48	74	71	72	93	99	109	130	166	185	192	264	324	355	397	412	533	567	607	676
52096	218	185	177	193	210	214	232	274	279	332	411	443	528	663	812	964	1106	1223	1458	1463	1762	1820
52160	1490	1187	1076	1166	1147	1187	1292	1358	1570	1652	1922	2051	2588	3102	4024	4929	5832	6802	7760	8398	9307	10285
52224	11467	11261	10778	11213	11471	12419	13376	14466	15954	17915	20281	22925	28343	33730	41712	47812	54275	59998	65653	70010	74314	78296
52288	3356	4664	5314	6028	6576	7501	8148	9251	10306	11607	12818	15084	18768	21544	23600	23744	24929	26144	27721	29272	30056	31129
52352	169	228	322	347	400	486	562	593	697	752	836	969	1287	1479	1486	1450	1604	1575	1761	1811	1816	2006
52416	26	55	39	50	54	61	65	77	96	91	95	132	158	194	231	222	242	281	270	280	281	322
52480	20	13	17	24	22	22	31	32	35	35	40	48	67	77	82	101	108	103	115	100	130	158
52544	18	21	29	19	21	22	21	26	44	28	44	47	66	81	89	66	83	97	107	112	134	119
52608	21	21	25	19	23	41	32	27	34	32	33	45	45	72	80	89	90	81	97	93	117	131
52672	13	22	18	19	15	16	30	26	30	39	47	47	60	63	90	104	76	107	116	120	110	129
52736	21	13	27	21	18	26	21	31	36	43	53	35	53	78	70	89	95	94	127	127	139	133
52800	20	19	12	28	17	29	37	41	26	29	46	40	56	53	74	89	100	101	116	132	120	152
52864	23	23	17	22	25	32	25	27	39	38	36	47	63	78	94	80	102	89	125	100	142	129
52928	15	21	10	24	25	28	26	28	30	34	35	53	54	61	82	87	103	106	112	93	133	133
52992	11	11	18	24	20	21	33	31	24	39	37	51	48	51	81	76	85	88	117	93	115	121
53056	12	29	25	23	30	31	31	34	29	38	50	40	58	71	86	90	84	110	116	104	135	148
53120	17	17	20	32	24	29	30	33	29	40	37	50	66	74	82	90	109	92	113	108	139	139
53184	15	20	17	15	19	20	25	38	34	41	55	46	55	67	71	77	81	103	99	141	128	141
53248	14	14	11	21	17	26	28	17	32	38	34	38	63	74	64	75	86	95	102	114	115	126
53312	16	13	18	20	18	22	18	26	37	34	31	57	52	60	73	68	74	108	99	117	118	113
53376	28	19	16	20	19	20	24	27	29	33	41	45	60	60	77	82	90	98	104	108	133	109
53440	12	21	13	20	20	23	20	22	21	40	34	42	56	51	71	76	67	87	66	114	99	107
53504	12	6	8	13	19	19	23	14	21	32	40	35	44	53	57	70	62	86	71	108	109	100
53568	9	15	12	12	16	15	20	9	17	16	34	26	35	42	56	51	57	68	64	78	88	79
53632	7	10	12	15	13	18	17	13	16	23	27	27	46	40	56	61	53	62	75	80	81	87
53696	11	10	12	14	11	11	14	14	14	23	20	29	35	42	44	56	52	78	58	63	84	67
53760	8	16	8	17	17	21	13	19	22	24	26	27	28	38	55	51	42	62	59	74	91	83
53824	5	7	15	9	10	21	17	12	15	13	25	27	34	44	45	47	52	45	75	63	68	82
53888	12	8	12	16	12	16	14	14	16	21	30	24	33	39	47	44	65	78	78	74	72	97
53952	10	14	6	13	14	12	14	12	20	17	20	23	30	46	41	47	70	78	71	68	90	81
54016	8	10	5	12	9	14	12	21	24	29	20	18	37	44	49	49	48	66	74	71	66	72
54080	13	11	12	11	18	13	15	16	17	20	19	26	27	29	48	53	61	65	64	75	89	74
54144	13	12	10	5	16	14	13	20	15	16	24	19	27	41	51	44	57	63	61	73	69	76
54208	7	2	5	11	17	18	20	13	19	24	21	34	37	52	36	46	61	52	58	66	66	68
54272	12	16	14	9	7	14	12	21	7	21	16	25	36	35	37	57	53	64	67	75	76	69
54336	9	14	13	11	11	18	12	8	25	23	22	24	27	45	46	48	47	57	69	65	69	75
54400	9	8	9	10	13	13	13	23	21	25	16	23	33	42	44	49	40	68	55	82	72	82
54464	9	12	17	12	16	13	19	12	12	16	23	20	28	39	43	56	64	62	64	80	89	76
54528	6	8	10	14	9	16	16	16	22	16	23	37	37	37	46	39	51	63	59	70	61	85
54592	16	14	6	14	11	14	22	14	25	25	21	17	35	38	37	52	59	61	74	71	87	85
54656	6	8	8	6	9	13	11	12	11	22	25	26	46	43	43	48	54	62	68	67	82	73
54720	5	15	9	14	11	16	27	16	24	18	22	29	31	33	60	46	50	63	65	65	83	74
54784	11	12	7	17	15	13	16	22	24	15	19	25	30	30	48	61	48	57	84	59	92	77
54848	10	10	10	16	9	13	16	15	23	17	19	29	34	40	60	56	61	61	56	57	75	93
54912	12	17	12	7	14	12	12	16	15	21	22	32	37	49	44	47	65	65	61	68	73	79
54976	9	6	12	14	13	10	18	15	23	19	29	25	27	37	39	36	49	65	53	64	75	78
55040	8	11	7	13	15	12	11	12	19	21	20	33	30	42	42	44	50	64	57	70	78	83
55104	8	8	6	8	9	15	19	15	16	22	28	25	36	34	44	47	55	58	60	59	67	73
55168	5	16	7	14	15	10	15	12	13	27	18	22	35	27	49	44	49	50	71	68	71	55
55232	9	9	14	7	15	11	13	18	20	15	17	25	27	45	48	41	52	56	58	72	67	73
55296	10	6	10	14	13	10	15	15	19	26	19	22	24	33	39	43	54	57	53	71	75	67
55360	7	8	17	3	12	10	15	20	24	28	14	21	30	39	46	53	52	49	48	74	75	92
55424	7	11	10	15	7	18	12	17	22	20	19	32	38	40	47	55	59	56	61	68	91	74
55488	10	10	10	17	8	18	9	9	18	13	25	21	22	47	53	46	44	61	63	61	68	77
55552	8	14	9	9	11	7	13	17	21	17	18	20	34	36	42	44	54	64	60	77	64	73
55616	9	8	11	11	17	9	12	25	17	17	19	26	39	35	46	48	43	58	63	71	65	71
55680	7	3	11	11	11	6	17	9	16	20	21	28	35	39	37	58	60	75	55	64	59	86
55744	6	10	6	11	12	18	8	14	18	12	23	20	22	22	46	40	50	57	68	65	59	72
55808	11	8	10	10	7	11	12	18	18	16	22	25	29	43	36	62	47	58	65	75	75	70
55872	16	13	7	11	13	15	14	11	14	17	23	29	36	40	46	40	49	62	56	63	69	69
55936	9	8	9	10	11	12	16	16	19	11	38	27	36	35	46	51	39	54	54	70	60	68
56000	7	10	10	7	16	12	19	18	12	22	19	25	32	42	58	34	60	58	54	53	62	70
56064	9	7	8	8	8	18	12	11	18	18	19	32	36	42	58	48	44	50	58	73	59	72
56128	7	16	15	12	18	14	12	20	17	21	23	20	29	45	41	43	52	61	60	54	90	65
56192	11	12	7	15	13	15	17	19	12	15	24	22	33	35	42	39	46	67	55	68	66	77
56256	5	9	10	12	13	18	13	10	15	21	22	25	22	34	57	37	52	46	68	65	57	73
56320	9	7	19	16	10	11	10	19	10	13	27	26	32	35	46	38	67	59	57	65	76	69
56384	10	12	5	13	14	14	15	16	19	20	24	27	24	37	42	44	56	62	49	55	57	62
56448	12	14	14	15	7	7	16	16	15	21	27	23	38	43	43	49	46	51	51	70	68	72
56512	5	13	6	18	15	14	10	14	10	11	31	26	27	31	37	42	50	53	50	68	78	85
56576	8	11	13	8	8	9	16	7	18	21	23	28	28	38	42	51	60	55	60	61	69	88
56640	10	14	14	11	11	15	13	14	18	19	21	23	39	40	50	62	52	54	67	56	55	65
56704	12	8	10	14	18	10	13	14	22	26	20	32	32	34	42	34	48	58	68	71	75	66
56768	10	5	14	8	7	16	22	18	14	17	27	23	25	32	29	41	47	75	52	62	67	67
56832	8	16	11	11	11	12	19	17	21	18	26	25	29	28	43	59	45	69	55	67	72	69
56896	13	12	12	14	21	16	16	19	13	14	21	22	26	35	43	46	55	62	48	64	73	49
56960	7	16	8	8	8	20	11	18	19	24	21	32	36	44	31	40	58	51	42	66	76	54
57024	10	5	9	11	10	6	11	11	20	15	17	33	36	49	37	57	53	59	68	57	38	66
57088	8	7	10	7	13	15	11	18	18	12	25	14	29	42	41	56	55	42	46	66	89	78
57152	8	12	13	16	11	13	16	21	17	18	11	24	25	37	37	47	64	53	64	43	58	76
57216	10	9	14	9	4	13	10	14	21	26	21	27	34	31	41	47	44	46	58	70	69	60
57280	8	9	10	9	10	17	14	19	15	15	20	21	40	38	43	47	51	57	51	63	78	86
57344	6	9	8	14	15	13	14	12	19	22	15	22	31	38	66	45	62	55	62	57	78	74
57408	11	12	7	8	7	14	14	9	9	20	19	21	33	37	43	44	43	62	66	72	71	71
57472	5	14	8	8	11	19	15	12	20	11	15	21	33	40	32	47	60	76	68	61	66	75
57536	12	4	10	5	16	15	14	20	18	16	21	22	32	39	49	43	53	72	57	72	65	65
57600	12	10	5	17	12	14	17	21	18	21	20	23	32	36	40	50	43	42	78	59	56	87
57664	9	13	9	10	10	15	15	14	19	16	24	32	28	42	36	45	55	59	69	67	78	76
57728	13	9	9	4	21	10	13	12	21	16	18	22	29	36	32	41	51	59	50	57	79	75
57792	9	9	4	8	5	10	15	14	18	23	23	19	27	40	37	51	47	59	54	74	66	86
57856	8	14	10	5	14	11	17	11	13	23	19	27	43	47	42	38	45	55	46	66	75	71
57920	11	5	6	13	7	19	18	11	16	12	18	29	25	42	42	51	46	59	57	60	75	60
57984	9	11	4	11	13	18	12	12	18	17	26	32	31	34	44	56	45	61	72	54	76	67
58048	6	7	9	9	18	15	15	13	16	21	25	26	29	37	40	46	58	50	63	65	85	83
58112	6	17	8	11	16	14	13	22	15	24	24	25	14	25	47	51	44	71	65	74	74	83
58176	8	9	5	12	9	13	23	15	13	15	28	25	28	33	43	64	51	54	68	74	71	76
58240	7	15	8	14	8	11	15	15	12	17	18	29	48	42	49	48	48	54	62	67	66	60
58304	6	11	7	12	15	16	13	22	14	24	28	24	29	33	34	43	59	54	44	81	67	81
58368	10	7	14	13	10	13	13	12	22	29	23	28	39	25	34	47	43	48	56	69	56	64
58432	7	4	7	6	16	12	13	16	18	20	13	24	32	32	48	52	59	53	56	58	79	75
58496	11	6	16	11	11	11	11	10	17	20	24	24	21	31	45	40	61	62	56	73	65	74
58560	13	9	9	6	8	12	16	21	22	28	24	29	27	36	37	46	65	56	65	69	65	60
58624	8	7	6	14	13	16	20	4	13	20	24	26	26	33	41	46	68	50	84	63	65	69
58688	8	10	12	15	10	10	15	23	17	17	18	24	25	28	46	41	57	59	52	67	73	55
58752	4	7	14	15	12	12	16	9	11	19	13	19	34	33	49	48	49	45	61	60	54	71
58816	10	14	10	16	9	13	13	10	22	14	24	22	29	40	44	53	50	54	44	58	63	64
58880	7	9	8	14	10	9	18	17	17	22	20	20	33	35	47	43	46	60	68	67	71	74
58944	4	9	13	15	12	11	15	16	18	13	23	21	37	31	48	53	59	60	57	51	61	71
59008	11	7	14	13	14	15	18	12	23	18	19	22	27	42	27	52	55	49	60	66	60	67
59072	7	7	9	13	10	8	15	15	16	19	21	20	27	37	32	47	51	62	55	65	60	71
59136	14	5	9	9	15	9	9	7	11	15	22	31	29	31	39	35	57	49	64	77	70	80
59200	9	5	11	12	10	12	14	15	17	22	23	31	24	28	47	39	53	71	60	72	62	77
59264	9	10	11	14	10	15	16	15	14	17	29	26	38	34	42	51	57	56	51	80	78	72
59328	6	16	8	9	10	11	10	17	16	20	21	24	30	41	49	46	52	64	53	58	71	75
59392	8	8	7	11	7	12	17	18	22	17	19	20	30	37	39	42	54	62	72	56	69	72
59456	8	13	9	9	10	12	10	21	17	20	19	27	23	29	30	52	54	60	54	54	76	67
59520	14	6	10	9	13	17	19	15	12	28	10	22	25	24	44	40	45	56	64	76	74	85
59584	10	11	11	10	16	12	6	9	11	12	17	20	35	27	36	47	53	67	52	60	66	63
59648	13	5	9	11	10	17	14	13	16	12	27	23	35	47	40	29	48	52	71	73	72	93
59712	12	9	8	11	10	12	11	15	11	14	27	30	26	31	51	48	40	64	63	71	56	86
59776	8	9	11	16	20	10	7	16	12	19	15	14	26	38	49	46	49	44	57	64	77	74
59840	3	17	6	11	12	14	16	9	17	16	27	17	36	38	41	48	45	56	66	67	77	72
59904	8	5	8	9	12	13	15	16	14	22	28	24	31	37	47	37	54	49	51	51	73	83
59968	4	13	6	12	12	8	15	10	15	19	31	37	27	48	32	57	63	64	68	51	60	79
60032	7	10	17	15	9	12	19	11	17	19	24	24	24	20	49	36	51	64	65	68	73	87
60096	14	15	15	6	10	10	14	12	26	19	25	24	38	34	38	35	47	55	60	70	65	67
60160	5	19	10	9	13	9	19	15	15	20	13	26	38	42	48	44	48	54	58	57	67	71
60224	7	9	11	11	7	14	12	21	19	22	24	25	38	46	46	53	51	59	80	70	75	79
60288	12	10	11	9	9	12	17	10	23	26	26	26	25	30	43	55	45	61	61	83	76	72
60352	14	7	11	4	12	9	19	16	18	22	14	30	34	36	40	53	53	63	78	64	75	68
60416	9	8	15	7	13	13	14	11	17	16	24	24	35	36	42	42	63	56	51	64	77	88
60480	9	7	11	8	13	19	14	14	16	16	21	19	32	32	43	42	46	61	47	64	76	84
60544	12	19	12	13	9	14	19	20	10	15	13	24	30	36	44	37	57	63	48	74	66	81
60608	13	8	9	3	7	12	13	12	19	24	18	30	30	30	43	45	51	49	58	57	62	59
60672	10	10	10	9	11	20	13	14	15	30	16	20	24	43	31	50	69	60	50	72	67	78
60736	9	7	12	15	10	9	15	18	19	20	29	21	25	33	41	46	49	50	81	56	78	58
60800	9	5	9	8	17	13	23	15	18	22	16	28	28	42	40	42	57	63	60	70	79	74
60864	11	9	11	14	23	17	16	15	16	25	16	18	40	33	38	52	57	53	64	76	87	73
60928	10	9	11	8	14	17	16	10	24	25	23	23	34	38	36	46	54	60	65	79	75	74
60992	6	9	11	11	7	13	14	6	19	17	22	23	35	32	38	64	54	58	55	63	74	88
61056	6	11	10	10	17	10	16	19	21	14	20	22	31	32	34	45	53	48	58	75	68	76
61120	9	12	15	8	9	13	11	18	14	16	19	28	32	36	51	39	53	54	51	69	88	75
61184	6	10	10	14	7	7	13	19	20	20	30	30	32	41	31	58	47	49	59	61	73	79
61248	8	11	7	9	11	13	17	22	21	20	15	32	33	35	54	37	48	55	65	63	66	70
61312	6	4	7	13	13	17	5	17	20	17	24	34	40	39	43	42	54	46	61	60	72	84
61376	9	6	10	10	8	7	12	19	18	19	19	17	35	46	42	39	61	62	48	72	82	68
61440	9	12	7	8	12	10	11	13	17	22	17	33	21	41	46	54	54	60	56	55	76	87
61504	12	8	12	8	13	8	20	14	23	21	22	19	29	37	45	53	51	53	64	61	81	78
61568	13	3	9	8	10	12	12	20	13	22	17	28	44	52	50	44	57	51	58	70	78	70
61632	9	7	12	5	16	12	18	14	20	17	10	23	30	35	42	48	49	50	54	79	80	66
61696	10	13	12	9	16	15	16	9	24	20	22	27	24	46	47	50	48	57	62	60	67	78
61760	6	7	14	12	12	16	14	13	16	20	35	33	42	35	48	35	46	55	54	63	85	82
61824	11	8	12	5	12	15	12	16	20	24	19	23	21	44	55	53	58	55	54	61	75	71
61888	15	16	9	12	15	8	16	18	19	42	34	24	23	30	39	49	53	49	64	60	89	63
61952	11	6	8	12	8	17	7	13	20	17	26	27	33	42	41	44	56	50	64	56	79	88
62016	7	10	12	10	11	12	19	23	14	14	33	34	36	44	44	32	54	46	61	56	85	63
62080	9	8	10	7	12	12	18	11	18	25	22	33	35	40	36	46	50	53	68	81	81	82
62144	8	10	10	12	17	13	10	14	18	22	19	30	36	38	36	38	45	56	63	61	66	61
62208	9	7	11	12	12	14	12	14	14	16	20	21	31	41	34	50	54	57	55	57	70	86
62272	12	8	18	8	7	20	18	19	14	16	25	29	23	41	46	55	53	48	55	69	86	59
62336	5	9	13	5	8	16	14	11	14	17	23	28	36	41	39	55	44	52	64	78	64	67
62400	10	9	7	9	10	19	10	12	17	17	20	30	36	30	51	46	53	65	66	72	67	82
62464	8	7	8	11	7	10	11	11	11	26	21	35	35	37	46	47	50	55	75	51	78	79
62528	8	11	10	11	15	10	9	28	11	20	21	35	35	30	50	49	49	59	61	59	79	71
62592	16	12	7	12	12	13	17	23	19	21	25	28	30	33	36	49	67	54	63	72	69	75
62656	10	9	11	15	13	9	15	15	21	14	17	28	33	40	36	45	59	52	64	68	72	71
62720	11	11	10	15	6	9	17	14	18	21	28	27	31	46	36	50	59	60	65	77	69	85
62784	7	8	9	11	12	12	17	19	16	15	26	20	31	30	38	44	50	74	73	73	64	83
62848	17	11	13	9	13	11	9	21	12	27	21	32	31	41	45	50	55	47	48	70	75	76
62912	11	9	8	12	15	13	15	9	24	23	15	22	32	33	59	49	56	61	60	79	85	65
62976	8	8	10	22	11	15	13	17	23	26	18	23	26	35	42	50	52	70	62	58	89	98
63040	11	8	10	9	16	16	17	14	24	22	23	26	30	34	41	42	38	62	55	60	86	75
63104	8	8	10	10	14	14	13	19	14	11	22	17	27	44	48	39	53	61	58	75	76	68
63168	9	9	13	9	13	15	15	18	21	18	18	30	30	47	29	59	46	71	75	61	73	76
63232	11	11	14	12	12	13	10	15	25	22	22	23	30	40	48	52	56	61	57	69	85	67
63296	4	7	12	13	9	11	11	17	13	18	20	28	26	38	37	52	38	56	59	67	57	72
63360	7	11	7	8	17	15	19	16	23	23	22	20	31	45	39	47	55	50	58	72	70	77
63424	10	7	9	11	10	15	15	14	20	22	28	35	21	46	48	45	43	46	70	71	59	75
63488	10	7	11	13	18	6	19	16	15	20	21	22	22	38	39	47	51	53	70	74	62	65
63552	11	14	13	12	8	19	15	19	14	25	27	27	36	45	43	42	63	52	55	65	68	82
63616	5	7	16	11	15	14	17	7	18	16	26	30	32	29	45	39	52	58	62	63	67	68
63680	12	11	14	10	15	18	13	16	15	25	27	32	36	47	44	39	46	62	69	68	68	72
63744	7	8	13	10	12	18	12	17	22	16	24	24	26	37	41	42	46	58	52	68	77	85
63808	12	8	13	12	11	11	10	21	9	27	22	20	41	33	41	49	62	55	67	61	78	67
63872	8	12	6	11	7	16	11	21	20	24	18	28	26	41	37	34	62	56	66	74	79	72
63936	10	12	12	15	11	17	18	16	14	16	26	23	41	42	52	48	56	53	59	71	69	79
64000	11	11	12	9	13	14	10	17	19	13	25	25	28	38	50	48	48	63	54	69	66	68
64064	7	15	10	14	8	15	15	10	11	17	18	37	34	42	38	38	60	53	67	64	86	82
64128	12	15	12	7	13	13	14	18	16	16	24	30	33	44	38	56	32	59	52	71	74	84
64192	11	9	8	13	23	11	10	18	17	26	33	25	27	35	52	60	61	51	69	70	70	63
64256	8	8	13	10	16	14	15	16	18	21	24	20	41	40	44	40	44	65	60	78	77	65
64320	10	11	11	16	14	8	19	11	23	18	23	29	30	35	44	58	49	58	66	64	81	68
64384	11	7	7	10	9	21	15	19	19	22	19	23	31	43	41	39	50	43	71	57	89	81
64448	8	11	9	15	11	10	22	16	17	14	25	30	23	36	42	38	62	52	69	67	59	68
64512	7	7	11	9	10	12	18	13	18	17	22	24	41	43	54	51	41	60	75	71	75	77
64576	7	9	7	11	10	8	10	15	22	20	22	28	27	38	50	60	52	58	71	72	73	71
64640	13	6	8	11	9	14	16	15	14	31	35	25	37	30	40	49	53	59	76	67	74	80
64704	13	17	9	9	8	8	11	15	18	20	25	25	43	27	46	50	50	68	55	55	76	61
64768	8	10	8	11	11	11	15	11	18	15	27	34	25	41	47	49	47	59	67	81	79	74
64832	15	7	7	10	11	6	16	14	22	28	25	35	47	49	40	54	67	67	54	73	63	87
64896	11	12	6	14	10	18	19	15	17	18	16	30	35	32	38	55	46	68	73	71	89	82
64960	14	12	13	15	15	11	17	27	14	17	21	35	42	34	52	44	58	54	64	59	87	76
65024	11	8	9	6	10	15	9	17	18	21	15	28	33	42	60	51	57	50	69	63	77	74
65088	7	7	9	15	15	12	10	17	19	19	28	30	27	33	44	64	51	65	73	72	90	83
65152	7	9	14	13	9	11	13	15	25	28	25	30	24	42	37	39	36	60	66	57	70	77
65216	7	9	15	12	13	17	12	8	15	15	20	28	35	36	51	62	57	70	64	71	71	86
65280	8	15	14	9	10	15	15	20	21	15	17	32	30	36	44	39	49	60	78	64	75	78
65344	9	12	5	11	14	10	10	17	22	26	28	16	30	45	53	66	57	54	62	47	61	73
65408	9	5	14	12	8	14	10	12	17	20	26	22	31	45	57	53	45	61	65	65	77	86
65472	5	7	10	14	17	15	8	11	14	22	18	31	29	49	35	43	56	55	73	69	66	77
65536	6	7	9	6	9	15	10	10	13	22	30	20	34	35	62	45	58	43	45	68	84	93
65600	8	9	8	9	10	10	11	11	11	11	25	24	24	33	42	43	63	54	64	67	79	68
65664	13	7	12	15	10	12	12	18	26	20	20	23	47	40	52	56	62	70	55	89	72	83
65728	12	13	18	17	13	11	10	18	13	14	21	26	30	44	52	42	53	61	52	73	65	95
65792	14	11	8	11	12	11	11	20	18	17	23	27	39	36	46	40	47	56	63	81	84	84
65856	5	9	11	3	15	15	11	16	18	22	26	33	46	36	46	49	47	61	47	74	60	95
65920	12	9	12	15	13	10	16	11	20	24	19	28	43	34	40	37	48	59	74	59	76	70
65984	13	7	9	13	16	16	16	15	18	20	20	30	39	33	54	54	56	70	70	76	63	63
66048	12	15	11	18	9	13	16	15	21	21	28	31	27	40	53	42	44	58	58	84	53	75
66112	8	12	7	11	11	9	13	17	22	18	25	27	28	44	48	64	47	58	62	69	62	75
66176	10	12	7	17	15	11	10	21	26	19	25	39	37	27	51	41	38	54	50	59	63	76
66240	13	9	14	11	4	6	14	18	16	15	16	23	33	37	47	58	53	60	53	56	74	72
66304	8	6	6	20	12	8	14	18	20	18	23	23	34	47	47	51	50	57	59	72	65	74
66368	10	13	11	13	10	13	14	16	14	17	24	18	42	37	46	45	55	61	64	63	85	84
66432	8	12	16	12	15	12	16	20	10	17	18	17	34	40	49	50	51	62	62	69	74	78
66496	14	7	12	4	11	16	17	15	18	23	20	33	26	39	43	43	51	67	56	68	76	89
66560	8	7	12	12	15	10	15	22	15	22	28	22	32	37	38	47	76	54	68	61	78	81
66624	11	11	8	8	12	14	19	14	20	21	21	29	39	42	61	50	66	53	86	59	72	83
66688	8	10	9	14	21	22	15	18	18	26	18	34	28	56	41	48	51	52	66	69	75	78
66752	10	16	8	14	11	9	12	13	20	29	21	25	33	35	34	55	47	61	65	71	82	81
66816	12	14	15	18	14	10	11	18	18	15	26	31	32	44	36	50	49	74	56	68	70	101
66880	12	8	9	7	9	8	13	21	16	22	23	37	34	47	48	44	60	51	58	68	76	104
66944	12	14	12	12	17	11	10	20	18	19	28	30	33	46	57	55	56	62	64	62	72	78
67008	10	10	8	11	12	14	14	19	12	16	26	24	30	27	50	47	56	65	68	76	99	88
67072	12	11	11	19	12	23	17	15	19	15	30	21	31	56	51	55	66	71	66	81	83	58
67136	10	9	6	7	12	11	14	21	20	16	30	32	28	40	56	45	58	61	57	72	78	79
67200	7	6	5	11	12	21	16	13	19	18	18	26	31	36	45	42	52	48	65	102	73	87
67264	5	15	10	10	11	12	9	18	17	27	21	29	46	30	40	45	53	63	66	56	74	80
67328	8	10	13	16	10	12	11	9	22	20	14	26	39	43	46	43	59	78	61	70	76	79
67392	5	8	12	10	13	5	16	11	16	22	34	27	40	36	51	59	48	59	67	56	67	84
67456	7	10	10	12	11	13	18	23	16	18	20	23	25	51	37	44	60	74	69	70	90	73
67520	15	8	10	7	17	12	8	22	13	23	17	33	40	47	44	50	44	62	72	79	76	90
67584	8	9	11	9	13	19	21	18	24	20	24	35	28	38	45	47	51	68	67	63	82	77
67648	11	13	16	15	6	11	15	23	17	17	25	23	36	32	33	59	57	48	60	69	61	74
67712	14	13	6	13	10	11	23	12	18	22	30	31	28	31	38	50	60	65	67	75	72	66
67776	8	11	13	13	13	19	15	20	18	26	24	30	37	37	39	49	63	73	62	64	77	83
67840	11	11	14	13	14	9	17	14	15	14	22	29	32	43	45	45	49	63	69	73	85	82
67904	14	10	10	14	14	10	14	16	18	18	24	25	43	46	51	39	61	54	66	66	76	76
67968	15	13	9	11	15	8	9	15	16	21	21	23	25	35	43	60	60	62	48	80	69	71
68032	11	11	20	11	9	8	17	28	19	12	15	29	36	41	44	50	49	64	69	63	70	80
68096	14	13	5	18	15	10	13	13	21	23	19	36	29	44	42	43	49	72	62	75	92	78
68160	6	5	9	15	12	12	12	20	15	28	23	28	35	35	33	42	56	73	50	59	75	92
68224	8	9	6	13	15	13	15	19	19	32	26	29	35	34	42	51	50	66	69	71	70	72
68288	7	12	7	6	12	11	11	16	17	19	21	24	24	30	44	41	55	59	71	54	67	87
68352	5	13	9	8	10	19	17	19	21	12	16	22	38	36	48	46	74	54	65	86	85	70
68416	7	6	9	10	12	14	12	8	17	15	18	22	25	46	47	50	57	59	52	69	53	74
68480	10	12	14	7	20	12	19	12	24	22	26	19	32	45	52	49	47	56	55	66	70	80
68544	15	10	18	8	15	9	14	16	18	18	25	27	35	38	54	52	42	65	62	81	77	93
68608	9	11	14	11	15	22	14	11	15	28	17	25	35	42	45	59	58	58	57	65	79	84
68672	12	6	14	16	13	16	10	12	24	22	18	19	38	36	44	52	54	69	59	71	82	88
68736	16	7	7	9	16	14	11	24	22	14	33	27	18	37	58	59	56	69	55	79	60	90
68800	11	10	9	13	13	13	12	19	19	21	19	18	37	42	45	63	61	54	53	63	64	72
68864	8	9	16	18	15	13	21	21	18	15	18	25	31	34	36	51	67	64	69	78	76	82
68928	9	12	13	9	19	6	14	13	19	16	25	34	31	42	39	61	71	65	71	73	79	86
68992	13	12	10	8	13	14	20	20	20	25	21	29	29	36	33	45	53	47	66	74	77	82
69056	6	12	9	21	22	12	9	14	13	15	24	26	29	39	57	56	49	66	69	70	87	77
69120	13	14	13	7	8	18	15	19	11	15	31	24	32	44	35	56	56	72	69	69	86	91
69184	15	7	7	17	20	15	15	16	27	23	24	20	34	32	39	55	51	66	64	75	79	84
69248	17	9	12	11	12	16	21	19	21	22	29	34	29	53	47	53	64	66	73	64	64	77
69312	7	12	7	8	10	15	13	12	20	18	30	26	45	38	49	58	58	73	53	71	80	93
69376	14	10	12	12	11	11	13	9	19	13	20	38	39	33	37	47	56	60	70	67	79	92
69440	10	10	10	14	15	11	21	13	16	14	18	32	31	38	35	54	61	58	57	84	80	86
69504	7	13	11	9	16	15	7	18	21	33	32	29	33	38	39	50	53	59	66	77	81	74
69568	15	15	10	12	13	15	19	19	18	16	17	27	34	42	52	60	65	64	53	73	74	80
69632	15	14	10	14	7	21	11	14	14	13	30	26	41	31	42	51	56	53	67	51	69	98
69696	11	16	13	7	14	13	9	13	15	19	20	40	31	36	41	47	52	51	64	76	69	89
69760	13	9	10	9	10	21	13	24	15	22	19	19	32	34	54	50	73	59	76	85	81	77
69824	7	10	8	15	12	9	13	12	25	15	26	32	31	30	46	40	51	68	84	57	94	68
69888	9	11	8	10	11	18	11	17	10	18	26	30	37	46	60	71	39	54	51	69	69	86
69952	14	12	11	13	14	18	12	22	18	20	23	28	32	40	45	52	68	52	55	80	80	70
70016	7	8	14	12	15	15	16	18	13	19	22	20	30	34	48	59	56	66	59	76	73	81
70080	7	12	9	14	12	12	16	15	19	25	30	23	27	42	39	48	49	56	69	72	57	86
70144	6	13	11	13	10	14	14	12	19	19	24	31	27	41	34	60	56	65	63	82	76	92
70208	7	14	17	10	11	20	15	15	22	17	22	35	38	44	46	40	51	59	65	61	75	81
70272	7	8	9	10	15	13	17	13	17	16	29	25	32	39	45	43	39	59	71	71	61	72
70336	12	15	8	11	15	16	13	18	19	16	23	37	40	40	41	62	62	63	58	78	71	82
70400	12	12	7	9	9	17	13	24	20	27	24	21	41	44	43	56	67	56	80	57	71	66
70464	7	18	10	4	18	18	18	16	16	22	16	35	30	36	46	45	55	52	56	99	76	82
70528	6	12	12	7	14	18	6	20	23	25	25	21	33	44	51	46	62	56	72	81	87	76
70592	12	14	8	9	14	13	4	13	23	20	22	28	39	44	45	43	52	53	53	67	75	73
70656	12	18	7	16	12	17	16	16	13	23	32	28	43	35	59	57	56	59	63	80	64	89
70720	7	11	6	8	12	15	16	9	16	23	26	39	37	39	40	50	48	72	63	61	74	73
70784	14	3	11	14	12	13	17	18	21	21	15	19	33	48	34	49	42	67	57	63	72	65
70848	10	12	7	14	12	17	17	19	23	16	17	29	40	32	54	63	46	69	62	65	68	67
70912	7	7	6	10	15	11	11	22	20	24	23	29	28	31	42	48	60	50	79	95	82	72
70976	6	14	16	12	12	12	21	18	15	24	26	30	19	46	40	57	52	61	57	75	79	86
71040	10	8	5	11	7	13	21	16	19	22	21	31	30	41	57	36	61	56	73	71	70	69
71104	10	8	11	13	11	17	16	18	13	16	19	32	34	38	46	49	55	58	66	70	69	83
71168	9	10	11	11	6	13	16	20	17	23	28	23	30	53	49	51	52	49	76	70	72	94
71232	15	12	14	12	11	11	14	18	24	17	25	24	34	42	46	44	55	56	51	82	80	78
71296	11	11	17	16	15	11	16	11	16	13	36	30	30	36	51	61	36	72	52	73	72	72
71360	9	14	12	11	9	13	17	13	19	24	20	34	31	33	35	48	39	59	62	70	70	82
71424	16	6	8	13	19	16	22	16	22	22	15	26	24	41	49	56	60	58	66	63	87	91
71488	6	10	9	9	14	15	12	14	19	22	26	31	35	38	46	42	47	48	69	70	96	89
71552	13	9	12	14	16	16	19	10	20	25	26	28	24	41	40	50	45	50	83	69	72	87
71616	6	12	5	16	6	10	16	15	20	24	36	28	38	43	55	54	53	55	66	69	67	77
71680	11	11	10	13	15	10	15	14	23	22	22	23	39	32	48	62	50	60	62	65	92	90
71744	10	5	7	18	17	15	19	7	17	25	23	32	37	46	47	53	52	56	73	51	71	94
71808	11	8	7	10	11	23	18	15	19	31	19	25	37	52	48	38	48	57	73	77	83	84
71872	11	14	10	15	10	12	15	16	20	27	24	29	38	33	38	62	66	53	65	68	88	82
71936	12	9	17	14	14	12	14	23	7	12	18	24	27	23	44	57	57	61	77	82	85	84
72000	13	13	10	12	15	17	12	16	25	25	17	22	35	28	43	60	49	67	67	70	73	97
72064	10	5	9	12	25	17	22	12	12	21	24	25	33	46	57	48	53	68	56	67	89	83
72128	13	13	11	6	13	13	16	13	23	22	21	21	33	43	40	49	49	53	70	76	75	94
72192	5	10	11	11	14	14	18	18	9	18	26	18	37	42	50	50	49	66	71	66	76	83
72256	9	20	10	8	13	10	13	22	20	24	21	34	37	36	46	56	48	60	74	77	74	70
72320	13	16	17	15	13	16	15	18	27	24	27	23	29	43	48	50	49	76	62	64	76	79
72384	11	6	7	14	17	16	11	13	20	32	33	43	26	43	46	48	67	56	69	65	85	98
72448	6	14	13	18	7	11	16	12	27	24	19	26	34	52	48	47	35	61	53	73	74	73
72512	12	19	11	9	10	13	15	19	18	21	27	29	24	46	64	45	42	64	68	77	80	90
72576	8	7	10	11	18	14	15	17	11	10	22	30	34	50	44	61	46	73	84	75	74	80
72640	13	12	16	10	13	23	17	16	11	20	25	26	29	46	45	61	61	57	54	71	100	70
72704	7	8	13	6	15	12	16	5	21	23	30	27	29	30	61	54	58	52	63	68	79	71
72768	10	5	12	10	7	13	15	20	16	28	15	29	30	39	41	52	53	61	71	65	79	83
72832	6	6	13	13	10	10	18	20	24	28	22	24	32	33	51	53	54	67	66	54	80	84
72896	13	8	16	11	22	16	14	18	26	24	19	14	33	40	60	61	62	55	70	80	82	96
72960	8	9	12	13	15	15	19	16	17	20	21	24	31	28	51	50	57	55	71	73	77	85
73024	12	7	9	11	11	13	11	17	18	16	20	27	23	41	48	52	69	49	77	89	76	91
73088	7	6	10	17	12	17	9	17	18	21	18	35	26	36	41	38	78	55	75	61	76	74
73152	7	17	11	4	16	16	11	18	22	17	32	32	30	33	41	58	56	56	64	71	76	94
73216	5	13	10	12	11	11	9	16	22	23	23	24	41	47	39	40	54	60	70	68	63	90
73280	7	5	9	7	18	11	14	15	15	17	22	34	37	31	53	55	57	54	83	63	83	86
73344	9	5	8	10	14	10	15	12	13	20	25	34	27	47	51	66	43	62	67	69	86	78
73408	10	12	8	12	10	9	9	14	21	16	19	27	35	36	42	56	58	61	49	58	78	84
73472	13	8	13	7	15	14	8	15	18	14	19	33	40	42	50	43	52	60	63	67	73	79
73536	8	14	18	16	14	10	11	14	14	21	26	31	35	42	41	67	67	53	63	64	66	86
73600	9	11	16	15	15	15	16	26	25	24	20	30	32	44	57	44	61	75	73	72	84	89
73664	10	9	10	8	8	13	18	21	19	24	24	27	41	37	58	47	55	72	57	60	78	67
73728	10	10	9	9	12	8	20	15	24	24	19	18	27	30	47	43	56	58	64	91	72	88
73792	6	10	9	16	15	10	23	14	12	23	18	25	32	35	46	51	53	57	60	64	74	91
73856	7	6	6	8	11	8	11	13	13	17	21	24	27	34	47	38	58	52	69	58	64	62
73920	7	5	16	13	9	13	12	13	16	10	12	19	24	41	36	42	37	49	57	64	55	74
73984	3	10	9	11	6	11	15	15	10	11	23	18	29	33	41	46	40	40	67	56	67	76
74048	7	5	6	6	12	16	15	11	19	13	16	26	19	25	31	34	44	51	44	59	53	55
74112	7	5	6	6	18	14	17	16	17	12	22	22	19	42	39	41	55	37	51	60	59	68
74176	11	8	11	12	12	10	14	18	21	18	19	18	19	35	30	35	50	61	45	68	65	53
74240	7	9	6	9	9	10	10	6	17	16	19	23	34	34	39	43	38	40	42	64	55	62
74304	7	9	4	10	8	9	7	12	13	12	17	20	29	30	27	50	35	57	54	49	52	57
74368	6	8	8	13	14	8	9	15	16	14	21	17	25	32	31	41	42	31	51	46	63	64
74432	10	13	7	8	10	16	13	14	16	13	8	13	28	28	24	41	38	43	49	54	41	51
74496	5	4	4	9	5	8	11	13	12	8	18	26	26	20	36	35	31	36	51	46	48	56
74560	11	7	13	6	9	10	12	15	14	15	15	15	21	25	38	33	37	40	32	52	48	57
74624	8	6	9	12	9	10	12	16	14	15	12	21	23	27	32	32	28	50	34	57	51	50
74688	3	6	5	4	12	11	7	14	14	13	13	22	20	25	34	29	38	29	44	55	42	59
74752	4	4	5	7	5	7	5	12	14	16	18	16	20	19	25	28	32	46	62	49	44	48
74816	7	4	9	7	6	10	9	8	10	11	16	10	27	22	26	20	33	44	41	47	51	54
74880	12	4	5	14	10	11	9	9	5	10	20	15	24	31	32	28	29	31	42	50	40	46
74944	4	6	7	5	9	5	9	11	16	11	16	14	24	21	27	27	40	46	42	37	53	52
75008	7	7	8	10	0	7	6	5	9	6	25	13	20	28	23	30	33	29	46	39	34	52
75072	3	3	2	9	3	8	10	9	13	13	7	16	17	17	27	34	30	33	45	42	51	44
75136	6	4	7	5	11	4	11	3	16	17	17	17	22	19	27	28	31	43	44	43	35	35
75200	5	8	5	5	5	4	8	10	13	12	14	12	11	28	25	37	36	28	35	53	47	45
75264	5	3	5	3	6	12	8	5	7	8	10	10	18	30	18	27	31	31	33	44	41	49
75328	5	8	6	6	6	11	15	6	13	9	16	15	17	16	18	24	19	36	34	45	38	47
75392	8	4	10	5	10	10	7	7	4	8	13	13	19	13	26	33	36	35	33	40	26	38
75456	7	7	7	7	7	7	6	10	13	10	11	15	16	19	19	21	24	24	35	30	33	41
75520	5	5	4	10	8	5	6	4	10	6	9	9	22	14	23	26	23	26	26	40	36	25
75584	4	5	12	3	4	4	4	7	10	14	5	13	8	15	31	13	18	27	33	30	27	39
75648	4	5	5	6	5	7	7	4	5	16	10	10	22	21	22	24	22	26	28	31	39	40
75712	6	6	4	5	6	7	7	11	7	15	13	22	15	17	22	25	27	22	26	27	39	29
75776	4	2	8	12	10	3	6	5	13	14	8	9	15	15	16	23	21	25	17	32	24	37
75840	4	5	5	5	4	5	6	8	7	7	8	16	10	19	27	22	20	32	27	27	30	35
75904	6	4	10	7	8	6	5	4	8	14	6	10	13	16	19	33	22	26	26	39	28	38
75968	2	3	4	4	7	7	7	8	7	7	13	8	9	12	20	24	27	28	33	26	33	27
76032	1	3	5	1	10	6	4	9	5	6	10	10	10	19	18	26	23	22	22	30	35	38
76096	5	6	4	6	7	8	10	7	7	9	11	10	16	24	21	18	23	19	32	29	35	30
76160	2	6	3	3	5	6	6	9	8	5	6	20	15	15	20	18	21	24	23	32	36	35
76224	3	0	3	5	7	11	8	4	3	4	8	9	10	14	20	20	25	26	27	28	30	28
76288	3	4	5	4	2	6	5	12	6	9	4	8	11	16	14	20	23	21	24	31	25	31
76352	2	4	2	8	7	5	2	3	3	8	9	11	10	13	22	25	19	17	30	26	21	35
76416	1	5	4	3	1	1	9	8	5	9	7	8	17	10	17	13	27	25	26	26	31	26
76480	2	3	3	6	1	2	8	5	2	9	10	13	11	20	14	23	22	21	26	26	32	23
76544	0	2	1	3	8	6	5	7	6	6	11	6	10	13	12	17	28	25	21	24	37	25
76608	1	6	7	5	5	5	4	9	8	5	7	6	7	9	18	19	15	20	27	33	34	33
76672	1	4	3	3	6	9	4	2	4	6	5	8	6	9	10	21	17	17	25	28	27	26
76736	1	8	2	3	7	2	10	9	3	8	6	9	13	11	13	11	20	17	31	31	23	22
76800	4	0	3	2	2	4	10	9	5	3	6	10	12	11	14	14	20	22	19	26	31	25
76864	3	5	0	5	5	3	7	4	5	8	5	8	5	14	24	18	13	14	20	17	19	29
76928	4	4	3	3	3	4	6	4	2	5	8	4	11	11	19	13	16	25	21	26	32	23
76992	4	4	5	2	3	4	5	4	9	8	7	6	8	11	15	17	15	24	19	27	18	27
77056	0	4	4	3	4	5	8	3	6	7	8	11	9	11	10	15	13	20	12	25	29	23
77120	7	3	3	3	4	1	4	4	6	6	9	11	7	11	14	13	19	12	6	23	14	23
77184	2	3	3	4	5	4	3	5	3	6	11	9	11	16	10	20	7	20	21	26	20	28
77248	2	4	1	6	4	5	6	7	2	2	8	10	5	11	14	12	17	13	24	25	24	15
77312	3	6	5	2	4	1	4	5	3	9	6	6	8	14	14	12	12	21	21	24	19	20
77376	5	3	6	3	5	3	8	5	1	5	3	10	9	5	19	8	12	7	25	15	21	15
77440	1	3	2	3	0	3	2	3	4	7	6	11	12	10	14	6	22	11	20	21	21	21
77504	3	3	1	2	1	0	5	4	5	2	15	9	11	11	10	16	20	16	15	21	20	26
77568	2	3	4	3	4	4	2	8	3	5	6	12	17	6	10	13	16	16	20	20	16	20
77632	5	1	0	3	5	2	2	3	5	3	11	5	7	21	12	9	12	18	26	24	15	17
77696	3	2	1	6	4	3	5	6	6	6	4	9	12	11	11	7	14	19	14	20	24	23
77760	1	3	1	2	3	2	0	7	4	5	6	7	9	15	11	8	8	20	14	25	16	16
77824	1	3	2	6	3	2	3	4	4	8	9	6	9	9	14	10	16	16	11	17	14	24
77888	0	5	5	0	4	1	2	2	4	2	4	9	5	10	14	12	10	11	16	21	16	14
77952	1	2	2	1	4	0	2	5	5	2	8	12	12	12	15	14	15	15	11	23	16	15
78016	1	1	3	7	0	2	2	2	7	5	4	3	10	8	11	10	16	18	10	16	9	18
78080	3	3	1	3	7	2	5	1	3	5	9	3	6	15	8	12	18	8	9	13	11	20
78144	4	3	2	1	5	1	2	3	3	4	5	4	10	5	10	12	19	23	16	11	13	25
78208	4	3	0	3	5	3	1	3	2	4	7	7	3	12	13	8	12	24	20	17	15	15
78272	6	4	1	2	4	1	3	2	4	4	4	5	14	11	14	15	12	13	6	14	20	17
78336	5	1	5	2	1	5	6	5	6	6	6	3	9	9	14	13	6	15	13	17	20	18
78400	2	1	3	3	6	2	10	3	3	4	8	11	6	10	6	12	12	15	11	16	15	16
78464	4	1	4	4	4	4	4	4	2	5	7	6	8	5	9	18	13	24	17	14	18	20
78528	1	1	3	0	2	1	2	1	2	7	4	6	8	13	5	19	15	15	14	7	22	18
78592	2	0	3	2	2	7	2	3	8	3	2	4	3	6	11	11	11	12	12	18	18	22
78656	1	2	2	4	5	3	6	3	7	5	6	4	3	9	12	14	14	11	16	22	14	20
78720	1	1	1	2	3	3	7	4	3	3	4	10	5	7	8	13	14	10	9	19	17	25
78784	2	1	0	3	1	0	0	4	3	2	2	7	4	12	13	7	18	11	12	17	17	13
78848	3	2	1	2	4	1	4	2	6	2	5	7	12	7	7	7	8	9	17	14	24	23
78912	3	0	7	2	3	2	2	7	2	6	5	9	7	12	7	4	8	14	8	15	12	16
78976	0	3	3	4	1	5	6	4	4	2	4	5	7	6	7	12	12	9	19	17	15	20
79040	1	2	5	2	1	1	4	4	4	7	5	5	10	7	7	9	10	6	12	19	23	25
79104	1	1	2	0	3	3	4	2	6	5	5	5	11	5	10	5	11	10	10	22	19	18
79168	0	1	2	2	1	7	2	3	3	3	7	3	5	12	13	10	12	22	10	13	20	17
79232	0	3	1	2	2	3	4	5	5	6	11	5	5	6	5	8	12	12	14	13	15	26
79296	7	2	3	3	2	2	2	4	4	6	3	7	7	10	6	10	10	13	9	14	16	15
79360	2	5	1	3	3	3	3	1	7	3	6	9	6	7	10	6	10	17	14	18	13	19
79424	4	2	1	2	3	1	3	5	5	5	2	4	7	4	11	10	6	8	14	16	16	21
79488	0	2	0	3	2	3	4	2	6	3	4	2	8	7	9	13	8	18	12	13	22	18
79552	5	1	4	3	3	1	3	3	3	7	2	4	4	7	9	7	16	12	16	15	22	15
79616	0	1	2	4	3	4	1	6	2	4	1	8	5	14	13	15	11	9	18	14	14	18
79680	4	3	2	2	1	4	2	4	2	4	4	8	6	8	12	12	16	11	18	11	19	28
79744	2	4	1	0	3	5	3	3	6	5	6	4	8	9	20	17	12	25	15	14	19	14
79808	2	2	3	4	1	3	4	5	3	6	5	8	10	8	12	22	18	16	16	9	11	22
79872	2	1	2	7	1	2	1	3	3	4	9	10	9	9	13	18	24	25	13	22	16	15
79936	3	4	2	4	2	2	5	1	2	7	5	11	6	6	12	11	13	15	20	16	17	20
80000	2	0	1	7	3	2	1	4	7	6	4	10	8	12	7	17	8	20	17	14	20	17
80064	4	3	3	3	2	5	1	1	3	5	4	13	8	11	12	17	18	14	11	18	23	19
80128	5	3	4	2	2	5	3	3	1	3	6	5	7	14	11	12	11	16	17	22	24	23
80192	3	0	4	1	0	2	7	4	7	8	6	7	6	15	12	16	14	16	15	17	13	22
80256	3	3	2	3	1	3	8	6	6	8	7	9	6	8	12	14	16	21	26	18	20	20
80320	3	2	2	9	3	3	4	0	3	2	6	4	15	16	13	11	19	14	22	17	16	26
80384	5	3	4	2	3	5	2	6	7	5	5	5	7	12	7	11	10	16	21	22	22	21
80448	4	4	6	4	2	1	5	4	3	7	11	7	6	6	15	15	16	20	22	16	24	26
80512	0	5	2	3	1	5	3	6	10	7	4	11	14	11	13	11	18	17	17	17	19	25
80576	1	2	4	6	3	0	2	4	5	3	7	13	9	12	16	17	12	19	18	16	14	27
80640	5	4	1	3	4	2	7	8	4	6	6	11	8	11	17	16	20	13	12	20	20	24
80704	3	3	3	3	8	3	8	4	8	3	7	4	6	13	13	14	10	19	17	25	32	24
80768	3	3	1	3	6	5	3	6	8	9	10	6	9	8	16	19	11	15	10	17	23	25
80832	5	0	5	6	3	3	6	6	4	0	3	7	8	14	10	14	17	16	18	16	28	23
80896	1	3	4	2	5	3	3	2	1	7	7	5	10	9	8	16	14	12	25	17	20	25
80960	6	3	2	5	2	2	2	6	4	4	9	5	8	9	16	18	12	18	20	17	14	17
81024	4	5	4	3	1	3	6	1	5	4	8	10	3	3	13	14	15	21	23	19	20	19
81088	1	3	3	1	1	4	4	3	2	6	4	7	12	13	15	14	12	17	22	18	25	22
81152	4	3	0	1	3	6	3	2	2	7	4	18	9	5	15	15	13	13	18	12	29	22
81216	1	3	4	5	3	6	6	3	3	6	6	6	16	10	10	12	17	16	17	20	15	20
81280	4	6	2	4	5	4	2	4	5	8	9	13	5	12	15	13	11	13	16	25	21	23
81344	3	3	3	6	1	4	6	6	4	5	6	8	10	9	14	16	15	20	17	21	17	27
81408	3	2	2	4	4	2	6	8	9	6	8	9	16	12	17	14	16	21	17	20	22	23
81472	5	6	3	1	2	6	4	3	9	5	3	10	12	16	12	14	16	12	18	20	30	21
81536	1	1	4	1	2	3	2	3	11	4	7	7	7	12	15	12	21	12	17	15	33	31
81600	2	4	2	4	7	7	3	4	11	7	3	10	9	12	13	18	21	18	18	18	24	25
81664	6	5	3	3	3	6	3	5	7	4	7	9	7	12	14	15	14	14	26	23	29	35
81728	8	6	3	2	4	1	2	2	8	4	16	8	15	18	19	23	20	19	24	24	27	25
81792	3	4	3	4	3	2	2	8	9	3	10	14	16	10	20	13	19	20	15	19	31	28
81856	3	5	5	5	7	2	4	9	7	8	6	15	11	20	16	18	19	29	29	28	22	34
81920	1	6	7	5	8	2	7	11	2	3	6	10	10	9	19	10	21	26	20	19	29	35
81984	4	2	7	1	4	11	7	5	9	7	6	14	13	11	21	23	21	30	39	28	40	25
82048	0	2	3	3	7	6	8	9	6	5	8	9	17	18	21	22	28	33	35	29	25	28
82112	6	11	6	6	4	7	6	6	3	5	10	9	13	19	24	15	14	26	32	27	33	38
82176	5	4	7	1	6	1	10	8	12	13	8	10	14	19	16	15	27	33	20	33	33	31
82240	3	6	1	4	5	8	6	5	4	11	13	15	19	14	16	26	21	17	30	31	32	45
82304	3	3	5	2	3	6	4	8	4	8	15	9	16	16	22	21	20	20	24	37	34	31
82368	4	7	5	8	7	2	5	6	9	10	8	11	24	19	14	33	33	25	24	32	35	32
82432	3	1	2	4	4	8	4	10	6	7	12	16	14	25	15	22	18	21	30	27	31	35
82496	5	2	8	8	6	5	5	4	7	8	8	6	14	16	18	21	28	23	34	30	30	32
82560	4	6	11	6	7	9	4	5	15	8	16	10	18	22	24	23	23	21	46	35	44	26
82624	5	3	7	9	3	2	8	8	6	8	14	7	12	22	27	24	33	24	23	29	41	43
82688	4	4	6	3	8	9	7	8	10	14	9	11	11	22	23	24	28	25	33	33	26	29
82752	5	8	7	7	1	8	7	2	5	12	15	10	12	18	18	29	30	23	35	34	31	44
82816	3	5	4	5	3	7	5	12	9	10	7	10	17	11	27	24	23	27	31	29	33	27
82880	6	8	5	5	7	5	5	5	4	9	16	9	16	21	21	23	22	34	39	33	42	34
82944	5	8	7	6	8	9	6	8	6	8	8	8	15	21	22	23	20	36	36	41	28	44
83008	7	2	4	4	4	13	8	11	10	4	11	14	16	19	29	21	31	25	30	28	26	38
83072	3	5	5	2	4	9	11	5	10	16	12	8	21	21	15	15	32	33	43	32	29	36
83136	6	6	5	7	4	8	11	4	13	4	9	13	22	12	18	23	16	36	26	31	35	31
83200	1	8	2	8	4	4	6	12	10	6	6	17	16	16	23	26	36	26	33	38	36	38
83264	2	4	8	4	11	7	6	6	7	8	8	11	15	23	19	24	23	23	31	27	43	29
83328	7	5	4	5	4	5	11	7	5	7	5	13	18	19	20	33	26	26	27	32	35	35
83392	3	4	0	3	9	3	7	8	3	7	8	19	12	25	10	23	30	30	30	24	29	33
83456	4	7	4	4	4	8	7	10	10	4	13	17	13	13	15	16	32	27	30	29	40	42
83520	4	1	5	7	14	7	15	5	7	8	9	13	9	17	23	24	26	23	31	41	25	27
83584	1	2	4	5	4	7	2	8	4	9	15	8	12	17	24	19	17	26	24	35	37	36
83648	2	3	3	2	4	4	9	5	7	9	8	10	12	18	16	20	32	31	18	30	44	26
83712	4	2	2	6	6	7	5	10	3	16	9	15	17	25	16	21	20	35	35	26	27	41
83776	6	5	1	4	6	6	3	5	6	11	9	7	10	19	24	23	26	27	33	20	28	33
83840	7	5	2	8	4	10	6	5	2	7	16	13	12	14	14	24	21	25	16	27	33	28
83904	4	4	4	6	5	8	9	8	7	9	10	9	15	14	15	17	29	33	26	32	30	33
83968	2	5	3	4	4	8	2	7	9	4	7	6	13	11	22	23	23	24	22	22	31	30
84032	5	2	1	8	7	7	3	9	10	7	8	8	15	12	15	18	18	20	22	40	26	27
84096	5	5	5	1	5	6	4	6	2	10	8	14	5	16	15	20	17	24	29	20	28	22
84160	5	6	2	5	2	5	5	6	6	11	2	16	6	10	20	21	26	18	24	25	20	28
84224	3	6	2	3	6	5	6	6	7	4	9	17	13	17	18	22	20	26	24	24	30	22
84288	1	2	1	3	7	5	5	5	2	6	10	8	17	14	19	16	16	19	24	26	37	30
84352	3	4	5	4	4	4	5	12	11	11	17	7	8	13	15	22	15	26	20	26	28	28
84416	3	3	0	3	3	3	3	12	7	6	6	8	12	16	13	17	21	14	33	25	22	38
84480	2	4	3	0	6	6	3	5	8	7	6	8	12	17	9	23	12	27	26	29	20	22
84544	3	1	3	2	4	8	5	4	10	4	6	9	11	14	16	19	15	25	18	26	24	28
84608	5	4	4	7	2	2	4	3	4	3	9	12	14	10	12	19	28	26	29	25	29	21
84672	3	5	4	6	4	8	8	2	9	7	9	12	9	12	15	27	14	23	16	26	26	28
84736	8	6	3	5	1	3	8	1	9	4	10	11	8	16	13	16	18	34	18	28	34	24
84800	4	6	1	6	4	5	5	7	10	8	9	6	11	4	15	19	18	17	14	23	19	26
84864	4	1	5	4	6	5	10	8	2	9	8	14	11	17	13	14	20	24	20	34	28	26
84928	6	2	6	5	3	1	6	4	10	8	9	10	12	11	17	16	12	17	23	17	26	25
84992	1	3	7	4	8	3	4	6	10	13	10	12	13	6	16	30	22	14	26	29	18	29
85056	3	1	3	5	4	3	3	6	7	3	10	2	17	16	15	16	24	16	26	23	21	32
85120	3	3	3	5	6	5	8	4	4	13	10	6	12	18	19	10	21	18	21	18	37	30
85184	5	7	5	2	7	6	7	5	6	2	5	6	17	8	11	17	17	16	24	24	25	36
85248	7	2	5	3	3	7	3	7	5	6	5	6	22	12	16	26	17	22	19	15	30	21
85312	1	2	1	3	5	4	8	7	5	5	3	7	14	10	17	18	20	17	22	36	32	28
85376	6	6	0	3	4	3	1	7	5	6	12	9	8	10	4	19	15	22	15	31	19	25
85440	1	5	2	4	5	2	3	5	3	5	4	16	18	15	13	17	14	18	24	29	24	24
85504	2	1	6	2	3	6	4	3	8	7	6	12	12	20	13	19	13	16	23	17	27	35
85568	2	4	1	5	3	4	2	7	4	2	8	9	7	8	18	13	16	17	17	20	24	24
85632	2	6	4	4	4	5	9	3	7	2	11	9	8	9	13	20	16	14	22	23	27	36
85696	2	1	4	2	3	4	7	7	6	8	11	7	6	15	10	17	19	17	26	13	25	24
85760	2	3	4	3	6	7	3	1	2	4	8	5	14	13	17	21	23	21	22	21	22	24
85824	2	7	2	1	2	3	4	5	7	4	6	8	7	14	15	15	15	17	23	21	22	26
85888	1	2	2	3	2	8	6	4	3	3	4	4	8	9	13	17	21	27	24	22	22	21
85952	2	3	3	5	4	2	1	5	6	3	6	9	10	11	11	19	23	19	23	24	22	31
86016	4	5	2	3	4	3	12	5	5	5	6	8	16	9	11	20	20	21	23	32	27	18
86080	2	4	3	2	4	4	5	2	5	8	10	6	13	14	23	15	24	15	19	18	28	20
86144	3	2	3	4	4	5	3	4	6	3	8	4	9	10	17	17	20	16	16	22	24	27
86208	4	1	5	4	5	3	4	6	2	5	5	5	8	8	13	13	22	11	19	19	23	19
86272	5	1	2	4	4	2	7	5	7	9	9	11	13	17	16	19	21	21	17	25	21	29
86336	3	2	1	3	5	2	1	6	9	6	10	9	9	11	15	13	10	21	31	16	25	23
86400	3	4	3	3	1	8	1	4	6	2	7	3	7	10	12	13	14	20	19	24	20	10
86464	4	2	4	2	4	8	3	2	7	2	4	13	3	16	14	9	17	17	12	19	27	24
86528	4	3	1	1	4	3	4	10	7	5	5	10	8	11	12	11	16	16	17	22	25	24
86592	4	5	2	2	9	4	3	5	5	5	6	7	7	9	14	10	11	18	14	27	21	24
86656	0	2	2	3	3	1	7	6	5	5	3	8	4	13	12	11	14	25	17	14	19	23
86720	3	4	3	0	3	3	4	1	7	3	6	7	12	8	10	7	10	19	10	19	23	17
86784	2	4	5	2	5	5	3	4	5	6	2	6	9	13	5	12	17	20	23	12	24	23
86848	2	3	5	1	2	3	2	2	12	5	10	5	10	14	15	14	13	22	20	22	23	15
86912	5	1	1	1	2	6	2	7	0	4	4	7	11	6	15	18	19	16	11	21	23	24
86976	4	4	4	2	5	4	6	5	4	7	2	4	6	11	10	20	10	18	13	24	26	18
87040	2	1	1	4	3	2	3	1	6	4	7	8	7	9	5	12	7	18	27	16	18	20
87104	1	3	4	3	2	3	5	3	3	7	7	8	9	12	17	18	14	18	27	20	20	24
87168	3	1	2	2	5	3	4	3	8	3	7	10	5	7	13	9	4	20	14	24	12	28
87232	5	6	3	2	4	3	4	9	2	5	9	10	7	12	8	11	18	23	19	17	14	33
87296	1	4	3	2	3	2	3	2	4	2	12	8	14	9	14	13	17	13	15	20	22	22
87360	0	2	2	4	4	8	4	5	4	4	3	8	7	12	11	9	16	15	14	13	20	23
87424	1	1	3	5	3	3	5	3	2	5	5	6	7	6	10	10	17	18	12	17	28	28
87488	0	0	1	3	2	3	4	4	5	3	11	5	7	11	12	11	13	21	16	22	18	29
87552	1	2	1	6	1	2	3	4	4	11	7	7	10	12	8	14	13	19	20	13	21	19
87616	4	5	3	6	1	2	3	6	8	3	6	2	4	11	5	16	9	24	14	19	23	29
87680	2	0	2	3	1	4	4	2	1	8	4	6	11	8	17	19	12	22	19	19	28	22
87744	0	2	3	5	3	6	4	5	6	4	2	9	5	12	15	17	22	21	18	24	16	17
87808	1	4	1	6	1	4	2	2	4	9	4	7	8	5	8	11	15	23	18	17	20	14
87872	2	6	2	2	1	4	1	1	9	7	3	8	6	12	17	10	17	10	16	13	13	19
87936	2	1	4	2	4	3	5	4	4	6	9	9	8	7	14	16	14	14	19	19	19	29
88000	3	0	3	2	2	1	4	6	3	3	8	4	7	4	18	9	25	10	11	26	17	15
88064	2	5	0	3	5	2	6	5	2	2	4	6	3	9	18	16	18	12	20	13	23	19
88128	1	3	0	2	3	0	6	6	1	5	6	8	8	12	6	15	16	16	17	20	18	23
88192	3	3	2	1	1	0	2	6	5	8	4	6	8	9	10	12	12	6	20	24	18	22
88256	4	2	3	3	3	2	8	6	8	4	6	13	11	8	15	11	4	13	13	15	20	24
88320	2	0	1	8	1	2	3	2	2	3	8	12	11	11	13	11	12	5	14	32	24	26
88384	2	0	2	3	2	3	5	4	8	2	5	3	8	16	11	10	21	20	14	18	16	18
88448	5	0	2	1	3	1	3	5	7	7	5	7	7	7	12	20	9	24	15	29	20	24
88512	4	1	4	4	5	4	3	2	3	2	11	10	8	14	22	15	18	12	16	19	25	27
88576	5	3	0	2	3	6	4	3	4	9	4	5	9	10	17	10	15	13	16	15	20	24
88640	2	2	4	0	2	4	1	7	4	8	6	7	10	5	5	15	19	11	12	18	16	14
88704	1	1	5	4	3	1	3	6	2	7	3	7	6	19	14	17	14	16	17	23	26	22
88768	5	6	4	6	1	6	3	3	5	6	2	6	10	6	12	6	11	17	20	22	25	23
88832	2	2	3	7	1	5	3	5	3	3	8	9	4	15	12	11	10	10	19	26	21	15
88896	3	5	2	3	2	1	6	5	4	4	7	6	6	13	10	14	14	14	12	12	18	19
88960	3	4	3	3	2	3	2	3	4	1	3	13	6	11	16	19	20	10	17	23	24	13
89024	6	2	4	5	1	3	2	2	4	6	9	7	9	10	19	13	12	16	23	18	19	23
89088	2	5	3	4	0	5	3	3	8	7	3	8	11	9	8	11	15	16	18	18	24	21
89152	3	0	2	1	3	3	4	5	5	4	4	6	13	8	19	8	13	14	16	17	28	24
89216	6	1	3	3	1	3	6	4	4	5	5	10	13	15	10	21	10	23	16	17	22	24
89280	2	3	0	1	3	5	3	5	3	3	6	7	11	9	7	9	25	14	19	15	25	23
89344	2	2	2	1	5	2	3	3	4	2	6	3	11	12	19	12	18	18	17	19	18	18
89408	2	3	3	4	3	5	4	2	11	3	3	8	17	15	11	11	16	10	22	18	21	27
89472	2	3	4	1	1	3	2	5	6	9	5	4	16	8	13	8	16	18	21	26	27	34
89536	5	4	0	4	4	5	5	5	3	6	8	11	8	5	18	15	24	19	20	20	34	23
89600	3	2	3	6	3	2	3	3	3	3	5	6	4	8	12	17	19	13	21	23	22	20
89664	0	1	1	5	2	3	2	6	4	5	8	6	4	11	17	18	7	23	22	21	32	26
89728	2	3	3	2	3	6	4	6	8	5	8	9	11	12	10	10	17	20	16	21	23	36
89792	2	4	2	1	4	2	2	5	5	7	4	8	10	14	14	15	22	26	17	17	15	25
89856	3	2	6	4	1	1	1	4	3	2	10	11	8	18	24	17	17	21	14	19	19	27
89920	3	5	4	2	5	2	3	6	4	2	5	12	4	10	15	13	20	14	28	23	18	23
89984	2	3	3	6	4	3	4	8	8	4	9	9	14	15	16	12	26	18	16	27	29	31
90048	0	1	3	3	4	6	5	2	9	6	7	9	14	16	12	17	20	19	25	19	17	32
90112	3	3	1	2	3	3	3	6	7	9	6	8	11	25	16	16	12	20	21	17	25	27
90176	2	0	2	5	3	2	4	8	5	5	8	6	12	9	17	18	17	29	20	19	20	27
90240	3	0	5	5	0	3	7	6	5	5	5	11	14	11	12	17	16	15	22	20	25	29
90304	2	1	4	5	6	4	7	2	5	4	2	11	5	10	18	14	15	26	24	20	23	30
90368	4	5	1	3	3	3	3	2	9	7	7	6	13	12	10	21	15	18	30	26	30	29
90432	4	3	4	3	4	4	6	4	6	4	9	8	4	5	17	24	10	17	22	20	22	24
90496	2	2	2	2	6	2	6	2	5	6	7	7	10	8	10	12	13	10	20	30	27	24
90560	4	4	4	8	5	6	4	3	9	8	8	10	11	17	12	10	23	22	24	17	28	30
90624	2	2	0	3	7	6	1	3	4	3	12	6	14	18	7	18	19	17	25	25	29	32
90688	4	4	0	4	5	4	2	5	5	8	7	8	12	9	16	11	19	16	22	21	18	19
90752	3	2	7	4	2	2	7	1	3	6	12	9	8	11	13	18	17	15	22	31	24	14
90816	3	3	4	1	10	7	3	4	3	3	7	8	9	12	10	16	16	14	24	24	22	23
90880	1	2	2	4	9	5	8	3	8	5	6	6	14	14	21	10	19	20	21	22	25	20
90944	4	2	3	4	2	2	4	1	2	6	8	8	8	15	18	9	13	24	22	26	29	36
91008	1	3	5	4	4	4	6	8	5	11	5	11	9	27	13	20	25	24	32	21	23	24
91072	6	5	3	1	4	4	4	2	6	7	4	6	9	6	11	12	20	18	23	21	30	25
91136	3	1	1	5	5	4	7	8	5	4	5	16	10	9	20	14	25	28	20	21	19	31
91200	7	3	4	1	2	3	5	7	6	7	5	11	9	10	14	24	21	24	19	19	28	23
91264	4	4	3	2	6	1	2	2	6	5	8	10	5	15	22	16	20	34	27	22	23	30
91328	7	8	1	5	9	4	3	2	5	11	7	11	10	13	19	18	18	16	27	23	23	26
91392	3	3	1	3	3	5	5	5	8	9	11	12	19	12	10	19	27	13	17	22	29	25
91456	4	5	1	6	4	6	4	4	8	7	9	7	15	13	13	9	21	18	29	32	30	28
91520	4	4	2	1	8	7	5	4	9	4	4	3	14	13	11	21	15	13	25	19	35	25
91584	2	1	4	2	3	4	9	5	8	3	11	7	10	13	14	20	15	23	30	27	23	30
91648	1	0	3	4	7	8	4	6	6	12	7	6	14	13	13	18	25	23	27	28	30	34
91712	2	4	2	2	7	7	4	6	3	10	2	6	7	10	8	19	22	28	21	29	31	25
91776	5	1	1	5	4	3	8	7	10	6	8	7	12	13	17	15	23	19	29	27	21	33
91840	4	2	1	2	7	3	3	5	5	11	4	12	9	12	18	15	21	16	35	30	28	32
91904	3	7	7	6	8	5	4	10	6	8	11	12	12	14	21	13	21	23	20	30	26	21
91968	2	3	2	6	3	4	6	7	8	11	8	6	7	13	20	19	20	20	26	37	31	23
92032	4	4	5	6	5	2	4	8	12	8	11	9	9	14	15	20	23	15	27	27	29	34
92096	4	3	4	6	7	3	9	3	8	8	4	14	8	12	13	15	17	22	21	25	33	35
92160	7	6	2	1	3	4	4	6	4	7	18	11	13	15	18	25	22	27	23	29	25	38
92224	2	4	3	6	4	4	8	4	7	9	7	16	10	16	11	14	19	14	24	18	31	30
92288	4	6	6	4	3	3	10	7	9	8	10	9	9	21	16	21	25	25	25	23	32	28
92352	3	6	4	8	9	2	8	6	5	5	4	8	12	21	24	16	23	25	19	27	38	39
92416	3	3	3	2	7	6	10	3	7	7	9	6	8	10	13	15	16	19	28	22	22	28
92480	4	5	5	4	7	4	6	8	9	7	10	7	7	14	19	31	21	19	22	36	31	33
92544	4	1	2	4	6	3	6	6	3	12	8	9	12	10	17	16	27	26	9	19	22	35
92608	7	4	1	6	2	4	6	5	6	1	3	11	14	17	27	20	21	23	18	28	21	38
92672	4	1	9	2	2	5	6	2	6	6	12	7	11	14	14	14	18	15	24	38	26	29
92736	9	1	4	7	6	5	4	9	7	4	10	11	11	19	13	17	14	26	27	23	27	39
92800	4	6	4	6	5	7	7	5	10	10	9	15	20	18	6	16	20	23	18	41	19	41
92864	4	2	5	5	4	8	7	3	8	8	11	16	9	10	27	12	15	30	20	24	27	41
92928	2	2	0	1	2	2	6	5	6	7	9	11	11	20	13	20	19	30	21	34	34	28
92992	1	2	4	4	5	6	3	2	10	10	16	9	17	14	21	17	15	26	27	26	27	35
93056	9	1	5	3	4	4	4	4	2	10	14	11	12	9	18	11	16	19	22	32	22	42
93120	4	3	5	4	4	5	7	6	8	7	13	13	14	19	25	16	24	27	42	30	33	34
93184	7	3	5	4	4	6	3	6	4	6	10	11	13	18	24	26	22	23	30	31	32	25
93248	4	5	2	4	5	11	5	2	6	10	5	12	10	21	19	22	25	26	25	29	35	32
93312	2	4	4	2	9	7	7	5	7	9	2	10	14	9	24	23	24	24	26	24	23	35
93376	4	1	3	0	8	5	5	13	7	6	16	12	12	14	19	23	28	22	18	36	31	41
93440	6	5	1	2	4	9	7	6	4	11	20	10	13	13	22	24	23	29	31	38	33	30
93504	6	6	2	6	2	2	7	7	8	7	10	12	13	15	16	15	20	24	25	29	40	36
93568	1	4	4	2	10	4	3	4	9	9	9	13	16	17	18	10	19	38	25	25	29	36
93632	3	4	5	5	5	4	4	6	5	6	12	13	17	10	13	20	18	21	30	37	33	37
93696	3	5	6	7	6	0	7	9	5	9	12	9	14	18	22	18	24	22	18	30	37	39
93760	7	4	7	5	8	2	4	8	6	9	6	10	17	16	15	22	36	29	33	37	34	38
93824	3	2	3	6	3	2	6	8	10	7	12	11	17	20	14	28	31	27	33	25	33	36
93888	7	2	0	3	2	6	4	4	6	5	13	7	13	8	17	25	27	31	38	40	28	33
93952	1	2	4	4	1	6	5	13	2	9	3	17	12	14	14	17	29	33	37	36	34	41
94016	4	2	4	4	11	8	6	7	8	10	5	9	17	15	18	18	16	24	25	35	34	34
94080	5	4	2	3	1	5	4	2	11	13	10	15	19	19	16	16	23	20	32	31	34	31
94144	8	2	4	7	1	6	6	5	10	15	12	9	11	14	18	20	27	34	34	37	29	34
94208	5	3	5	4	6	4	3	6	10	10	12	12	4	17	16	31	28	31	29	34	43	36
94272	2	3	1	6	3	3	6	5	10	7	11	11	9	16	19	25	27	22	41	28	34	33
94336	5	5	2	10	5	5	3	5	5	6	9	11	11	11	15	21	17	20	33	24	45	36
94400	4	4	3	5	2	8	8	10	9	7	10	12	11	13	23	18	25	26	24	24	34	38
94464	2	4	2	4	6	7	8	4	4	8	9	11	16	10	27	29	28	34	30	37	27	32
94528	5	2	7	8	3	8	9	3	9	8	9	11	9	10	16	20	22	24	27	29	37	43
94592	5	6	7	4	3	5	3	5	5	7	7	10	16	17	23	25	20	27	42	44	35	31
94656	3	3	1	5	7	8	2	8	5	4	8	13	15	16	17	24	30	33	33	30	29	41
94720	2	4	6	6	1	3	2	4	7	4	11	12	21	12	16	24	31	27	25	29	32	24
94784	5	4	2	1	6	5	4	4	5	8	6	14	14	17	20	15	20	34	20	35	26	36
94848	2	7	1	6	4	3	6	4	6	7	8	8	15	23	20	18	24	18	25	31	44	49
94912	8	3	4	6	10	6	4	9	6	8	11	11	19	11	21	29	23	34	37	46	42	37
94976	5	5	6	7	4	10	4	7	5	1	13	12	16	17	24	29	25	34	33	49	35	36
95040	6	4	3	11	3	4	6	9	6	16	10	11	14	18	19	19	25	32	36	30	35	41
95104	5	4	3	4	6	4	3	11	10	10	11	11	11	15	18	24	24	21	21	33	44	36
95168	3	6	9	4	5	7	7	7	2	9	10	13	14	14	22	16	24	30	24	36	26	42
95232	3	2	6	6	2	6	7	6	9	7	7	11	21	19	26	22	24	32	43	39	35	39
95296	2	3	3	2	8	4	6	2	3	4	8	11	15	17	20	23	13	24	37	31	39	33
95360	3	5	3	5	7	5	5	7	5	6	13	9	17	9	25	32	24	34	39	30	42	37
95424	5	5	3	2	4	4	6	6	5	12	13	12	13	23	23	23	21	30	20	36	34	32
95488	5	8	3	8	4	11	3	5	10	9	10	9	11	11	27	26	27	27	32	27	30	39
95552	5	2	4	1	3	8	5	15	1	10	12	8	14	11	22	18	28	25	29	31	44	43
95616	2	7	4	4	7	7	6	6	10	9	16	15	14	13	26	29	17	27	31	36	35	40
95680	9	8	5	5	9	5	8	11	9	5	9	10	13	14	19	18	18	32	29	36	43	35
95744	2	6	6	3	7	3	10	4	9	10	10	13	13	14	22	24	23	33	33	35	32	37
95808	2	3	1	6	5	3	8	6	9	5	12	14	17	21	15	20	26	31	30	38	36	41
95872	6	4	7	7	7	4	5	8	9	12	12	13	14	24	17	14	29	31	35	32	37	37
95936	9	4	5	7	2	7	7	6	6	6	14	10	14	18	26	29	24	30	31	31	36	35
96000	5	4	4	6	8	8	10	11	10	11	10	10	16	12	19	24	12	27	25	30	43	32
96064	4	4	4	4	4	6	3	8	9	10	12	10	20	18	25	35	24	27	28	32	49	36
96128	4	1	2	4	7	8	5	6	10	9	14	9	17	19	16	31	21	27	40	40	45	47
96192	7	8	4	6	7	2	3	3	6	6	13	9	14	22	12	31	27	30	33	32	36	45
96256	3	4	0	3	4	7	11	8	13	10	14	16	14	16	26	28	36	36	36	30	41	36
96320	7	2	7	2	14	6	12	6	11	14	10	12	14	13	24	24	27	23	30	31	36	34
96384	4	3	8	2	6	5	8	12	12	4	6	10	8	22	26	19	21	34	37	28	40	37
96448	1	3	6	4	4	6	3	9	5	10	6	12	16	18	30	17	31	22	30	28	38	43
96512	4	4	3	8	3	7	5	7	12	10	17	7	17	14	15	29	28	27	47	39	34	31
96576	4	4	2	6	8	4	11	9	5	9	7	16	11	22	34	25	27	31	27	27	32	37
96640	3	5	1	7	3	6	9	7	9	7	13	11	11	16	20	19	30	32	34	42	25	33
96704	5	7	3	5	3	1	12	2	9	8	7	18	19	23	27	21	27	24	30	24	43	37
96768	4	8	3	4	6	9	7	7	9	6	11	15	14	23	24	21	30	25	27	33	29	36
96832	3	5	3	8	3	4	6	5	9	8	11	16	10	13	17	16	24	32	35	43	44	52
96896	1	2	5	9	9	4	10	12	6	11	10	16	16	19	26	23	27	24	28	35	36	42
96960	7	2	5	5	2	8	10	5	8	8	11	10	18	23	14	29	24	27	33	29	39	32
97024	3	3	3	9	5	7	4	8	8	12	10	12	17	16	21	27	25	35	30	29	43	46
97088	2	2	2	7	3	7	8	9	8	12	10	13	7	13	17	26	22	27	33	29	39	37
97152	7	5	3	4	7	8	6	10	14	5	9	11	18	18	24	18	23	25	24	30	30	47
97216	5	4	6	9	4	9	2	2	8	9	12	14	7	18	23	28	30	31	45	35	35	37
97280	6	6	10	5	10	4	3	9	11	8	8	7	19	17	31	27	21	20	38	34	39	43
97344	6	5	3	7	7	8	5	12	9	11	10	11	17	11	13	20	23	27	32	32	35	39
97408	4	5	4	5	9	6	7	10	7	11	4	11	15	16	24	18	32	25	28	34	40	41
97472	1	3	5	4	6	2	11	9	7	8	10	12	14	20	31	25	16	24	21	33	35	41
97536	6	7	4	7	9	6	6	11	11	9	12	19	22	14	23	30	28	29	27	26	39	45
97600	6	5	6	5	6	4	5	7	11	12	6	14	20	25	14	22	31	25	36	33	32	51
97664	4	4	7	7	9	10	4	9	12	13	8	12	19	15	19	22	23	30	41	39	38	51
97728	6	5	4	5	5	4	10	6	10	9	7	14	17	17	21	31	29	45	21	30	49	37
97792	4	9	5	6	5	7	7	8	6	15	3	7	12	22	18	23	23	35	30	29	34	52
97856	6	3	5	6	5	4	8	12	10	8	10	15	14	16	26	23	34	29	28	36	32	34
97920	2	7	3	7	6	5	5	10	3	4	11	14	18	20	16	19	34	30	34	33	37	37
97984	4	6	4	5	2	7	6	14	8	17	4	18	26	19	23	24	28	27	35	35	41	45
98048	3	5	7	2	6	7	6	3	10	4	8	10	19	22	25	24	28	25	46	33	34	50
98112	4	6	7	5	7	4	9	2	9	8	13	11	12	10	22	15	43	23	30	40	35	31
98176	2	6	1	5	6	7	9	7	5	12	11	19	18	18	23	23	44	35	32	51	46	47
98240	8	4	5	4	10	5	6	10	9	10	12	13	19	22	19	25	29	32	49	51	45	46
98304	6	2	7	3	7	8	10	6	9	16	12	13	13	18	27	23	29	28	52	38	41	36
98368	11	2	7	6	3	5	7	7	8	12	14	13	15	26	17	18	24	38	37	22	49	50
98432	3	5	9	5	8	5	9	8	5	15	17	13	12	21	17	32	30	27	31	38	38	37
98496	2	4	8	2	4	6	7	6	3	8	5	15	10	19	22	26	26	38	29	34	32	38
98560	8	2	7	5	8	6	7	7	11	3	9	17	9	26	30	27	26	20	32	32	33	42
98624	6	4	9	7	7	6	3	10	8	13	3	13	14	20	23	32	19	23	27	42	45	44
98688	4	7	6	6	5	4	7	11	15	12	10	24	16	20	29	31	37	31	36	44	44	50
98752	5	9	4	6	4	6	7	5	4	7	9	14	20	14	29	33	29	28	40	32	50	42
98816	5	7	3	5	7	10	7	6	11	7	18	17	13	22	28	24	32	30	23	37	43	30
98880	7	3	4	0	6	3	2	7	9	9	15	14	14	13	24	20	32	37	32	46	42	44
98944	6	5	4	4	6	7	6	4	13	7	8	11	16	19	19	23	33	38	33	28	33	48
99008	3	3	8	2	7	4	1	9	9	2	6	13	17	17	20	26	31	30	41	38	46	37
99072	5	6	3	5	8	6	6	8	8	8	13	14	9	22	25	26	35	23	33	33	41	54
99136	2	2	5	9	7	4	10	9	9	17	10	9	9	19	19	32	27	31	34	40	40	37
99200	10	7	5	4	12	5	9	10	13	6	9	14	19	19	13	28	25	41	37	35	33	40
99264	5	7	6	7	7	6	8	7	9	8	12	14	16	17	20	21	30	33	41	24	42	30
99328	7	3	5	8	4	2	6	6	13	5	12	18	16	23	27	24	31	27	40	36	29	45
99392	7	3	3	11	5	5	13	6	4	10	16	15	18	19	30	30	34	24	40	39	43	56
99456	5	2	6	11	5	6	11	7	5	12	10	12	12	19	20	30	34	35	37	42	38	34
99520	6	6	6	5	5	7	5	7	8	10	14	19	13	20	19	25	25	30	25	42	41	32
99584	4	5	3	7	2	5	9	9	11	2	14	16	11	20	19	28	25	32	36	38	46	47
99648	3	2	1	6	4	7	5	6	11	6	18	12	17	19	18	27	34	34	32	42	49	59
99712	3	10	8	4	3	4	11	7	8	16	16	16	17	13	30	25	24	49	29	35	41	44
99776	5	8	4	1	9	4	9	10	5	10	14	18	22	13	25	18	45	32	43	47	42	36
99840	7	1	6	5	8	10	9	9	9	11	15	22	10	18	21	18	31	36	40	40	54	43
99904	6	8	5	10	8	2	4	2	3	15	9	13	12	21	29	19	24	30	37	38	49	55
99968	10	7	3	3	5	8	5	7	6	14	12	9	18	25	27	22	25	33	39	38	46	45
100032	9	9	9	9	5	9	14	7	8	14	12	10	15	25	21	27	36	40	30	40	42	39
100096	6	7	7	3	7	7	5	7	9	10	12	15	17	22	32	15	22	33	38	38	40	40
100160	5	2	7	3	4	10	6	9	8	13	7	12	13	23	27	30	25	45	34	29	46	49
100224	2	2	3	3	6	9	5	6	9	12	14	12	13	20	24	29	37	34	41	46	45	38
100288	7	3	7	4	7	8	9	9	8	12	7	15	13	22	22	26	33	32	24	34	38	52
100352	7	2	5	7	4	6	12	10	11	9	12	9	14	20	21	33	20	38	46	43	38	42
100416	4	8	6	7	4	4	9	5	7	5	21	16	19	15	25	18	31	40	33	34	54	45
100480	5	6	4	8	6	6	8	11	12	9	16	23	16	22	28	24	26	34	40	35	45	41
100544	6	6	10	6	8	4	11	6	11	13	8	9	18	25	28	27	29	33	33	50	63	44
100608	5	3	3	8	5	6	15	5	8	10	8	16	17	15	34	21	27	32	51	46	45	37
100672	3	1	5	6	4	5	9	5	11	13	7	13	14	16	26	16	27	22	40	38	42	37
100736	9	3	5	4	4	9	9	5	11	15	10	15	13	16	17	22	37	33	34	38	35	57
100800	6	8	4	5	5	5	4	4	8	6	9	21	17	29	31	25	33	24	37	30	40	45
100864	6	3	5	5	6	8	5	8	6	2	9	16	16	16	26	29	33	30	35	31	50	46
100928	5	4	8	6	9	7	10	10	11	10	13	23	15	26	15	24	33	29	41	41	50	42
100992	4	5	6	6	6	1	7	6	11	11	10	19	16	10	18	22	32	24	29	35	47	54
101056	9	6	5	3	9	4	5	13	13	9	7	21	18	23	23	24	24	34	37	34	47	50
101120	9	4	3	8	9	6	4	3	9	14	9	18	15	23	26	31	38	27	28	53	40	47
101184	5	6	5	9	7	8	10	7	13	18	12	10	12	16	35	35	33	37	42	39	39	40
101248	4	3	7	9	3	7	9	14	10	12	12	11	17	20	22	30	44	33	35	45	37	48
101312	6	4	4	5	7	6	4	12	5	10	8	14	20	16	26	27	27	38	39	49	67	58
101376	10	4	3	4	10	7	3	4	10	10	10	17	13	15	29	23	23	39	38	44	48	45
101440	8	11	7	8	6	2	8	13	8	12	14	8	19	17	27	31	28	21	41	25	52	43
101504	7	2	4	8	5	6	9	10	8	5	6	22	20	19	30	30	30	45	43	42	47	42
101568	5	6	5	8	5	6	10	7	6	14	11	18	18	16	31	27	24	47	48	42	49	58
101632	5	5	9	5	7	6	12	4	10	7	11	10	14	15	16	25	25	21	29	39	53	56
101696	3	2	4	5	7	11	9	7	8	13	9	15	15	15	34	30	44	34	40	33	47	51
101760	10	4	4	8	5	5	11	14	5	10	13	17	17	11	29	25	29	39	31	55	42	62
101824	3	6	3	5	8	3	7	5	8	7	14	10	21	27	22	25	33	49	34	35	34	49
101888	5	6	7	5	9	11	8	9	10	3	11	11	16	19	22	36	24	35	38	39	48	39
101952	8	3	4	7	6	6	7	8	7	5	10	15	12	22	18	35	41	35	40	43	43	57
102016	9	6	5	3	3	12	9	6	4	13	9	15	11	22	25	29	42	36	45	35	46	52
102080	14	4	3	4	6	7	13	11	10	14	10	17	19	21	22	22	33	34	37	53	39	60
102144	6	7	4	5	5	4	6	5	15	8	5	13	19	16	22	27	36	29	34	37	46	52
102208	8	5	4	0	7	10	6	8	11	10	17	8	23	22	31	29	28	29	37	45	58	51
102272	2	8	2	7	8	12	10	12	6	6	11	14	5	14	31	31	38	42	28	44	55	46
102336	5	6	5	11	9	7	9	10	8	11	14	7	20	17	29	29	35	40	38	47	55	41
102400	5	2	8	6	3	11	6	6	8	3	12	19	16	26	22	31	31	42	32	39	45	43
102464	2	7	5	10	8	7	8	8	9	12	11	12	15	20	19	32	33	27	42	33	57	51
102528	7	8	3	6	4	6	11	8	10	8	7	12	18	30	25	37	32	41	42	42	38	40
102592	10	7	3	6	6	6	8	4	8	8	14	14	13	18	26	31	29	42	37	39	45	40
102656	7	1	4	6	10	5	6	3	9	13	10	9	22	19	19	37	36	31	40	44	36	48
102720	8	4	8	6	2	10	10	10	10	15	14	15	18	23	30	24	39	34	42	48	47	60
102784	5	4	8	3	7	8	9	6	13	11	16	20	23	20	23	34	38	27	33	55	25	54
102848	9	4	7	12	6	7	9	12	13	18	11	17	13	13	23	27	31	45	31	41	54	47
102912	8	8	1	4	4	2	2	10	5	4	15	17	23	22	30	39	30	37	37	44	44	59
102976	8	5	2	4	3	7	12	9	12	10	12	7	16	23	18	25	37	40	35	40	55	50
103040	4	5	5	5	9	6	4	10	11	18	9	13	16	25	26	22	28	31	32	45	47	50
103104	12	5	10	3	8	7	6	12	9	15	15	14	23	16	36	16	25	37	41	33	48	43
103168	3	9	4	5	6	6	3	11	12	10	11	14	19	22	30	31	36	42	28	43	44	46
103232	10	2	5	5	3	7	9	6	13	7	8	18	27	16	26	28	26	34	32	43	50	40
103296	8	5	7	8	6	2	5	13	10	9	13	19	17	19	22	31	26	35	50	58	50	52
103360	5	2	4	5	3	5	10	6	11	9	10	10	17	29	20	25	26	27	35	37	50	48
103424	4	8	2	5	7	6	8	13	8	15	6	16	18	15	28	26	26	51	46	41	41	58
103488	8	4	9	7	11	3	13	8	8	4	18	10	21	19	29	23	32	35	38	35	57	51
103552	6	4	3	4	7	4	6	12	9	11	10	10	14	15	28	28	35	37	49	54	58	39
103616	5	6	11	5	1	5	7	14	12	7	13	16	15	23	27	18	26	31	41	44	50	52
103680	6	4	4	8	9	8	6	10	6	9	13	14	21	17	25	38	28	34	24	51	42	49
103744	5	4	4	5	6	5	2	6	8	14	9	10	16	24	25	34	35	36	44	48	46	48
103808	8	5	7	5	7	6	12	10	15	6	10	9	12	17	24	37	26	29	38	39	45	53
103872	7	7	4	6	8	10	11	6	7	6	12	15	17	15	23	35	29	38	29	44	59	55
103936	8	3	2	5	6	5	7	7	11	8	9	13	18	23	21	29	39	31	54	28	44	53
104000	8	5	5	3	5	3	3	11	9	11	15	10	11	24	19	30	33	32	38	30	44	48
104064	3	2	6	5	7	5	6	12	9	9	13	17	12	24	17	26	25	37	50	46	43	61
104128	11	7	5	5	8	6	8	11	9	7	8	15	11	22	16	27	33	33	37	40	41	56
104192	5	7	8	6	6	8	9	4	8	8	10	16	21	26	26	20	30	33	40	42	36	58
104256	9	4	4	8	3	5	3	9	6	11	12	13	21	17	30	24	32	35	44	44	38	54
104320	7	2	5	5	4	9	7	7	8	15	17	11	17	20	33	34	32	42	45	39	56	54
104384	5	1	5	3	7	2	8	4	9	8	8	12	19	28	19	27	23	39	40	45	39	48
104448	2	1	6	10	7	5	5	4	10	10	7	12	20	19	21	20	29	36	43	44	36	57
104512	6	5	3	11	3	6	9	6	6	10	10	11	15	16	28	21	23	35	38	29	56	54
104576	8	3	6	7	10	3	10	5	10	6	11	15	14	23	18	25	28	33	46	33	51	58
104640	8	5	7	5	6	3	6	10	6	8	13	8	19	15	23	28	38	40	41	48	41	48
104704	4	5	5	5	8	4	7	4	10	5	19	10	16	18	26	34	25	37	27	50	40	46
104768	6	7	4	6	6	2	6	7	10	14	11	11	20	16	26	23	23	45	43	51	46	42
104832	5	5	9	6	3	7	7	10	6	10	8	13	10	28	28	33	37	41	37	54	41	50
104896	8	4	5	1	3	5	4	10	9	11	9	5	13	25	23	32	32	32	35	49	43	61
104960	7	3	5	9	9	5	13	5	7	8	6	13	10	24	23	30	32	44	35	41	51	55
105024	3	4	7	4	2	7	8	10	10	13	12	12	10	17	20	21	30	43	42	40	54	51
105088	5	1	7	2	3	8	5	5	12	11	13	14	23	21	24	28	33	34	36	46	41	52
105152	4	6	2	10	12	3	5	10	7	8	14	14	13	16	24	29	40	31	36	36	48	53
105216	8	7	3	5	4	8	6	6	11	10	15	17	15	25	24	32	35	40	43	45	49	47
105280	6	9	3	5	4	8	10	8	11	9	8	12	12	18	21	23	26	39	32	34	65	56
105344	9	4	6	6	7	6	2	6	11	2	14	17	15	20	24	20	33	36	36	45	54	46
105408	6	6	5	5	8	6	6	2	12	5	17	20	17	27	16	25	39	38	37	50	46	55
105472	6	3	6	4	8	4	1	11	11	10	9	17	16	19	33	30	38	50	44	25	36	52
105536	5	2	6	5	7	4	4	8	8	12	10	15	13	17	31	24	30	46	40	32	41	43
105600	10	8	5	4	6	10	4	13	7	15	10	17	12	19	26	22	31	40	34	46	56	61
105664	10	4	3	9	4	4	10	4	5	11	15	15	17	22	20	35	29	34	39	56	42	50
105728	8	5	2	4	7	0	8	10	12	6	16	6	22	17	16	26	33	33	53	60	44	50
105792	3	5	6	6	3	4	8	4	4	11	7	14	21	21	17	31	23	29	35	49	34	49
105856	8	7	5	2	5	3	7	6	10	7	15	9	15	27	29	34	28	32	35	52	43	42
105920	5	8	6	3	8	4	9	15	14	8	9	13	13	25	28	28	29	40	39	48	45	46
105984	6	3	3	5	4	8	7	8	8	8	13	17	8	15	23	25	30	32	59	44	43	49
106048	7	4	4	7	3	10	7	8	8	9	12	9	16	13	27	38	37	37	53	31	36	46
106112	9	3	7	5	8	5	11	5	8	7	14	12	10	22	10	22	38	39	40	34	43	43
106176	10	6	8	3	2	7	13	6	11	15	14	11	11	18	26	23	31	35	39	43	45	58
106240	3	7	6	7	8	6	7	13	9	4	19	10	19	14	23	28	21	39	37	40	39	47
106304	5	2	3	6	7	10	7	10	9	7	12	11	18	21	27	24	35	42	30	48	41	59
106368	7	5	12	7	6	5	6	3	4	16	11	12	16	25	23	22	33	24	48	48	55	37
106432	4	6	4	2	5	7	5	7	8	19	12	15	20	18	28	39	34	30	40	42	40	49
106496	8	7	2	7	5	7	13	6	5	9	14	10	11	14	14	27	30	34	43	45	44	60
106560	4	5	3	5	2	10	2	6	10	5	14	16	17	20	31	25	34	43	44	46	47	52
106624	5	6	3	4	5	7	11	10	13	6	6	13	17	27	30	27	35	37	43	58	42	60
106688	10	1	8	5	6	5	7	12	8	11	8	14	20	20	19	23	30	32	46	38	45	40
106752	7	5	7	3	4	6	2	6	11	9	8	16	16	26	23	21	36	34	38	40	54	45
106816	13	12	5	5	4	8	7	8	7	13	15	12	14	15	14	22	36	29	34	29	57	54
106880	5	7	4	2	7	10	6	7	9	7	9	14	18	20	28	30	30	39	37	45	42	43
106944	2	2	4	2	8	2	11	8	4	11	6	17	15	26	16	35	33	30	36	49	43	57
107008	11	7	5	9	6	7	9	6	8	14	11	5	19	23	27	19	30	34	37	40	36	44
107072	3	4	5	5	4	9	12	9	10	8	11	16	17	18	22	29	35	31	33	36	50	57
107136	9	1	0	10	4	2	7	6	2	6	13	8	18	20	14	27	35	27	44	37	48	51
107200	10	4	3	6	8	8	4	9	8	8	13	14	19	20	29	20	27	31	44	43	35	43
107264	4	5	6	9	11	2	6	5	9	10	11	12	22	24	26	32	21	38	44	39	45	44
107328	4	4	4	2	6	7	6	5	7	7	14	18	12	24	17	25	33	38	38	42	47	63
107392	7	10	2	4	5	5	2	6	8	7	6	12	20	17	27	21	29	36	24	35	49	45
107456	7	4	6	2	0	11	4	9	12	11	10	14	17	23	22	24	25	39	46	39	45	44
107520	2	6	8	5	5	5	12	11	12	12	7	16	11	18	24	30	28	40	32	46	39	50
107584	7	3	5	10	9	5	7	4	7	10	7	13	16	12	17	23	29	34	33	47	41	63
107648	6	4	7	7	7	2	6	12	8	13	13	9	18	15	25	23	33	22	35	50	36	47
107712	4	6	2	6	6	4	11	7	8	10	10	13	10	16	23	25	24	26	39	42	50	47
107776	7	2	4	4	8	4	8	8	7	13	12	16	21	20	26	35	31	31	44	29	41	48
107840	9	2	2	5	2	3	6	5	4	9	16	7	17	18	15	33	40	41	37	36	46	43
107904	4	5	5	7	2	8	7	7	6	9	10	13	15	23	27	20	34	31	33	40	39	49
107968	6	10	5	3	2	11	4	4	8	11	6	7	26	20	22	14	23	26	36	47	44	45
108032	6	5	3	5	3	3	8	5	10	5	10	9	12	25	17	29	34	36	32	40	52	47
108096	7	7	7	8	4	6	2	7	7	8	9	15	22	18	25	23	35	33	38	32	41	55
108160	5	5	8	4	4	1	7	8	9	8	14	19	25	18	23	32	25	26	33	42	44	42
108224	7	5	2	5	5	11	4	8	15	8	11	13	13	25	17	28	29	30	32	40	46	52
108288	3	7	4	6	4	10	8	9	10	8	15	12	9	19	25	33	23	37	30	45	45	61
108352	1	5	5	4	4	8	10	6	11	11	5	7	13	15	15	30	32	39	38	48	50	55
108416	12	5	5	11	7	9	4	6	10	9	8	8	12	22	24	15	27	34	31	40	34	39
108480	5	5	2	9	5	2	9	10	10	7	12	11	13	14	22	19	30	32	43	35	48	52
108544	8	9	6	4	3	6	11	8	8	5	10	19	14	27	22	33	29	22	30	46	38	47
108608	9	4	3	6	5	9	5	10	12	12	16	10	15	19	25	21	34	27	36	43	44	50
108672	5	6	5	8	4	6	5	3	15	9	13	8	15	17	19	30	32	34	44	39	39	51
108736	1	4	3	5	7	6	7	10	12	5	14	7	15	13	20	24	20	30	34	45	46	46
108800	10	4	9	5	2	3	9	6	7	6	12	7	11	21	19	24	30	29	29	35	42	37
108864	4	4	3	4	6	5	3	6	11	7	5	12	8	23	22	29	23	30	43	37	42	54
108928	5	7	5	5	5	8	8	2	8	6	9	5	24	18	20	19	28	40	26	37	46	38
108992	9	6	6	8	5	5	4	3	7	8	6	9	13	18	19	34	20	28	24	38	34	47
109056	7	5	7	4	7	1	8	4	8	10	5	10	8	12	24	35	39	46	41	33	38	41
109120	3	4	3	6	13	5	4	8	5	8	9	18	17	17	22	24	26	37	46	39	31	44
109184	5	2	2	2	7	1	5	10	11	10	6	11	13	21	34	19	32	28	32	29	49	46
109248	4	4	3	4	7	1	8	13	7	7	13	10	19	18	21	32	23	32	41	37	41	38
109312	8	1	2	5	4	5	7	11	7	10	16	13	15	18	28	27	27	42	42	38	45	44
109376	2	7	4	3	6	13	4	2	7	5	7	9	9	22	19	31	26	30	37	37	45	48
109440	7	3	6	4	3	9	10	8	5	11	13	14	14	19	24	24	29	36	27	47	48	49
109504	7	5	5	3	5	2	8	8	13	14	9	11	12	18	28	22	31	33	45	43	53	38
109568	9	4	5	6	5	7	5	5	11	8	10	9	10	28	21	22	22	34	34	41	48	46
109632	7	3	3	3	5	7	9	10	8	9	11	12	18	17	16	19	30	25	38	32	40	44
109696	4	6	4	7	5	4	5	9	8	6	9	11	19	10	26	25	28	37	28	53	42	34
109760	8	5	3	5	4	4	5	7	12	11	15	11	12	20	26	21	25	26	29	37	45	57
109824	8	5	4	6	5	8	6	3	13	4	10	8	15	14	22	22	28	26	29	35	40	49
109888	7	5	3	5	5	7	6	9	6	7	7	10	16	22	23	26	26	25	23	37	46	55
109952	6	4	4	7	3	7	8	6	11	11	6	5	7	27	12	25	28	31	39	34	56	45
110016	7	1	4	6	4	4	8	5	5	5	10	9	21	13	34	28	32	36	40	34	43	37
110080	6	6	7	6	2	3	10	4	4	10	7	9	12	17	21	22	28	23	34	31	40	34
110144	3	8	3	5	3	10	4	5	11	9	10	13	16	23	22	24	24	29	39	42	51	50
110208	6	6	6	2	4	5	8	5	8	10	6	10	18	14	18	26	30	25	26	38	38	53
110272	4	4	3	6	4	4	9	5	8	5	6	10	21	23	22	31	26	41	26	39	36	43
110336	5	2	7	9	4	4	4	3	12	8	8	15	21	20	23	24	25	32	45	29	44	50
110400	3	4	6	7	5	8	7	8	10	6	11	12	8	13	21	30	28	30	30	43	51	48
110464	8	3	7	1	4	4	5	4	8	5	9	14	13	17	20	26	24	38	42	36	29	37
110528	8	1	7	2	4	6	7	8	6	8	7	14	16	16	23	23	33	45	23	42	53	40
110592	3	1	8	3	4	7	3	13	12	9	10	12	14	14	25	23	24	29	28	39	34	50
110656	9	5	7	3	7	2	4	5	9	14	9	13	13	20	19	39	34	31	27	24	33	43
110720	2	4	3	6	7	6	8	9	10	5	11	9	24	13	18	26	28	31	37	28	38	49
110784	8	5	5	6	7	4	7	1	9	4	5	8	19	25	21	19	25	21	30	39	38	40
110848	4	2	7	4	2	9	3	6	13	11	10	19	9	19	16	33	29	26	38	41	39	51
110912	6	6	3	8	5	2	3	4	4	9	2	15	16	21	17	22	23	27	32	37	32	48
110976	2	3	3	3	4	4	4	7	5	8	4	16	10	18	17	16	26	23	32	25	51	41
111040	7	5	4	5	5	7	6	7	11	12	15	7	11	11	25	20	31	32	45	32	43	50
111104	4	6	1	6	7	8	5	8	4	9	13	16	17	22	20	15	23	20	33	34	63	30
111168	6	3	6	4	5	10	1	6	10	9	7	6	14	17	18	31	24	30	33	31	33	40
111232	3	1	6	8	7	8	5	5	6	10	11	12	15	18	14	26	31	21	38	27	45	38
111296	1	5	8	3	3	3	4	9	6	5	10	7	7	14	20	20	28	33	27	33	44	38
111360	8	1	2	5	3	4	5	9	8	13	8	9	15	13	24	15	27	26	27	36	35	33
111424	4	1	3	4	4	8	3	7	6	7	9	13	8	13	25	20	26	28	29	23	40	38
111488	3	3	2	5	5	5	4	3	9	9	9	10	19	9	18	19	15	26	32	29	31	44
111552	1	4	5	2	5	3	6	9	7	6	4	17	14	16	19	31	24	27	30	34	25	52
111616	5	5	11	2	5	8	6	5	7	7	12	10	12	19	23	27	26	26	36	40	29	45
111680	9	3	2	2	5	6	6	4	3	5	14	10	12	18	22	25	18	27	28	40	44	39
111744	5	3	2	6	6	2	7	4	4	10	11	12	11	22	25	24	19	31	31	40	26	41
111808	7	6	2	4	3	8	3	9	5	10	11	7	14	20	25	29	27	26	26	32	35	32
111872	5	5	2	2	3	5	7	7	11	4	7	6	11	21	19	24	21	30	23	42	33	51
111936	2	3	4	4	5	3	6	5	5	7	11	11	8	18	17	28	28	24	40	37	36	42
112000	6	5	7	6	4	4	5	6	5	5	9	11	5	14	19	16	27	34	25	30	31	31
112064	10	7	0	9	7	4	2	8	6	8	12	8	13	17	26	24	23	34	38	31	41	36
112128	4	3	3	5	7	6	5	5	10	12	6	12	13	18	15	16	25	28	27	31	35	50
112192	6	4	5	11	4	5	6	8	7	6	6	12	15	14	27	13	29	27	31	32	42	38
112256	7	4	5	7	9	8	7	5	5	9	9	11	11	15	17	24	25	25	30	29	36	36
112320	4	5	4	6	7	5	3	8	6	4	9	6	9	15	15	15	27	35	31	40	31	43
112384	8	2	6	3	3	5	2	9	7	8	6	8	13	15	17	30	25	29	25	49	37	38
112448	6	3	4	8	3	6	5	6	8	14	8	9	17	9	27	22	24	32	33	28	27	41
112512	4	5	4	5	7	3	9	5	7	7	12	18	17	12	18	22	30	20	32	29	29	36
112576	7	1	7	5	7	2	4	8	4	6	4	11	9	18	23	15	28	27	34	40	40	37
112640	3	8	4	4	3	4	5	4	7	6	6	16	13	10	30	25	29	24	25	38	31	44
112704	6	4	7	3	6	1	5	6	10	6	6	10	14	16	12	20	25	18	33	27	31	37
112768	4	4	4	2	8	8	7	4	3	4	10	13	19	11	16	13	31	30	37	36	32	24
112832	3	4	2	5	1	3	1	3	8	9	7	8	14	15	13	16	25	28	28	23	35	29
112896	4	3	2	5	1	3	7	6	6	5	9	14	12	16	21	26	27	22	25	41	37	26
112960	4	3	1	3	9	8	5	6	9	4	8	13	10	16	22	15	33	33	35	36	38	34
113024	3	2	0	9	4	3	6	7	5	12	7	8	11	19	19	22	29	28	21	34	33	29
113088	4	7	5	4	2	4	6	4	5	3	5	14	19	11	16	14	24	25	25	36	30	37
113152	4	2	4	3	1	8	4	7	7	6	6	15	10	10	15	21	20	37	26	35	43	44
113216	6	4	5	2	4	5	3	3	4	12	4	9	6	15	15	11	27	31	37	40	43	41
113280	2	6	2	4	3	5	4	6	8	5	7	4	15	15	23	21	24	21	30	29	30	43
113344	3	6	5	5	4	3	3	5	10	9	6	5	11	13	19	15	23	29	25	20	27	23
113408	4	2	5	4	5	4	3	5	12	7	4	8	10	19	20	25	24	15	27	31	34	35
113472	6	2	2	3	5	5	3	2	7	5	7	4	9	13	7	21	20	28	33	30	34	33
113536	9	2	0	2	1	4	8	1	4	6	2	7	21	13	13	20	22	24	20	33	28	36
113600	7	6	3	5	4	5	3	6	3	6	8	12	14	14	24	17	27	28	20	32	21	38
113664	5	1	4	4	3	3	2	4	5	7	7	11	11	11	18	17	22	26	36	31	30	44
113728	5	5	3	1	3	3	4	4	6	4	6	6	7	12	15	28	27	23	19	19	28	40
113792	4	1	3	2	5	7	3	3	4	6	2	11	15	11	20	19	16	38	34	37	34	34
113856	7	3	5	1	5	4	2	7	2	5	8	8	6	14	15	21	17	27	37	25	38	33
113920	2	6	7	0	3	0	1	3	6	9	10	6	6	14	22	16	26	31	31	23	26	43
113984	4	2	0	4	3	2	2	8	8	5	8	7	11	19	14	19	12	24	21	25	29	29
114048	2	2	6	4	4	5	2	10	5	5	9	7	13	14	10	16	21	19	25	29	34	34
114112	6	1	2	5	2	2	3	2	3	3	8	8	10	11	12	14	30	27	25	23	29	35
114176	4	1	4	5	5	2	3	3	5	4	3	6	8	15	19	26	18	28	19	25	34	33
114240	7	5	2	0	4	1	3	3	8	8	2	8	12	11	16	21	27	29	24	30	23	28
114304	6	5	1	2	4	2	4	3	6	14	13	6	7	18	13	26	17	20	23	28	36	28
114368	4	5	4	0	3	4	5	6	6	5	5	12	12	10	12	17	17	23	34	28	27	36
114432	5	2	2	2	2	6	5	1	4	5	8	5	6	10	20	21	18	23	33	24	31	33
114496	2	1	3	7	3	4	7	4	5	3	7	9	16	10	17	14	17	21	18	29	27	35
114560	2	5	5	4	1	1	6	3	7	8	8	12	11	18	23	22	20	23	30	31	43	36
114624	9	6	2	2	4	6	5	6	3	6	6	8	9	21	16	14	19	24	33	31	28	36
114688	2	4	5	2	3	3	4	6	2	7	5	12	7	7	11	11	29	26	25	39	31	31
114752	6	3	2	2	3	8	8	3	6	6	0	8	9	14	28	16	28	17	27	22	38	34
114816	4	3	1	5	4	2	8	6	5	5	5	7	14	7	20	12	23	16	27	29	29	32
114880	3	1	2	3	5	5	1	6	6	10	6	13	6	13	13	10	23	16	29	25	45	34
114944	2	3	2	5	3	2	3	2	7	6	9	10	5	6	19	16	25	17	30	26	31	51
115008	8	3	3	1	2	1	1	4	9	4	5	5	5	16	13	9	17	30	25	23	25	28
115072	5	0	3	3	1	7	6	3	2	4	9	9	6	16	14	14	20	31	19	29	32	30
115136	3	2	2	5	1	3	3	7	7	5	5	5	7	17	16	21	19	26	18	24	20	24
115200	6	0	1	6	3	1	4	6	5	5	7	5	17	13	17	18	19	31	25	34	29	34
115264	6	3	3	3	2	3	1	4	3	6	6	4	9	12	18	15	25	27	20	21	26	34
115328	2	4	2	2	4	4	6	4	8	5	5	8	11	17	16	17	26	29	35	34	30	20
115392	7	2	1	1	2	2	4	7	1	3	4	11	13	11	7	15	16	22	23	20	33	28
115456	0	6	2	5	4	2	2	2	5	2	7	6	11	20	12	19	14	24	26	20	27	26
115520	2	1	3	0	4	1	4	3	5	4	5	9	3	13	22	18	9	12	24	18	26	36
115584	4	2	2	4	6	4	4	2	4	4	4	4	12	17	12	21	19	26	21	20	18	42
115648	4	5	5	1	3	4	5	3	4	5	3	5	9	11	11	27	18	19	30	29	32	31
115712	3	1	5	3	3	3	0	3	3	5	7	8	8	11	14	19	16	23	12	23	34	35
115776	5	6	4	4	4	1	6	6	6	4	9	6	7	16	15	12	16	17	20	26	30	36
115840	4	8	1	1	3	2	3	2	8	4	8	9	5	15	15	12	15	22	25	30	27	35
115904	3	3	3	2	3	3	6	4	6	5	4	7	8	16	14	11	15	21	15	20	29	26
115968	6	2	2	1	3	3	3	3	4	5	4	8	8	14	7	17	28	18	13	19	28	26
116032	6	3	5	1	3	4	5	3	5	7	5	6	7	14	12	14	20	21	12	23	20	27
116096	4	2	4	3	2	2	1	5	6	10	8	10	10	10	11	14	20	17	25	26	30	32
116160	5	2	4	4	1	2	3	3	1	1	7	2	11	15	13	18	19	21	31	24	17	22
116224	5	2	1	0	1	2	5	5	4	4	7	8	12	11	13	23	14	25	25	18	19	23
116288	3	5	4	4	2	6	5	3	2	5	7	7	10	13	16	14	20	21	17	24	23	27
116352	4	4	0	3	2	4	5	4	4	7	3	10	7	13	17	22	16	23	21	21	29	28
116416	2	6	1	6	6	5	4	1	4	2	3	10	9	11	9	16	17	14	17	18	24	24
116480	1	2	3	6	2	4	3	4	12	7	4	6	6	7	9	20	14	14	16	12	22	21
116544	4	2	2	3	4	3	3	5	3	5	6	11	8	9	15	13	21	22	13	26	27	25
116608	2	3	2	3	2	1	5	4	6	5	2	12	8	15	18	18	15	25	24	26	33	24
116672	2	3	2	4	1	2	2	6	4	6	2	7	4	6	7	14	24	16	29	19	31	31
116736	3	3	4	3	3	1	2	1	3	6	9	6	9	11	12	15	9	18	17	32	35	16
116800	2	2	4	0	6	4	3	8	1	2	6	8	7	13	19	14	12	25	16	24	21	27
116864	3	2	3	2	6	1	4	3	8	6	4	7	8	10	13	13	16	15	20	20	21	28
116928	0	2	2	2	2	2	1	3	4	5	7	5	9	12	15	17	16	18	21	20	31	36
116992	5	3	2	2	2	7	5	2	5	2	12	8	6	10	10	13	20	17	20	25	25	23
117056	0	3	1	2	0	4	3	3	7	12	3	8	12	11	8	13	16	13	27	23	27	17
117120	3	5	2	3	5	0	5	1	7	0	9	5	5	18	10	17	18	23	15	26	24	32
117184	4	3	0	4	1	4	3	4	3	6	6	4	11	8	16	7	22	15	28	24	24	39
117248	4	3	0	1	4	3	4	4	4	7	8	7	5	17	9	15	13	17	21	28	22	24
117312	5	1	3	4	0	4	0	1	3	7	7	6	7	7	12	16	16	10	22	22	27	26
117376	4	3	1	3	6	4	7	6	4	2	5	2	5	11	14	15	16	21	13	27	23	28
117440	1	3	2	6	2	3	4	4	6	3	6	7	12	8	17	10	13	16	20	21	28	32
117504	4	4	2	3	3	3	5	1	1	5	4	7	4	11	9	20	14	19	22	21	23	20
117568	2	4	5	0	1	3	4	6	4	5	2	6	7	9	12	20	15	19	21	20	18	28
117632	4	2	1	3	6	3	3	2	4	4	2	7	5	7	10	14	10	10	27	26	26	27
117696	2	2	1	2	4	6	5	1	4	3	2	6	3	14	7	12	22	21	18	22	24	25
117760	2	2	0	1	3	5	0	3	4	6	5	11	11	12	13	14	16	29	18	20	27	22
117824	3	2	6	1	3	3	5	3	5	7	9	11	7	6	15	13	17	20	18	25	22	23
117888	1	3	4	1	5	7	1	2	3	3	4	9	5	7	15	10	14	19	16	28	26	30
117952	6	3	5	3	4	3	7	8	6	9	4	4	10	9	10	19	16	18	22	30	25	26
118016	5	4	4	1	0	5	2	1	7	9	7	10	7	10	15	19	14	19	19	18	33	23
118080	1	4	5	3	2	0	4	7	3	8	6	5	6	10	21	17	14	17	22	12	21	27
118144	3	3	3	3	1	3	4	2	6	3	7	7	10	13	12	11	25	15	23	23	24	21
118208	2	0	2	2	5	2	4	3	3	4	8	5	7	12	11	14	19	13	26	21	18	28
118272	1	4	2	2	0	0	3	5	7	2	4	10	6	17	16	8	26	14	21	21	26	18
118336	5	4	3	1	3	0	6	3	4	9	7	7	4	8	12	9	20	24	24	18	21	18
118400	5	2	3	3	2	0	4	3	3	5	6	7	12	10	12	15	12	16	15	23	14	17
118464	0	1	5	1	1	5	5	5	0	5	5	5	7	10	13	15	15	15	20	21	21	22
118528	2	0	0	0	3	1	1	4	0	8	12	6	4	13	7	19	13	9	13	22	22	18
118592	2	0	2	2	1	4	3	1	6	2	8	10	12	8	14	6	14	19	17	19	19	26
118656	2	4	2	2	2	4	1	2	7	1	8	4	9	8	14	9	19	12	17	14	21	25
118720	2	1	1	1	1	1	1	3	7	8	10	10	11	13	14	11	11	9	18	19	21	25
118784	1	2	2	1	2	3	4	6	4	6	5	7	8	15	4	14	17	18	16	17	23	26
118848	1	3	2	2	2	3	6	2	3	2	8	4	9	8	11	8	24	18	21	30	19	18
118912	8	2	0	1	4	3	1	3	2	4	1	8	11	9	10	9	12	20	22	16	29	29
118976	1	3	3	1	3	0	2	1	6	1	10	2	8	14	8	14	15	11	18	21	17	22
119040	1	1	2	3	1	1	2	5	4	7	3	8	7	9	6	15	14	18	19	25	20	29
119104	4	2	2	7	1	3	1	5	5	4	7	8	11	9	10	11	12	17	18	18	23	25
119168	3	1	4	3	2	2	1	5	5	4	3	5	9	8	10	11	13	14	14	17	18	26
119232	2	0	3	1	2	3	3	1	5	4	8	8	7	13	11	11	20	13	25	10	27	25
119296	2	3	0	0	3	7	6	3	4	3	3	6	3	6	10	11	9	15	19	14	25	13
119360	1	2	1	1	3	5	2	7	2	3	9	12	12	12	6	12	18	13	17	14	19	23
119424	1	0	2	4	1	2	2	6	4	6	4	2	7	8	9	12	12	18	20	23	20	13
119488	4	3	3	5	3	3	0	3	3	7	7	6	8	9	7	16	14	13	13	17	27	19
119552	3	1	2	2	4	3	3	3	2	3	5	5	5	5	9	10	13	18	16	31	25	12
119616	2	4	2	3	1	3	5	5	4	2	1	9	8	7	8	15	14	10	16	21	23	18
119680	1	1	3	3	0	2	4	5	5	6	6	4	11	10	17	10	17	11	18	30	19	19
119744	1	0	1	1	2	4	0	5	6	5	8	4	6	7	17	14	14	5	23	20	26	23
119808	1	1	4	3	0	3	3	4	3	5	7	3	8	11	11	10	14	13	16	19	21	18
119872	1	2	1	2	2	1	3	4	3	4	4	8	8	7	13	6	7	13	19	19	28	27
119936	3	3	1	2	1	3	3	3	1	6	6	7	6	3	11	13	15	18	20	13	21	21
120000	3	4	3	2	0	7	5	0	0	4	5	4	7	10	14	13	17	19	17	15	15	25
120064	1	1	2	1	3	1	2	2	4	4	6	7	6	7	12	9	10	14	8	15	21	22
120128	4	3	2	2	2	2	2	1	3	9	2	10	13	6	9	11	11	12	27	25	28	35
120192	0	1	1	0	3	2	5	1	1	4	3	7	7	5	6	11	22	9	21	19	23	28
120256	2	5	5	2	0	1	1	2	3	2	6	8	8	8	10	22	18	21	22	12	18	14
120320	0	1	0	1	1	0	5	1	3	5	3	6	3	8	12	11	12	17	13	19	20	26
120384	1	3	2	1	0	5	4	2	3	2	4	8	7	17	7	16	13	13	21	20	14	15
120448	2	2	1	0	4	0	4	5	5	4	4	2	9	17	16	10	17	8	11	14	19	17
120512	5	0	0	1	5	3	3	2	1	1	4	3	5	15	13	14	11	15	12	26	23	26
120576	3	2	2	1	3	2	9	6	4	3	8	2	4	11	16	7	13	12	16	19	19	23
120640	4	2	2	1	1	0	4	2	3	3	5	5	4	8	5	13	9	14	10	8	17	23
120704	2	3	5	2	1	4	4	2	3	6	6	7	8	10	9	12	9	8	12	14	16	27
120768	3	2	4	3	2	2	3	2	4	5	8	6	7	5	9	18	11	17	10	14	19	26
120832	4	2	1	5	0	1	1	3	4	6	2	5	6	9	14	12	13	16	13	11	20	19
120896	2	1	3	1	3	1	0	2	4	7	8	5	11	6	12	7	10	14	22	20	26	35
120960	2	0	4	0	1	2	2	4	3	3	4	5	13	5	13	6	6	10	21	15	21	20
121024	2	0	2	1	4	4	1	3	3	4	6	6	11	8	7	12	10	20	18	16	19	16
121088	2	2	1	0	2	3	1	1	0	0	4	8	4	12	3	10	16	17	19	20	18	27
121152	4	4	2	1	1	4	2	3	3	1	3	4	5	9	5	14	12	10	21	25	24	17
121216	2	3	3	4	1	2	2	0	2	6	2	6	9	3	11	8	5	19	11	22	13	28
121280	4	1	1	4	3	4	2	4	5	1	4	6	8	9	10	11	13	18	17	16	19	19
121344	1	5	3	1	3	5	2	2	3	6	5	6	10	6	10	9	16	11	14	13	11	22
121408	0	0	0	1	2	2	1	2	3	7	3	4	7	3	14	14	14	18	11	21	20	16
121472	3	2	3	0	4	2	1	2	4	1	3	5	7	2	9	14	22	15	14	20	21	25
121536	3	0	0	4	2	3	1	1	3	6	0	5	9	7	8	13	8	12	9	17	16	22
121600	2	2	1	5	2	1	3	3	2	5	6	3	11	6	18	9	9	10	10	8	21	18
121664	0	2	2	1	1	2	3	3	5	1	4	0	7	8	11	8	11	13	14	19	20	19
121728	0	2	0	4	0	0	2	1	2	2	5	5	8	5	15	11	12	8	13	15	12	21
121792	7	1	1	4	3	6	4	4	6	1	3	3	5	6	6	9	14	18	8	15	19	20
121856	3	3	1	2	2	3	0	1	5	5	3	5	4	5	10	14	11	10	17	15	16	25
121920	2	1	0	0	2	4	0	3	3	4	2	7	3	7	9	12	13	12	9	14	24	28
121984	1	1	1	2	3	0	1	3	2	5	3	2	7	3	13	10	10	10	18	21	20	17
122048	1	2	1	0	1	1	2	3	5	1	3	3	5	5	5	13	5	10	17	11	12	21
122112	2	0	2	2	2	3	1	6	4	5	5	4	3	9	6	11	12	12	12	17	20	21
122176	0	1	1	3	2	1	2	5	1	5	3	4	10	9	7	12	12	13	15	19	14	13
122240	2	0	2	2	0	2	4	3	3	2	4	4	3	7	10	7	11	18	13	20	8	18
122304	1	4	1	2	2	1	2	1	1	4	4	5	7	9	5	7	9	8	15	18	11	24
122368	1	3	2	2	1	2	2	4	5	3	3	7	8	5	7	10	10	14	7	21	18	22
122432	2	1	4	0	1	2	2	2	3	3	3	3	5	7	4	13	15	6	18	16	26	18
122496	3	3	5	1	1	1	3	0	5	1	5	5	8	8	12	10	14	22	11	19	17	19
122560	3	1	0	1	1	3	6	0	4	5	3	3	8	5	11	7	10	8	17	14	6	19
122624	2	4	1	0	1	1	1	3	3	4	3	8	8	8	8	12	7	13	10	17	14	23
122688	2	3	2	0	1	0	3	4	4	1	7	6	4	6	10	10	13	17	12	21	23	16
122752	3	1	1	0	0	3	3	0	4	3	2	5	3	6	16	20	10	10	14	18	21	22
122816	3	0	1	2	2	3	1	2	4	5	6	1	7	9	12	12	12	9	15	15	25	19
122880	3	0	1	5	1	1	0	3	2	2	0	10	9	9	8	8	13	16	12	17	24	20
122944	4	4	3	2	2	0	4	4	3	2	7	3	7	3	6	10	6	11	20	22	25	15
123008	3	1	1	0	0	1	0	3	1	2	3	5	7	9	12	8	12	15	13	18	18	16
123072	0	1	2	2	4	5	5	6	4	4	5	7	4	12	12	11	11	18	20	19	27	20
123136	4	2	3	1	2	4	3	5	6	4	7	8	11	8	9	14	25	12	19	20	22	11
123200	1	3	1	8	3	3	3	5	4	4	5	3	7	11	14	10	14	16	16	13	22	36
123264	1	1	4	2	4	7	4	3	3	4	3	5	1	9	12	13	20	20	26	25	23	29
123328	2	1	3	5	1	3	5	0	7	3	7	6	11	8	16	12	19	21	23	22	43	29
123392	11	4	11	8	4	7	10	5	5	10	10	12	10	12	12	23	24	27	26	24	35	44
123456	17	15	11	9	11	14	16	9	20	12	9	8	20	25	23	40	41	35	68	49	53	60
123520	8	8	12	8	16	17	9	17	19	21	20	28	23	37	32	48	46	54	49	61	64	63
123584	12	11	7	9	5	9	12	13	19	22	14	15	18	15	32	26	32	35	27	41	52	39
123648	8	7	2	9	2	4	7	9	8	9	8	11	12	11	20	23	21	20	21	28	29	29
123712	5	0	0	1	4	2	3	2	2	0	6	9	5	11	14	17	13	17	19	21	23	21
123776	1	1	2	2	3	4	2	3	7	1	5	4	10	8	9	6	13	10	17	17	20	18
123840	1	1	1	1	3	2	3	9	1	2	2	2	10	11	8	10	14	9	12	12	18	15
123904	1	4	1	2	2	0	3	4	2	1	2	5	12	8	13	6	13	11	13	11	14	18
123968	0	3	2	3	0	1	2	2	0	3	4	6	5	5	10	11	11	10	14	17	19	24
124032	2	2	1	3	4	1	4	3	3	5	4	5	5	9	13	11	10	17	9	11	18	15
124096	2	1	1	4	3	1	3	3	2	1	4	5	4	8	6	10	16	18	11	15	12	17
124160	0	0	2	0	1	1	4	4	3	4	6	3	4	10	8	15	9	11	19	19	25	10
124224	0	1	1	0	1	2	1	1	2	4	4	4	8	9	8	7	10	11	17	14	15	20
124288	0	0	2	2	0	0	1	1	6	4	2	3	2	6	11	5	14	9	17	17	18	21
124352	3	1	0	3	4	3	1	2	2	5	1	8	3	9	8	12	6	8	12	17	19	18
124416	2	1	3	1	3	5	4	3	2	5	4	2	4	8	9	9	9	14	9	12	24	20
124480	3	0	3	1	2	2	2	3	2	3	6	2	7	5	9	11	8	9	6	15	21	15
124544	1	4	2	2	0	2	1	2	2	2	5	2	2	6	4	6	11	11	14	15	19	19
124608	3	0	3	1	3	3	3	2	5	5	3	6	6	6	6	8	13	11	11	13	21	24
124672	2	0	0	0	2	0	1	4	0	3	2	5	5	3	6	5	7	13	18	16	34	24
124736	3	2	0	0	3	1	4	2	1	1	2	3	5	9	5	8	11	17	12	25	17	18
124800	2	0	2	1	0	1	2	3	4	3	1	3	5	9	6	17	10	11	14	20	12	8
124864	3	1	0	0	3	0	2	2	2	4	4	4	6	10	7	7	6	15	16	18	15	14
124928	0	0	0	1	2	0	3	6	4	2	4	3	4	10	9	9	11	13	10	11	17	21
124992	1	2	1	1	4	2	1	4	2	2	1	2	6	7	9	12	10	11	10	23	16	12
125056	1	0	1	0	1	1	1	4	3	0	2	7	6	8	9	10	11	7	16	16	18	20
125120	1	0	2	0	3	2	3	4	2	6	3	3	4	10	9	10	13	13	14	17	17	8
125184	3	2	0	0	1	2	3	3	1	3	3	6	8	7	4	2	10	13	13	10	18	13
125248	1	0	2	3	1	2	2	6	4	2	4	5	9	8	15	9	12	11	15	10	16	14
125312	1	4	1	1	0	3	1	3	3	1	6	3	2	4	10	11	2	10	8	22	13	22
125376	0	0	0	2	0	3	2	0	2	3	1	3	8	5	11	7	12	9	15	14	17	20
125440	1	1	1	3	0	1	4	1	2	2	3	4	5	5	15	8	13	6	13	9	9	16
125504	1	3	1	1	2	0	4	2	5	1	1	4	3	3	8	11	14	10	12	19	16	12
125568	0	2	1	3	3	2	3	3	3	1	3	4	8	5	5	13	8	7	18	14	14	20
125632	1	2	3	2	2	1	2	2	5	2	3	3	5	5	10	12	9	8	15	18	19	16
125696	0	0	1	1	3	2	1	2	7	3	1	8	7	5	8	11	12	17	5	12	16	17
125760	2	0	1	1	1	2	2	0	2	1	6	7	7	5	5	11	13	13	10	11	17	17
125824	3	1	6	0	1	1	5	5	1	0	5	9	4	4	7	6	9	7	14	12	11	14
125888	4	0	3	1	1	0	2	1	3	2	2	5	5	7	4	11	6	15	10	18	8	17
125952	2	0	2	1	2	4	1	1	6	2	3	7	9	10	8	7	7	14	14	11	10	15
126016	3	3	0	1	1	1	7	4	3	1	4	4	5	5	2	5	11	12	16	14	12	20
126080	1	3	0	2	0	5	2	2	3	4	4	7	8	7	8	4	9	10	11	12	18	22
126144	1	1	1	0	4	1	2	1	4	3	8	6	6	4	6	12	13	9	12	17	19	15
126208	3	1	2	0	1	4	1	4	5	4	2	2	8	7	11	12	7	10	9	15	17	16
126272	2	0	3	2	0	4	2	5	5	2	3	1	5	5	4	8	3	12	16	16	13	27
126336	1	0	0	1	1	0	2	2	4	3	3	6	5	8	10	10	11	5	13	8	20	10
126400	1	2	0	2	0	1	1	2	2	0	6	5	7	2	10	5	14	11	12	15	18	10
126464	3	0	2	1	1	0	1	2	4	1	4	5	0	7	7	7	7	14	4	15	8	19
126528	2	1	2	2	0	1	2	4	1	5	2	1	7	7	5	8	6	13	18	9	16	18
126592	3	1	0	2	3	2	7	2	3	1	2	2	1	8	3	8	12	14	2	12	17	13
126656	0	1	1	1	2	1	2	3	3	5	1	3	6	5	10	8	12	2	17	9	10	17
126720	1	1	2	1	1	3	2	1	5	4	5	4	5	5	4	9	13	8	6	15	15	16
126784	3	3	2	2	0	1	2	1	3	1	3	2	5	8	7	5	12	12	9	11	18	11
126848	0	0	0	0	0	4	4	1	0	3	3	1	5	7	7	7	4	4	7	8	16	19
126912	3	2	1	1	0	1	1	6	0	3	4	2	3	8	6	8	18	15	13	10	15	19
126976	1	4	0	3	3	2	4	2	7	4	1	3	6	10	6	10	11	13	12	14	18	13
127040	1	1	0	2	0	4	1	3	0	4	3	7	2	6	9	9	7	16	7	12	17	17
127104	1	0	2	1	3	0	4	0	2	4	5	3	5	4	9	11	7	11	14	9	11	14
127168	0	0	4	1	3	3	2	3	1	2	7	5	7	9	10	10	11	10	10	19	15	9
127232	0	2	1	2	3	3	3	4	0	3	1	7	5	11	6	8	12	4	4	13	14	18
127296	1	0	2	1	2	3	1	2	1	3	2	4	1	8	7	9	10	17	7	15	12	20
127360	0	0	1	0	1	0	2	2	4	0	6	4	6	6	8	12	15	10	9	19	11	15
127424	1	1	4	3	2	0	3	3	1	4	2	3	4	8	6	13	9	9	17	13	12	17
127488	0	1	0	0	2	1	1	1	5	5	4	8	6	6	7	8	10	11	11	14	15	20
127552	1	2	0	0	1	1	0	2	2	6	3	7	3	4	5	8	7	6	10	16	13	11
127616	3	2	0	0	2	0	0	5	1	3	4	8	10	4	5	9	7	13	17	11	15	15
127680	1	1	1	2	3	2	2	2	1	3	4	5	10	3	12	6	13	9	11	12	16	13
127744	3	2	1	3	2	4	0	3	0	5	8	1	3	8	8	5	6	9	13	10	23	15
[truncated: 8,051 more rows]
