# Supplementary material for: Unconventional excited-state dynamics in the concerted benzyl (C7H7) radical self-reaction to anthracene (C14H10)
Source: Nat Commun. 2022 Feb 10;13:786. doi: 10.1038/s41467-022-28466-7 (PMC8831467; doi:10.1038/s41467-022-28466-7)
Supplement: Supplementary file 8 — Supplementary Data 6 [file 41467_2022_28466_MOESM8_ESM.txt]

Supplementary Data 6. Time of Flight Mass Spectra recorded between 8.0-10.0 eV with 300 Torr Helium backing pressure of the C7H7 self reaction.
Energy	7.99995	8.099795	8.200081	8.299951	8.400012	8.499968	8.599904	8.699919	8.80017	8.899966	9.000082	9.099959	9.20002	9.299625	9.400228	9.499905	9.599869	9.70013	9.800054	9.900152	9.999883	10.099846
Current	2.506575E-7	2.4888E-7	2.496225E-7	2.5083E-7	2.51225E-7	2.50997E-7	2.441455E-7	2.41895E-7	2.40739E-7	2.412465E-7	2.362705E-7	2.30018E-7	2.237295E-7	2.16335E-7	2.08611E-7	1.990271E-7	1.894939E-7	1.821513E-7	1.742373E-7	1.640653E-7	1.543844E-7	1.489875E-7
0	1	1	1	1	1	0	1	0	0	0	0	1	2	4	3	2	5	1	2	4	7	3
64	0	0	0	0	0	0	2	0	2	1	1	2	0	1	1	1	0	1	2	4	3	3
128	0	0	1	0	0	0	0	1	2	0	0	0	2	1	1	3	2	3	4	6	3	6
192	1	0	0	1	0	2	0	1	0	2	6	0	0	0	3	1	4	5	3	9	4	4
256	0	0	0	1	0	0	0	2	0	1	2	2	1	3	1	1	1	3	4	12	9	7
320	0	0	1	1	0	3	1	0	2	2	3	1	3	6	0	5	8	7	6	9	5	15
384	0	0	0	1	1	3	1	0	2	4	2	6	6	7	4	3	0	7	6	9	8	7
448	0	0	0	2	1	2	1	1	3	0	2	0	2	3	0	7	1	6	8	5	5	12
512	0	1	0	2	0	0	0	1	0	0	1	0	2	1	4	5	2	5	6	3	3	4
576	0	0	0	0	0	2	0	2	0	0	2	4	1	1	2	2	2	1	2	4	5	8
640	1	1	0	0	0	0	0	1	1	1	1	3	0	2	2	2	3	3	6	2	3	3
704	0	0	0	0	0	1	2	0	1	0	2	0	2	1	5	2	5	6	11	5	12	11
768	2	1	0	1	2	1	1	1	0	2	4	0	1	3	7	4	3	7	8	6	8	11
832	0	1	1	4	0	0	1	2	0	2	3	4	2	1	4	6	8	7	7	12	8	7
896	0	0	0	1	0	0	0	0	4	3	1	2	5	1	1	5	3	2	5	5	6	7
960	0	0	0	0	1	1	0	1	3	0	0	1	3	4	2	1	5	3	2	1	7	6
1024	1	1	0	0	1	0	2	1	3	0	1	1	2	3	3	3	3	1	4	4	5	1
1088	0	0	0	0	0	1	1	0	1	0	1	1	2	2	4	1	2	3	3	7	3	4
1152	0	1	0	0	1	0	0	1	1	1	0	1	2	3	3	2	3	8	5	4	3	3
1216	0	0	0	1	1	0	2	0	1	2	0	0	4	4	2	5	10	6	4	5	4	9
1280	1	0	2	0	1	0	4	1	2	0	0	4	2	2	2	0	3	7	13	8	10	10
1344	0	0	0	0	0	0	0	1	0	2	2	1	4	3	5	6	4	6	6	10	8	9
1408	0	0	0	1	1	1	0	1	1	1	2	1	2	3	3	3	1	5	3	1	2	4
1472	1	0	0	1	0	3	3	0	1	0	1	3	3	3	1	4	3	1	5	2	1	3
1536	0	0	0	0	2	0	1	0	1	0	0	0	0	0	1	2	1	1	3	8	6	4
1600	0	0	1	1	1	1	1	0	0	0	2	1	1	3	2	4	2	3	4	5	5	6
1664	1	0	0	0	0	0	0	0	0	2	1	2	0	1	4	2	8	2	5	4	11	6
1728	0	0	0	0	1	0	1	1	3	0	3	6	2	0	2	4	4	6	1	3	2	5
1792	0	1	0	0	1	0	1	1	1	2	2	4	3	2	4	1	4	4	5	5	10	7
1856	0	1	1	1	0	1	0	2	1	0	3	3	0	1	5	6	3	6	8	13	8	13
1920	0	0	0	0	0	1	1	0	0	3	0	2	5	2	1	2	4	7	5	4	9	3
1984	0	0	1	0	0	1	1	1	0	2	2	1	3	2	3	2	5	3	7	7	3	5
2048	0	1	1	0	1	0	1	0	1	1	2	2	2	2	2	2	1	3	2	4	3	5
2112	0	0	2	0	0	2	1	0	1	0	1	2	1	3	0	6	1	1	4	4	6	5
2176	0	0	0	0	0	0	0	2	1	1	0	1	5	3	2	2	4	2	5	6	8	11
2240	0	0	0	0	1	1	1	1	4	1	3	6	0	2	2	3	0	7	7	10	4	9
2304	0	0	0	0	0	0	2	2	2	1	4	2	7	3	2	5	4	8	6	8	14	7
2368	0	0	0	2	0	0	2	0	0	0	2	1	1	3	3	0	2	5	4	4	3	2
2432	0	0	1	2	0	0	1	1	0	1	2	3	2	0	2	1	2	4	5	3	8	8
2496	0	0	0	0	0	0	1	1	1	1	2	1	2	1	2	2	3	3	5	7	4	8
2560	1	0	0	1	1	1	1	0	0	2	1	0	0	2	5	7	5	1	3	8	10	6
2624	1	1	1	0	0	0	1	0	1	1	1	1	2	1	1	2	6	5	4	11	8	6
2688	1	1	0	1	0	1	0	2	1	0	2	0	3	3	4	4	3	4	4	5	10	11
2752	0	0	0	0	0	1	0	1	1	2	1	4	4	3	2	4	3	3	8	5	4	8
2816	0	1	1	0	1	0	0	0	3	0	0	2	6	4	1	3	3	3	4	5	5	7
2880	0	0	0	0	1	1	3	1	3	0	1	2	2	3	2	5	3	5	5	3	10	2
2944	0	0	0	0	1	0	0	0	1	2	3	1	1	4	1	1	2	2	3	8	2	6
3008	0	1	0	0	0	0	0	1	1	3	5	1	0	1	2	1	3	3	5	1	6	2
3072	0	0	0	0	0	1	0	0	2	0	0	1	1	1	2	6	2	4	5	5	10	8
3136	0	0	0	1	1	1	0	1	3	2	1	0	2	0	6	0	3	9	5	9	9	6
3200	0	1	0	0	1	1	0	1	1	1	2	3	2	0	4	5	5	8	5	6	9	3
3264	0	0	0	0	0	1	1	2	2	1	3	4	3	5	4	5	5	0	4	8	4	7
3328	0	0	0	2	0	1	1	1	2	1	0	2	4	3	1	2	3	3	1	4	6	8
3392	0	0	0	1	3	2	1	1	0	1	4	4	3	0	1	3	2	3	3	7	4	4
3456	0	0	1	0	1	0	1	2	0	2	0	3	0	1	1	0	5	6	5	4	6	6
3520	0	0	0	1	0	0	0	2	0	2	1	2	2	2	2	3	1	2	2	8	10	6
3584	0	2	0	1	0	1	0	2	2	1	0	0	0	2	2	4	5	4	6	11	6	4
3648	0	0	0	1	0	0	1	1	1	1	0	0	0	3	5	2	6	4	8	13	7	10
3712	0	0	0	0	0	3	2	1	0	1	1	1	0	2	2	4	1	3	9	5	3	10
3776	0	2	0	2	0	0	3	1	2	1	0	0	0	2	3	1	3	4	8	1	8	4
3840	1	0	0	1	0	0	0	0	2	2	2	0	1	5	4	2	4	4	6	4	4	14
3904	1	1	1	0	0	1	2	1	1	0	4	0	1	3	1	4	1	5	6	5	5	8
3968	0	0	0	0	0	0	0	0	0	3	2	2	2	2	1	2	2	2	1	9	6	4
4032	1	0	0	0	0	2	0	3	0	3	2	1	0	0	1	2	6	4	7	7	5	12
4096	0	1	0	0	2	0	2	0	0	2	1	2	1	1	2	5	5	3	6	5	8	9
4160	1	1	0	1	1	0	1	1	0	1	3	4	3	7	3	2	6	3	4	13	5	7
4224	0	0	0	0	1	0	3	0	2	0	1	0	3	3	4	4	3	7	6	7	5	2
4288	0	0	0	1	1	0	1	0	1	2	4	1	1	1	3	3	6	4	2	6	14	6
4352	0	0	0	1	1	0	0	3	2	1	0	0	3	1	2	2	6	4	8	7	3	4
4416	0	0	0	1	1	1	0	1	1	2	0	2	3	3	3	0	1	3	2	4	7	4
4480	0	0	1	0	0	0	0	2	1	0	1	1	0	3	4	1	2	3	3	2	7	10
4544	0	1	0	1	0	1	1	0	0	3	3	0	3	1	1	2	3	4	5	5	10	4
4608	0	0	1	0	2	1	0	1	0	1	2	2	2	5	3	6	4	3	8	9	7	4
4672	0	0	0	1	0	1	1	1	2	3	1	2	2	3	2	1	6	3	9	9	9	8
4736	0	0	1	1	2	1	1	0	1	1	0	3	2	4	6	5	4	6	4	9	5	5
4800	0	0	0	0	0	1	0	1	0	3	2	2	1	5	1	1	2	4	3	4	3	8
4864	0	1	0	0	1	0	1	0	0	0	2	0	0	0	3	4	4	4	3	5	4	4
4928	0	0	0	0	1	1	0	0	0	0	2	1	1	1	6	1	5	3	6	3	3	9
4992	0	1	1	0	0	1	2	1	0	0	0	4	1	3	6	4	5	4	5	7	6	5
5056	0	1	0	0	1	0	1	4	1	2	1	3	4	4	1	5	4	2	8	4	6	7
5120	0	0	0	0	0	1	2	1	1	0	2	3	2	2	2	6	5	2	8	4	4	15
5184	1	1	2	1	0	1	0	2	0	2	3	1	2	4	0	7	4	5	3	7	4	7
5248	1	0	0	0	1	0	1	2	0	3	0	3	0	0	8	2	2	5	4	6	4	6
5312	0	0	1	0	0	1	0	2	2	2	3	1	2	3	2	1	2	5	5	5	4	11
5376	0	0	0	0	1	2	0	2	2	1	1	7	2	0	0	1	3	6	6	4	6	5
5440	1	0	1	0	0	0	4	3	0	0	1	2	1	4	4	4	5	9	5	7	4	6
5504	0	0	0	1	0	0	0	0	2	1	1	4	0	5	5	6	4	3	6	7	7	9
5568	1	0	0	1	2	1	1	0	1	1	3	2	1	2	2	2	7	8	6	5	8	10
5632	0	0	0	0	0	0	2	1	1	0	2	3	1	2	3	6	2	5	7	6	8	7
5696	0	0	1	0	0	1	1	0	0	1	0	1	0	1	1	2	3	0	3	9	3	4
5760	0	0	0	1	0	0	1	0	1	2	0	1	1	3	3	5	8	2	3	7	3	6
5824	0	0	1	0	1	0	1	0	3	1	1	1	1	1	2	2	4	4	8	1	6	6
5888	1	0	0	0	0	0	1	2	1	1	1	1	1	0	3	3	2	7	8	3	3	4
5952	0	0	0	0	0	2	1	0	0	2	0	0	3	3	3	7	4	2	2	3	4	9
6016	1	1	0	2	0	1	1	3	1	0	1	0	2	2	3	2	4	4	5	8	10	4
6080	0	0	0	1	0	3	1	1	2	1	3	0	4	2	1	5	4	2	4	6	8	13
6144	1	0	2	0	0	0	0	2	1	2	3	3	3	4	5	5	6	8	7	6	7	5
6208	0	0	1	0	2	2	2	0	3	2	2	2	1	5	2	5	2	6	4	5	5	6
6272	0	0	0	1	0	2	1	2	4	2	1	1	1	4	3	2	4	3	3	1	6	10
6336	0	0	0	0	2	1	2	0	1	1	3	3	1	1	1	5	2	2	6	7	4	13
6400	1	1	1	0	0	0	0	1	1	2	1	2	1	1	2	4	5	3	4	9	10	6
6464	0	0	0	0	0	1	0	0	4	6	4	2	2	5	0	5	2	5	2	5	4	8
6528	2	0	0	0	1	1	2	0	0	3	2	1	2	1	1	0	7	9	2	5	5	9
6592	0	0	0	0	1	0	1	0	1	0	2	0	2	2	4	4	2	1	3	3	8	6
6656	1	0	1	1	0	1	2	0	1	2	1	2	2	1	1	2	10	5	4	9	5	7
6720	0	0	0	1	2	1	1	1	2	2	2	1	1	3	3	6	3	5	6	8	8	8
6784	1	0	0	0	2	2	1	1	1	0	0	2	1	3	4	5	1	3	3	4	2	7
6848	0	0	0	0	0	1	0	1	3	0	0	2	3	5	1	3	5	1	6	3	4	8
6912	0	0	0	1	0	1	1	0	1	2	2	4	1	4	3	2	4	7	8	7	5	4
6976	0	0	0	0	0	0	0	0	0	1	5	2	3	3	1	4	4	2	4	4	5	10
7040	0	0	2	2	0	0	1	2	1	2	3	3	1	1	2	3	6	7	6	6	6	12
7104	0	1	0	1	2	1	1	1	1	0	1	1	2	0	3	4	2	8	5	4	7	10
7168	0	0	1	1	1	0	1	1	0	0	1	3	3	3	2	5	2	2	9	6	7	8
7232	0	0	0	1	0	1	0	0	1	0	0	1	2	2	2	3	0	5	5	6	5	6
7296	1	0	2	1	1	0	0	1	1	1	1	0	0	4	5	4	9	3	6	1	7	6
7360	0	0	0	0	1	2	0	2	0	2	0	1	1	2	3	3	2	2	3	4	4	10
7424	1	0	1	1	1	0	2	1	2	0	1	1	3	5	1	1	4	6	6	8	7	7
7488	0	0	1	1	0	0	0	3	2	1	1	1	5	3	5	3	4	4	3	7	6	9
7552	0	0	0	0	1	1	1	0	1	4	4	3	1	1	4	3	3	2	6	8	11	9
7616	1	0	0	0	1	0	1	2	4	0	4	3	2	3	1	5	2	3	2	4	5	14
7680	0	0	1	0	0	0	2	1	0	0	0	2	3	0	7	1	4	2	7	4	4	1
7744	0	0	1	1	0	0	1	2	4	2	2	0	1	4	2	5	3	4	4	5	7	6
7808	0	1	0	1	0	1	0	2	0	0	3	2	3	1	0	5	2	3	5	4	4	8
7872	0	1	0	1	0	0	1	1	2	1	2	2	0	4	2	6	3	6	5	8	7	7
7936	0	3	0	0	0	2	2	1	3	2	3	0	3	3	3	4	2	7	7	6	1	7
8000	0	0	1	0	0	2	1	0	1	1	1	3	1	2	2	3	6	1	6	4	6	5
8064	0	0	0	0	0	0	0	0	0	1	2	1	3	5	2	3	2	4	7	5	6	4
8128	0	0	0	1	1	0	1	0	1	2	1	3	1	1	4	2	5	4	2	4	4	4
8192	1	2	0	1	1	4	0	2	1	3	1	3	3	1	1	7	2	3	6	3	6	8
8256	0	0	1	0	0	0	0	2	3	1	2	2	3	2	3	0	2	5	3	4	5	8
8320	0	1	0	2	1	1	0	0	2	1	0	1	1	4	2	3	3	6	5	4	6	7
8384	0	1	4	0	0	0	1	1	3	1	2	3	1	2	3	0	5	1	6	7	6	6
8448	1	0	1	1	0	1	1	1	3	1	4	0	1	6	4	6	3	5	6	7	9	8
8512	0	1	0	0	0	0	1	1	0	2	1	1	3	4	4	1	6	6	3	6	5	13
8576	0	1	1	2	0	1	0	1	0	2	1	2	3	0	3	4	2	6	2	5	7	11
8640	0	0	0	1	1	0	1	1	0	1	4	2	0	2	3	6	5	5	6	3	6	5
8704	0	0	0	0	1	1	2	1	0	3	2	1	0	3	4	2	2	1	3	4	3	4
8768	0	1	2	0	1	1	2	1	1	1	1	2	4	3	4	2	3	7	4	7	6	6
8832	1	0	0	1	1	0	0	1	1	1	0	2	3	1	7	4	3	0	8	8	9	10
8896	2	1	0	1	0	1	2	0	1	2	1	2	2	2	3	4	3	5	6	6	4	8
8960	0	0	0	2	2	0	0	0	2	2	2	0	3	4	2	2	4	3	4	9	12	7
9024	1	0	0	1	1	2	1	1	0	1	2	1	3	0	2	2	4	3	4	4	2	11
9088	0	0	1	0	0	0	0	3	1	0	1	1	4	3	4	4	2	2	4	7	8	3
9152	1	0	0	0	0	1	0	1	3	1	2	4	1	1	4	5	3	7	4	7	2	7
9216	0	1	1	0	2	0	0	0	0	0	1	1	4	3	1	1	5	2	2	6	5	6
9280	0	0	0	1	2	0	1	0	4	1	0	3	1	4	1	4	4	7	6	6	6	8
9344	0	0	0	0	0	1	0	1	1	1	3	5	2	3	4	3	3	3	5	3	10	5
9408	0	0	0	0	0	0	2	0	1	0	4	3	2	1	5	0	4	7	3	2	10	5
9472	0	0	0	0	0	0	2	1	1	1	1	1	2	0	7	1	2	2	5	2	12	5
9536	0	0	0	0	2	0	0	0	0	1	3	3	5	1	4	5	2	9	7	3	11	7
9600	0	0	0	0	0	1	0	0	1	0	1	1	1	0	1	0	4	8	10	3	3	8
9664	1	0	0	0	1	0	0	1	0	0	1	3	3	3	4	1	1	3	2	4	12	10
9728	0	1	1	0	4	0	0	0	2	2	2	0	1	4	2	4	1	2	6	3	4	5
9792	0	0	0	0	0	1	2	1	3	1	3	1	2	5	3	5	0	3	3	5	3	8
9856	1	2	1	2	2	0	2	5	3	0	0	4	2	2	2	0	1	2	5	9	4	4
9920	0	1	0	1	1	1	2	1	1	1	2	0	4	1	3	4	4	4	8	8	6	4
9984	1	0	2	3	0	0	0	0	2	1	4	0	2	1	2	3	1	4	4	6	4	4
10048	0	2	1	0	4	0	0	1	3	2	1	2	6	3	5	1	7	4	2	3	5	7
10112	0	0	0	2	0	0	0	0	1	2	2	2	2	2	2	4	3	4	5	2	5	6
10176	0	0	1	0	1	0	2	1	1	2	1	1	3	2	0	5	0	2	7	6	4	5
10240	1	2	0	0	0	0	0	1	1	1	2	2	1	1	1	2	4	8	3	9	7	2
10304	2	0	0	0	1	0	0	1	2	4	1	1	1	2	2	3	3	3	6	6	4	3
10368	0	0	1	0	0	0	1	0	0	3	1	2	0	1	1	4	2	5	5	11	9	5
10432	0	0	0	0	0	1	2	1	2	1	0	2	2	1	1	3	2	5	2	5	4	5
10496	0	0	0	1	1	0	2	1	3	0	2	1	2	7	5	5	3	6	4	7	10	6
10560	1	0	2	0	0	0	0	0	0	0	0	2	2	2	5	3	5	4	7	3	5	5
10624	1	0	1	0	0	0	0	1	1	2	3	1	2	2	4	1	3	6	2	7	9	5
10688	0	0	0	0	0	0	1	1	2	2	1	0	0	4	0	2	3	5	3	6	8	8
10752	0	1	0	1	0	1	1	1	0	0	1	0	2	5	2	4	3	1	3	6	4	5
10816	0	0	1	1	1	1	2	0	3	1	2	2	2	5	2	4	3	6	6	13	11	5
10880	1	0	1	2	1	1	3	3	3	4	6	2	5	3	2	5	6	7	14	19	16	21
10944	1	0	2	3	1	2	2	7	2	6	0	4	9	12	7	7	14	18	20	19	23	21
11008	0	3	1	3	1	2	6	4	3	4	10	10	13	14	16	22	19	32	39	45	36	34
11072	0	3	8	7	3	10	9	10	13	13	15	16	25	20	24	26	40	36	51	57	61	81
11136	5	8	11	10	21	17	34	23	32	35	31	42	55	39	77	69	80	106	124	133	135	149
11200	14	22	27	25	23	40	39	46	52	69	66	73	84	96	128	113	153	177	210	218	233	275
11264	15	31	19	26	39	36	39	33	54	70	70	72	78	94	132	140	156	161	187	182	199	235
11328	4	13	12	23	17	28	26	27	30	33	54	45	52	68	89	88	100	94	113	139	125	128
11392	5	4	11	20	15	15	21	19	29	26	28	42	40	42	44	43	55	70	56	70	70	81
11456	6	2	7	3	10	11	6	15	7	9	11	14	17	19	9	16	29	36	45	30	35	46
11520	2	6	6	4	2	3	3	13	12	14	12	8	8	14	15	15	24	27	29	24	28	29
11584	6	5	5	2	5	5	6	0	9	13	8	10	10	17	16	22	17	23	32	21	25	39
11648	3	1	9	0	5	2	6	11	7	7	12	17	13	11	14	21	22	30	23	33	26	32
11712	4	4	5	4	5	6	5	2	9	8	6	8	15	22	19	17	26	25	23	27	23	38
11776	5	3	7	6	8	9	7	7	7	4	12	11	16	15	16	17	18	21	28	26	29	26
11840	6	6	7	11	5	7	12	9	6	16	13	13	17	24	18	23	38	28	38	33	33	33
11904	6	3	2	6	9	7	11	8	8	4	10	12	10	13	13	19	21	23	20	28	32	33
11968	2	4	1	4	6	11	8	9	14	8	12	11	14	15	19	15	26	42	37	38	32	37
12032	5	5	7	9	7	6	10	9	6	7	13	11	19	22	14	15	25	30	28	26	27	41
12096	1	3	4	2	4	2	5	4	8	7	13	9	13	9	11	22	17	22	16	23	20	18
12160	2	2	4	11	6	12	5	12	8	10	14	14	18	14	16	24	28	25	28	33	24	35
12224	3	5	5	9	8	8	10	12	14	11	7	16	23	22	26	32	25	40	45	38	42	43
12288	2	2	3	13	6	4	9	4	10	2	13	12	13	15	21	23	30	26	24	26	43	37
12352	3	2	4	4	4	5	6	8	9	4	10	10	9	13	23	18	26	25	31	15	40	28
12416	1	3	2	11	6	8	8	11	7	7	11	8	13	12	23	20	29	24	27	32	32	33
12480	4	2	7	7	5	3	7	11	7	8	9	10	10	14	13	19	20	26	24	21	20	27
12544	2	4	2	5	4	6	4	12	10	12	8	12	9	18	13	20	17	22	20	20	17	28
12608	1	2	3	4	3	5	4	7	9	4	13	8	12	12	3	10	14	20	21	21	22	21
12672	1	0	1	2	3	1	4	3	4	5	9	9	9	10	8	9	10	14	15	12	22	11
12736	0	3	1	4	4	3	2	3	2	4	5	4	12	7	11	13	4	17	12	15	15	19
12800	5	2	3	3	1	4	2	3	5	6	5	7	9	13	8	8	12	12	9	17	18	21
12864	1	1	3	2	5	1	2	3	5	9	1	3	6	6	8	7	11	15	18	15	13	13
12928	1	0	2	1	2	4	5	3	4	7	3	3	2	9	9	8	12	10	9	15	18	16
12992	1	2	1	4	1	1	4	3	5	3	3	6	10	5	7	7	9	11	10	9	10	12
13056	2	1	2	1	6	0	0	3	7	4	5	8	8	8	5	5	13	11	15	16	11	15
13120	1	4	0	0	2	3	1	3	1	12	5	2	6	3	12	8	10	16	13	14	17	19
13184	0	2	2	1	2	3	5	5	4	7	5	6	5	7	7	10	9	12	19	10	23	17
13248	1	3	3	2	4	4	5	4	4	4	8	4	7	11	18	11	16	17	16	14	17	20
13312	1	2	1	4	2	1	3	3	5	6	3	7	6	9	13	10	10	12	22	22	22	10
13376	1	2	0	4	2	8	3	4	3	5	5	3	5	10	11	10	10	12	12	9	19	17
13440	3	0	1	1	1	1	0	2	4	8	9	5	5	11	15	9	10	18	7	16	8	14
13504	0	1	1	3	2	1	5	2	6	2	2	4	7	5	10	10	15	10	11	15	16	23
13568	2	1	2	3	3	3	4	3	4	2	2	3	7	7	13	8	14	12	11	12	21	20
13632	2	2	1	0	0	4	2	4	5	4	10	11	2	5	9	8	11	6	15	18	14	13
13696	0	1	1	2	3	5	3	4	2	1	8	9	10	11	13	10	10	15	17	26	23	17
13760	2	2	1	5	1	2	3	2	5	5	8	3	6	6	11	10	10	8	13	21	8	15
13824	0	1	0	1	1	4	7	2	5	2	6	1	8	6	8	8	15	8	14	22	26	20
13888	2	3	2	0	6	3	2	2	3	5	5	10	5	11	9	12	8	9	6	20	18	15
13952	1	3	1	3	4	7	4	4	3	4	7	9	8	2	8	11	8	17	14	13	20	18
14016	1	2	0	6	3	2	5	4	4	3	3	6	2	10	8	9	10	9	12	16	15	13
14080	1	0	3	1	3	5	3	2	9	3	4	3	8	6	8	6	12	19	7	25	19	22
14144	2	0	3	1	0	4	2	4	3	11	9	9	11	5	6	12	11	12	21	22	20	22
14208	1	0	0	1	0	1	6	2	7	5	10	2	7	9	10	11	12	19	14	12	16	19
14272	0	0	3	1	2	0	1	5	2	6	0	6	8	2	8	5	10	10	15	13	14	17
14336	1	1	3	2	3	1	2	4	1	1	3	7	6	8	7	11	8	7	8	15	14	14
14400	1	3	2	2	2	1	1	4	4	1	2	1	7	11	6	4	11	11	10	16	8	19
14464	0	3	2	2	2	8	3	3	1	6	2	5	8	3	6	11	11	12	15	14	15	8
14528	0	3	1	2	1	6	2	2	1	6	8	3	8	4	8	11	11	16	15	11	13	19
14592	2	1	3	1	2	3	5	4	3	6	7	3	13	4	3	9	12	8	10	9	13	19
14656	0	2	0	2	3	1	5	8	2	6	7	6	4	8	8	9	13	18	16	17	19	16
14720	1	2	1	2	1	5	1	0	4	5	4	8	9	9	10	3	15	12	13	12	18	15
14784	0	2	1	2	1	2	3	3	3	6	7	6	10	7	6	4	4	13	10	11	17	18
14848	0	2	0	1	3	2	1	5	5	4	4	5	5	3	5	6	11	15	18	13	14	12
14912	0	2	1	4	2	1	4	4	2	1	4	3	4	4	3	6	12	6	15	9	15	13
14976	0	2	1	0	6	0	2	4	6	3	8	6	2	10	9	11	6	6	9	10	17	16
15040	2	0	2	3	2	1	2	5	1	2	4	4	4	8	9	14	10	15	12	21	15	16
15104	1	2	3	5	4	2	7	3	7	8	7	6	10	11	12	12	20	11	17	12	10	20
15168	0	2	1	2	4	5	5	3	4	2	10	10	2	11	6	11	19	11	10	12	18	15
15232	2	2	3	2	2	4	4	4	2	8	7	7	7	8	4	12	6	7	14	11	13	12
15296	3	1	1	0	0	5	1	2	3	6	3	9	4	6	5	9	10	6	17	18	13	17
15360	1	3	3	2	0	4	4	1	2	3	4	7	5	8	12	6	9	8	10	15	16	13
15424	0	2	3	1	2	2	2	6	3	2	5	4	2	6	6	10	10	9	12	12	12	13
15488	1	3	3	1	0	3	2	9	4	4	2	7	5	9	7	11	11	8	10	11	19	15
15552	0	2	2	3	6	5	3	6	6	3	8	5	9	5	12	8	12	11	13	18	23	22
15616	3	3	4	1	3	2	5	5	4	3	6	7	6	6	12	9	11	10	10	18	15	11
15680	3	4	1	3	1	5	7	7	1	4	4	4	8	7	8	20	10	16	19	17	14	14
15744	1	2	2	4	2	3	1	3	4	8	5	7	8	7	7	9	8	12	12	19	15	21
15808	0	5	2	3	0	1	2	1	6	3	2	8	12	5	8	9	8	9	12	19	14	18
15872	2	2	1	2	2	1	4	5	3	4	7	1	8	8	8	7	7	11	13	9	12	12
15936	0	2	4	7	3	3	3	2	2	3	9	7	6	9	6	8	6	9	10	15	19	15
16000	0	3	2	2	3	4	0	4	4	2	8	7	8	4	8	7	9	15	15	17	18	11
16064	1	1	3	1	3	0	2	3	4	7	5	7	6	10	17	13	11	15	11	18	16	22
16128	2	0	5	1	4	2	2	6	3	8	3	5	12	6	13	10	9	10	18	16	19	15
16192	2	2	1	1	2	1	2	2	3	4	10	5	5	6	9	10	10	14	11	21	18	15
16256	0	1	5	2	3	2	1	10	5	4	6	7	4	11	8	5	17	7	18	11	14	18
16320	1	1	0	6	3	3	4	4	6	2	1	7	6	7	11	11	10	12	12	13	9	15
16384	1	2	2	0	0	2	2	1	5	1	5	10	9	4	6	4	2	11	9	13	12	14
16448	0	3	3	3	1	4	3	0	6	3	9	4	6	8	7	12	8	13	18	15	23	9
16512	3	1	3	2	0	2	1	4	1	8	4	6	5	11	10	3	14	13	18	16	19	19
16576	0	0	5	2	3	2	4	0	4	7	6	10	10	10	14	15	11	12	16	19	19	16
16640	2	1	2	2	2	4	1	3	2	4	4	7	4	9	11	5	9	12	9	19	11	12
16704	1	3	4	2	0	2	3	3	1	2	5	8	1	7	3	6	9	4	17	16	11	17
16768	0	1	3	0	1	2	3	3	4	5	7	4	5	2	10	12	13	10	15	17	18	17
16832	2	1	1	1	4	8	1	1	4	3	5	2	2	7	7	3	10	17	17	15	10	13
16896	3	0	4	2	0	2	6	4	4	6	7	12	7	5	8	14	12	14	16	12	11	16
16960	0	0	2	2	2	3	2	4	5	4	9	9	10	9	10	6	18	10	21	19	20	8
17024	1	3	2	4	6	2	9	8	7	9	5	11	7	7	9	10	9	19	12	19	22	19
17088	1	2	2	3	4	2	2	1	6	7	5	5	15	7	9	8	10	9	15	17	12	21
17152	1	2	5	3	1	3	2	3	2	2	7	5	8	8	10	11	16	5	10	20	11	25
17216	0	1	1	2	1	1	1	1	3	3	3	8	6	6	8	13	12	10	15	11	18	12
17280	0	0	1	2	3	3	4	4	3	5	4	10	4	6	8	7	7	8	8	13	21	19
17344	1	2	2	3	2	4	6	2	2	5	4	6	9	8	10	11	9	10	13	19	12	11
17408	0	7	2	5	4	5	5	4	2	5	5	7	12	10	7	7	16	13	17	18	21	13
17472	3	2	4	1	2	4	4	4	8	6	8	7	5	8	8	17	7	13	16	16	17	19
17536	0	1	4	5	4	3	4	4	6	3	7	6	6	8	8	6	10	14	15	14	18	22
17600	2	1	1	4	5	4	5	4	6	3	8	7	9	5	7	11	16	12	17	9	13	23
17664	0	5	3	1	1	2	5	2	5	2	1	2	12	6	12	8	16	12	9	7	9	15
17728	1	0	1	1	5	1	2	1	4	3	5	6	8	4	9	9	8	9	18	15	14	9
17792	0	1	4	2	1	3	4	3	4	4	10	6	8	5	8	8	12	15	14	16	7	20
17856	2	1	3	2	2	3	5	1	3	11	5	6	10	7	11	7	6	15	13	14	16	17
17920	1	1	1	2	2	1	6	4	3	2	9	8	10	5	3	7	11	15	11	14	21	18
17984	0	2	2	5	3	4	2	1	3	5	6	4	8	8	11	12	12	12	13	14	11	16
18048	3	2	2	0	1	3	1	4	1	11	3	3	6	12	11	12	13	10	9	7	20	15
18112	2	4	1	0	3	2	5	3	6	6	3	5	6	1	11	10	8	16	20	17	11	13
18176	0	2	0	2	4	3	2	5	5	3	6	8	9	9	8	10	10	10	11	15	17	13
18240	0	0	0	3	2	3	4	3	3	6	1	6	6	3	7	6	12	9	14	12	14	13
18304	2	2	1	2	1	1	2	3	6	3	4	2	9	13	11	8	11	10	18	17	22	16
18368	2	0	1	0	2	4	7	2	4	5	7	12	8	4	10	12	13	14	13	15	21	15
18432	2	1	0	4	3	2	0	1	3	8	7	7	4	8	15	4	8	12	16	21	14	14
18496	3	2	3	3	2	2	4	5	6	2	7	6	8	7	5	8	12	17	16	17	19	17
18560	0	3	3	0	1	1	6	5	1	6	4	5	3	7	5	10	5	14	11	21	14	15
18624	0	4	1	2	2	3	3	3	4	4	4	1	5	13	9	12	8	10	17	20	14	16
18688	1	2	2	0	4	3	5	3	1	7	2	7	4	11	8	7	10	13	10	11	17	12
18752	3	0	1	3	2	3	2	3	10	5	6	7	8	8	8	8	5	10	11	19	8	19
18816	1	2	2	1	5	4	3	2	4	0	2	8	5	5	13	11	12	21	16	12	12	19
18880	0	3	2	3	4	3	8	4	10	4	6	11	9	6	13	11	12	15	14	15	21	21
18944	1	1	2	4	2	3	5	2	7	4	3	4	11	7	6	12	13	14	9	15	15	20
19008	1	0	0	3	2	0	3	6	5	7	8	7	6	4	10	9	14	9	16	14	18	14
19072	0	1	2	1	2	7	4	4	2	4	4	10	6	14	5	11	14	13	11	15	13	17
19136	1	0	4	4	2	2	3	3	1	1	2	6	11	9	7	8	9	9	8	11	11	25
19200	1	2	0	3	3	4	1	3	10	5	3	5	5	9	7	5	11	19	12	18	20	9
19264	2	0	0	3	4	1	3	7	6	3	5	8	6	10	10	9	8	12	17	15	11	11
19328	1	2	2	1	5	2	2	3	5	5	5	5	7	6	9	15	15	10	14	17	18	14
19392	3	2	1	2	5	0	3	0	5	5	7	6	6	18	15	14	6	10	9	18	14	14
19456	0	1	0	2	0	2	3	8	4	7	5	7	4	5	5	14	13	7	11	15	10	16
19520	1	4	3	2	4	2	1	1	1	5	2	2	12	10	7	9	12	9	17	22	13	18
19584	2	0	0	0	5	4	2	3	5	7	2	8	6	6	7	8	15	7	9	18	16	22
19648	0	2	3	4	5	1	4	2	8	7	6	7	4	10	12	7	9	15	5	17	15	16
19712	1	0	1	3	8	2	7	4	3	3	3	5	8	7	7	8	13	13	10	14	13	12
19776	0	2	3	4	2	1	5	3	8	7	3	4	3	10	8	7	11	9	11	12	21	16
19840	0	0	4	4	5	1	3	5	4	2	7	7	3	10	7	11	13	14	15	19	12	18
19904	1	0	2	1	5	7	4	5	9	2	5	8	9	7	11	9	13	13	7	18	18	22
19968	1	0	0	1	3	3	3	3	2	5	7	4	9	6	8	10	11	13	9	9	18	11
20032	1	2	1	0	1	3	3	5	2	4	6	8	7	6	10	12	13	11	12	9	21	12
20096	2	1	4	3	5	1	1	3	6	5	5	3	2	9	11	8	12	20	12	10	8	15
20160	0	0	1	2	2	1	5	2	3	6	7	6	8	11	14	5	10	11	17	15	12	8
20224	1	2	1	0	1	3	4	6	3	4	6	14	7	7	18	8	9	6	21	12	13	17
20288	3	2	1	2	2	2	2	5	7	5	3	4	5	13	17	8	14	16	12	15	18	24
20352	0	1	0	5	3	0	2	5	2	3	4	7	6	6	10	6	10	12	11	17	20	23
20416	0	3	2	2	7	2	5	4	5	4	8	5	2	14	9	10	6	7	7	11	12	22
20480	1	1	2	3	3	1	1	3	8	4	7	6	7	8	13	9	13	11	15	13	13	15
20544	2	0	1	3	6	8	2	2	5	3	7	4	12	7	14	10	14	8	8	13	17	17
20608	2	0	1	1	0	5	2	7	6	6	7	9	7	10	13	10	10	13	14	7	12	22
20672	0	3	2	3	1	2	6	5	4	4	6	9	3	7	14	15	10	18	10	15	15	19
20736	3	1	3	3	2	7	2	7	6	4	6	6	4	8	13	13	8	12	15	14	10	11
20800	1	4	4	4	2	3	6	4	3	8	4	5	5	8	14	8	8	16	16	18	14	19
20864	0	0	3	1	4	0	3	5	3	1	5	5	7	9	11	7	18	10	24	19	19	21
20928	1	3	2	4	4	1	3	3	5	3	4	4	7	7	12	9	14	15	10	17	15	20
20992	1	2	1	0	4	2	1	2	3	3	6	6	7	9	14	14	7	12	11	17	19	23
21056	1	2	1	1	1	4	3	4	2	6	9	9	7	9	11	11	9	11	21	18	18	13
21120	3	1	3	3	3	3	3	2	4	5	4	6	9	7	13	9	8	10	4	17	20	13
21184	2	1	0	2	2	1	4	2	4	3	8	4	6	5	7	7	15	10	12	14	16	21
21248	0	1	3	3	0	6	3	5	5	2	2	13	5	11	11	10	13	13	16	21	17	21
21312	0	1	3	2	0	2	6	6	5	5	8	7	6	11	12	13	10	4	12	18	16	20
21376	0	1	3	3	1	5	5	2	5	7	4	3	9	7	7	7	15	11	8	17	13	12
21440	1	1	0	1	1	4	5	2	8	3	2	7	11	10	12	7	14	16	13	14	16	15
21504	0	2	5	1	4	2	3	6	7	5	4	11	2	9	5	13	9	13	19	20	17	15
21568	2	0	2	2	2	2	5	4	2	11	14	3	7	5	4	12	10	12	14	14	19	24
21632	2	2	1	4	3	3	2	2	4	5	4	7	6	8	10	10	11	13	17	15	21	10
21696	0	2	1	1	3	5	5	3	2	5	5	8	4	8	14	15	12	10	12	13	18	9
21760	3	2	3	2	4	5	0	5	3	2	3	8	8	11	9	9	17	21	15	16	20	12
21824	1	0	0	3	2	2	3	4	5	4	3	7	6	8	5	6	13	12	17	12	17	17
21888	2	0	2	3	3	3	3	4	7	3	4	7	7	9	9	10	13	11	20	18	15	17
21952	2	1	4	6	1	1	3	4	9	4	10	4	10	8	10	11	8	19	14	14	14	24
22016	0	1	0	2	4	3	5	2	4	5	2	5	5	6	9	19	7	12	12	13	16	13
22080	3	2	3	4	2	2	4	2	2	6	2	7	9	9	13	11	20	11	19	19	25	19
22144	0	5	0	1	1	2	4	3	5	6	6	6	10	4	10	5	23	13	16	14	15	27
22208	2	1	3	4	4	3	4	2	10	5	4	5	5	8	14	10	18	23	10	14	14	24
22272	2	2	1	2	1	2	5	6	5	2	6	10	5	11	14	10	11	16	19	12	15	20
22336	0	2	2	1	4	4	3	3	6	7	4	4	4	8	7	10	9	12	19	7	15	15
22400	1	2	1	4	2	2	0	3	8	6	11	9	9	8	11	7	12	14	12	13	17	22
22464	0	2	3	2	1	4	6	2	4	4	4	6	10	6	11	10	11	11	14	16	14	22
22528	1	2	1	2	3	3	7	3	8	4	6	7	7	6	12	9	11	12	7	17	14	15
22592	0	1	3	4	3	1	4	2	3	3	1	1	6	7	11	10	15	16	10	14	19	26
22656	0	1	1	0	3	6	6	6	3	5	5	7	6	7	8	12	6	13	19	12	19	16
22720	2	4	1	2	5	5	4	1	10	7	10	6	9	9	11	11	12	15	12	20	18	17
22784	1	0	3	1	1	2	3	4	6	7	6	8	5	4	9	13	13	13	12	27	17	9
22848	5	1	2	1	1	4	8	3	7	7	8	8	7	15	8	10	23	15	9	16	19	17
22912	3	2	0	4	4	2	4	5	6	4	3	6	5	9	10	5	12	13	12	24	15	15
22976	0	3	1	2	4	1	3	5	1	5	9	6	8	9	11	8	10	9	9	16	18	22
23040	0	1	3	2	2	2	6	3	3	5	8	3	7	10	9	13	16	9	12	13	14	20
23104	2	2	2	1	5	1	4	6	0	7	9	6	10	11	11	10	11	10	16	14	16	18
23168	1	1	3	1	4	1	2	7	4	4	6	9	8	8	7	14	6	7	11	27	10	13
23232	1	2	2	6	4	5	4	5	3	4	7	5	6	4	7	18	14	13	12	15	20	17
23296	2	4	1	1	2	2	6	4	6	8	6	6	8	11	8	11	7	14	24	14	14	22
23360	3	4	0	1	2	3	0	4	4	5	5	5	8	6	10	15	15	15	13	16	15	20
23424	2	1	2	1	1	2	2	3	5	8	3	8	9	8	5	15	13	13	21	13	18	24
23488	2	1	4	3	3	7	5	6	4	5	6	8	11	6	10	8	8	8	13	11	16	22
23552	1	1	2	4	1	2	4	4	5	3	4	5	3	4	13	7	8	14	14	25	17	16
23616	0	0	0	3	4	1	4	3	6	6	9	4	7	13	7	10	9	12	24	16	24	26
23680	1	1	1	4	0	2	3	4	5	4	6	3	5	7	8	12	19	19	11	16	19	15
23744	2	0	1	4	4	5	5	2	5	4	4	9	11	13	12	11	12	14	8	14	20	24
23808	2	2	1	1	4	5	5	3	4	6	3	8	14	7	10	7	13	11	9	21	12	17
23872	4	0	1	3	4	4	4	4	4	3	9	3	8	8	17	9	7	9	10	10	20	15
23936	0	3	3	2	0	3	2	8	5	3	3	4	12	8	7	17	15	8	21	10	12	29
24000	5	0	4	4	4	3	2	7	4	6	7	12	8	11	10	11	6	14	15	18	17	18
24064	5	5	1	1	2	4	2	2	7	5	9	7	4	8	11	14	17	14	27	13	15	23
24128	1	1	3	3	7	3	3	3	7	9	7	5	12	9	9	16	14	13	10	16	14	20
24192	2	2	2	5	4	3	8	3	5	4	8	16	9	10	12	14	12	13	13	17	16	24
24256	2	0	1	2	6	4	3	8	4	3	6	6	7	5	11	16	9	13	17	21	19	18
24320	0	2	6	3	3	0	6	4	3	3	2	4	4	11	14	8	14	9	17	13	18	23
24384	0	2	1	2	1	5	2	5	4	9	4	3	6	7	11	12	9	16	13	13	19	20
24448	0	3	2	1	3	1	5	4	7	6	8	4	3	10	10	11	5	9	12	20	18	14
24512	0	2	2	0	3	1	4	2	5	8	11	1	11	5	8	8	13	11	15	17	15	20
24576	2	2	1	1	4	6	4	3	3	11	5	11	8	5	10	4	10	15	14	19	24	25
24640	1	2	2	6	3	2	2	0	3	6	8	6	6	7	16	10	8	15	11	24	19	16
24704	2	4	1	3	1	1	3	6	6	4	7	4	10	13	18	9	15	19	19	17	18	15
24768	2	2	4	4	5	3	1	2	4	6	4	7	5	8	14	13	8	12	15	18	27	19
24832	2	0	4	1	2	3	3	4	9	3	3	5	10	7	10	5	14	19	17	24	20	26
24896	1	1	2	4	3	3	3	5	3	3	6	9	12	5	14	12	14	13	12	18	30	20
24960	1	2	1	0	3	5	5	2	9	6	5	6	10	6	12	16	11	12	16	19	18	25
25024	1	2	0	1	3	2	3	4	6	5	8	11	14	3	4	9	13	13	13	18	12	14
25088	3	2	3	1	4	5	8	6	4	4	2	8	8	12	9	16	21	15	19	17	14	21
25152	0	1	0	5	1	0	4	4	8	11	5	8	10	14	11	13	13	13	22	14	18	17
25216	0	2	3	1	3	3	1	6	4	7	8	9	10	13	17	10	12	16	13	12	17	23
25280	2	3	2	0	3	6	5	5	5	4	5	11	7	7	16	10	12	8	12	19	28	22
25344	1	1	2	2	1	6	0	5	2	5	9	5	5	5	8	8	15	11	11	18	17	22
25408	0	1	1	2	4	2	4	4	5	5	8	7	13	9	12	7	6	13	12	8	21	20
25472	2	2	0	2	3	2	6	2	6	6	2	8	6	12	5	6	13	18	18	18	10	30
25536	1	5	1	3	3	3	5	4	2	5	7	8	6	8	11	9	20	13	10	18	17	13
25600	0	1	2	3	1	3	4	3	5	9	3	4	7	8	4	3	8	26	23	19	20	22
25664	1	5	1	2	3	2	2	0	9	7	8	10	9	7	9	12	10	10	16	10	18	25
25728	2	0	3	2	3	1	5	5	7	6	6	7	10	3	5	14	7	14	25	17	23	11
25792	3	6	2	5	4	3	4	5	2	5	7	4	7	6	11	13	11	13	9	12	16	19
25856	2	1	2	7	2	3	5	2	5	10	11	4	8	15	9	9	7	13	21	23	14	21
25920	2	0	2	3	3	5	4	8	6	5	6	11	9	10	11	8	15	17	15	23	18	24
25984	1	1	3	3	3	2	5	5	5	2	4	3	7	10	8	12	14	16	8	18	16	19
26048	2	4	0	4	1	1	2	5	2	4	5	4	16	10	13	8	12	14	17	15	21	23
26112	2	1	2	1	5	3	2	3	6	3	4	6	6	6	12	11	14	8	11	13	14	16
26176	0	2	1	2	4	4	4	7	3	5	8	7	10	4	10	17	2	14	17	15	19	17
26240	0	1	1	5	6	2	2	5	4	5	7	4	5	8	10	8	5	14	13	22	16	15
26304	3	2	2	5	1	4	2	3	4	4	5	5	15	9	12	14	10	15	15	10	22	18
26368	0	3	3	3	1	3	3	5	7	5	3	2	9	9	11	18	11	20	21	24	18	18
26432	0	2	5	2	0	2	2	4	3	2	6	10	9	9	8	19	11	18	11	17	14	16
26496	4	1	2	5	3	2	5	5	3	7	11	6	8	8	9	9	14	22	14	18	9	20
26560	1	3	1	6	4	3	3	1	5	4	2	13	3	8	8	15	15	13	20	22	22	17
26624	1	2	1	1	3	1	5	2	3	5	15	10	6	8	7	7	18	20	17	16	27	23
26688	0	0	3	1	3	2	2	7	5	7	5	7	2	9	17	5	18	12	26	22	21	23
26752	0	1	1	6	4	7	5	6	5	4	9	5	8	11	12	12	16	11	24	15	19	18
26816	1	2	4	3	2	1	2	7	5	5	7	8	8	12	8	15	14	10	10	13	18	16
26880	2	4	3	4	5	6	6	2	4	13	5	7	8	6	10	16	16	12	20	18	26	23
26944	1	0	4	3	4	2	3	1	9	3	7	9	10	11	12	9	15	16	16	14	19	16
27008	1	2	0	2	3	2	8	5	4	6	8	11	10	8	10	8	11	23	15	18	26	23
27072	4	2	2	3	2	5	4	2	7	9	4	4	6	12	8	18	13	15	19	23	18	20
27136	3	2	1	3	2	3	7	3	6	9	5	6	9	12	10	14	13	26	23	17	15	21
27200	3	3	5	9	5	4	7	7	7	6	8	7	11	8	15	11	10	15	13	15	16	21
27264	1	3	3	3	1	3	6	5	5	6	6	6	10	9	5	21	10	16	18	11	27	21
27328	1	1	4	1	1	0	3	6	4	4	6	7	9	11	14	14	12	13	13	20	19	27
27392	1	1	2	2	2	3	2	4	3	6	7	5	8	6	12	13	11	11	17	15	15	12
27456	1	4	1	2	2	3	4	4	8	4	5	7	9	8	9	9	18	13	15	23	21	32
27520	1	3	3	0	0	2	7	5	6	6	4	4	10	11	9	8	16	18	27	22	12	19
27584	0	1	1	3	2	6	4	4	3	7	11	9	8	8	9	9	12	17	19	16	14	21
27648	3	1	1	3	3	2	5	7	7	7	4	7	5	5	11	9	12	19	18	18	15	18
27712	2	2	0	0	0	2	1	2	1	7	9	6	5	6	8	12	11	20	24	13	19	14
27776	2	3	3	2	3	3	2	4	8	3	10	9	3	5	16	14	13	17	16	23	18	20
27840	2	1	3	3	3	1	3	3	6	8	4	6	14	12	6	13	11	14	20	27	26	24
27904	2	2	0	0	2	4	5	6	4	5	9	16	15	6	17	14	9	19	19	17	25	25
27968	4	1	1	6	5	2	2	5	3	5	10	6	10	13	12	19	28	13	12	28	26	26
28032	3	1	1	0	4	7	8	4	6	11	13	11	12	12	17	14	16	15	27	37	29	40
28096	3	3	4	3	5	6	7	6	12	14	10	13	13	19	27	27	26	27	32	48	58	42
28160	5	5	11	7	13	16	7	16	18	20	30	26	24	37	40	57	71	80	98	103	113	135
28224	35	49	41	47	66	76	89	77	95	126	131	154	183	219	258	309	367	426	500	594	650	687
28288	48	58	43	80	84	96	96	119	126	162	161	181	200	211	258	257	247	269	300	289	307	301
28352	4	3	6	5	8	8	7	16	7	10	11	7	15	11	14	29	22	24	28	24	39	38
28416	3	5	4	9	7	13	9	13	13	8	18	14	18	21	29	35	49	48	47	56	69	72
28480	7	11	16	19	8	12	15	20	19	18	29	27	31	37	37	46	43	69	63	69	53	72
28544	1	0	1	4	4	3	6	5	6	6	10	6	10	20	12	10	10	11	21	27	17	19
28608	5	1	2	4	2	6	6	6	5	2	6	8	8	15	15	14	15	12	22	18	25	25
28672	3	1	2	3	3	3	2	2	7	8	11	7	7	11	15	12	13	20	14	20	22	31
28736	3	2	3	0	3	2	2	6	7	10	7	11	9	3	9	13	7	17	22	16	19	26
28800	1	0	0	4	3	3	3	5	7	4	4	10	6	6	7	18	14	21	20	17	31	27
28864	1	3	1	4	3	6	5	7	9	7	7	4	9	8	13	10	17	9	29	18	24	17
28928	3	1	5	1	4	4	3	1	1	5	7	7	9	10	11	16	15	17	12	24	35	16
28992	1	4	3	5	1	2	3	0	8	9	10	7	10	13	7	10	16	17	20	16	32	21
29056	1	2	5	4	5	5	4	5	4	8	3	13	13	13	20	11	17	14	12	19	27	20
29120	1	1	5	3	4	4	5	7	5	6	5	9	17	14	12	11	20	13	14	12	17	30
29184	2	1	2	2	5	2	9	8	2	7	9	9	7	9	16	14	13	19	26	20	21	17
29248	2	2	5	2	6	3	3	8	7	5	6	12	8	9	18	14	19	22	23	26	21	20
29312	4	3	2	3	1	9	1	5	7	7	7	7	14	9	16	21	12	18	17	17	27	19
29376	3	1	3	2	0	6	4	3	4	5	6	6	8	14	9	7	12	14	17	16	24	21
29440	3	2	3	1	5	4	3	5	8	8	8	3	10	10	13	11	20	17	20	20	20	32
29504	2	1	2	3	6	4	5	2	6	7	7	7	11	7	9	18	17	10	18	13	22	21
29568	2	2	1	2	4	5	9	3	5	4	5	10	10	6	10	10	13	14	17	9	28	21
29632	4	6	4	4	2	4	3	5	5	4	6	10	7	9	18	22	19	19	16	25	16	26
29696	0	0	2	4	4	1	4	1	2	7	5	7	10	11	10	19	10	17	24	19	18	22
29760	2	2	3	1	7	3	2	7	3	4	6	3	11	25	15	8	17	14	15	23	18	34
29824	3	1	2	6	2	4	3	5	5	5	3	9	8	18	6	7	11	14	21	14	27	25
29888	1	2	5	3	2	0	2	5	7	4	5	10	10	15	10	19	18	14	24	25	23	17
29952	2	2	1	2	2	1	9	2	6	5	6	6	7	11	7	14	19	19	17	20	34	24
30016	4	3	3	2	2	3	6	12	4	4	5	6	10	13	14	4	12	19	22	20	25	20
30080	4	2	0	1	3	4	3	4	6	4	8	6	6	12	11	13	14	11	26	22	22	17
30144	1	1	4	1	3	6	1	2	5	8	10	11	5	13	14	13	13	16	11	23	25	20
30208	4	0	2	2	4	3	2	2	8	10	6	7	6	8	11	6	11	17	17	17	20	23
30272	0	3	1	2	3	2	5	8	3	5	4	11	11	5	9	17	14	14	15	28	19	24
30336	0	3	2	2	5	4	2	5	9	6	10	8	12	8	12	9	19	17	21	17	19	18
30400	4	1	1	0	1	5	3	3	3	4	9	4	10	8	9	14	9	17	18	19	20	21
30464	0	2	2	3	4	2	4	1	4	5	6	11	7	9	11	12	12	19	16	25	16	24
30528	0	0	4	1	1	2	3	5	5	6	15	6	9	8	7	16	15	15	23	21	24	20
30592	2	0	2	11	3	2	4	5	5	4	5	8	10	11	14	14	16	19	8	24	27	19
30656	1	1	2	2	2	4	5	11	7	4	4	11	9	10	11	15	20	14	17	19	27	26
30720	0	3	2	4	4	3	6	5	13	2	7	7	10	11	18	17	17	18	13	16	18	22
30784	1	1	3	1	2	8	3	1	7	5	8	8	14	10	9	18	20	13	19	15	17	26
30848	1	3	4	2	5	2	8	5	6	9	8	9	7	9	10	15	10	22	25	26	32	22
30912	1	4	6	5	2	4	4	5	3	7	9	7	8	6	10	12	10	20	15	20	22	23
30976	4	1	3	1	4	4	6	3	2	2	5	6	8	10	12	18	27	14	18	21	29	21
31040	4	0	0	1	6	0	3	7	3	8	7	11	15	8	8	13	6	15	20	17	17	27
31104	2	0	0	1	6	5	4	4	3	4	4	8	6	12	5	18	17	11	17	18	25	18
31168	3	3	0	5	1	4	5	1	4	5	6	7	6	4	13	17	16	14	25	13	19	27
31232	3	0	2	3	1	4	6	3	7	7	9	5	7	6	8	10	20	22	13	17	24	23
31296	2	2	1	1	4	4	4	10	5	5	11	11	9	6	19	13	17	12	14	16	24	25
31360	5	1	1	8	5	3	5	8	6	4	6	14	16	8	18	17	11	12	17	20	15	23
31424	2	0	4	2	0	10	6	6	3	4	8	11	10	7	7	13	18	7	14	26	25	24
31488	4	2	3	3	5	2	5	5	3	8	9	7	10	7	10	14	14	19	24	24	17	19
31552	1	1	2	1	6	7	5	5	5	6	11	7	7	9	5	12	10	20	18	15	28	24
31616	2	2	1	2	2	4	5	4	4	6	8	9	14	6	13	11	14	25	25	20	20	29
31680	3	1	2	2	2	3	5	3	9	6	5	7	8	17	9	9	15	8	8	15	20	33
31744	0	1	2	3	2	5	4	6	7	8	2	6	8	12	11	20	15	20	17	22	30	20
31808	1	0	3	4	4	4	6	3	9	7	10	8	5	12	12	12	17	18	13	23	15	17
31872	2	3	3	4	2	2	8	3	6	7	4	11	10	11	15	11	18	18	18	23	27	22
31936	1	2	4	3	3	8	7	1	7	10	7	8	11	10	13	9	16	11	25	23	16	15
32000	3	0	1	1	1	1	3	8	5	4	11	9	8	11	13	14	13	12	14	15	21	24
32064	1	0	0	3	4	3	1	1	8	5	8	4	6	11	12	10	18	21	19	22	22	19
32128	1	0	1	3	4	3	3	7	7	7	6	12	7	10	8	16	11	12	18	18	23	20
32192	3	2	3	3	9	4	7	2	6	2	9	5	7	10	10	19	12	14	23	20	20	20
32256	1	3	3	1	2	3	3	1	9	2	8	8	5	6	16	8	14	25	21	27	23	29
32320	1	1	2	3	3	3	8	6	3	6	8	10	13	7	13	17	11	9	15	20	29	25
32384	4	1	2	4	0	4	7	5	4	6	6	8	7	7	17	16	15	19	15	15	26	30
32448	6	5	2	2	1	2	5	5	4	4	7	13	9	8	18	14	17	15	23	25	16	25
32512	2	1	1	2	2	7	6	8	8	9	5	12	8	15	13	16	21	17	18	24	25	25
32576	2	1	4	4	5	6	7	3	7	9	5	9	9	11	9	20	20	14	25	26	23	23
32640	0	1	1	3	2	4	4	2	8	6	8	9	15	8	10	10	19	22	19	17	25	27
32704	1	2	1	3	2	6	8	4	3	6	5	11	8	8	8	16	17	12	19	19	18	27
32768	4	2	2	4	2	5	3	9	4	6	4	9	9	12	12	12	14	19	11	18	22	26
32832	3	1	1	8	4	4	3	5	4	3	7	5	5	13	9	12	14	20	20	24	15	29
32896	3	4	2	3	5	5	7	6	7	5	5	12	8	8	9	15	17	22	17	24	25	28
32960	5	0	2	0	3	4	3	2	7	2	8	7	9	10	18	15	19	17	19	17	19	23
33024	3	4	3	4	4	8	3	2	4	5	6	14	7	16	18	10	14	18	14	23	17	18
33088	3	2	1	1	7	3	6	6	6	4	4	8	8	14	11	14	12	23	21	26	15	22
33152	1	1	1	5	1	4	5	3	5	10	7	14	9	12	11	18	11	19	20	19	25	20
33216	0	2	1	2	4	2	4	8	3	10	7	8	9	11	13	12	11	12	18	25	17	20
33280	1	4	3	2	3	1	6	4	8	8	3	8	5	13	17	9	15	21	11	16	19	17
33344	1	2	3	5	7	5	6	4	8	6	6	11	6	8	14	8	14	10	19	15	26	19
33408	0	2	5	4	4	4	4	5	4	2	3	6	6	13	8	12	17	23	23	23	20	20
33472	2	1	1	1	9	1	5	2	5	10	10	6	14	7	12	12	13	22	16	16	29	22
33536	1	3	1	5	5	5	11	7	10	9	4	9	12	11	18	15	22	16	24	18	22	22
33600	1	2	1	5	4	2	1	3	2	6	7	3	13	13	11	8	15	12	22	15	10	17
33664	0	4	0	4	4	3	2	3	4	6	10	12	9	8	14	12	19	17	14	20	21	32
33728	3	0	2	2	1	0	5	2	6	7	7	14	11	16	15	18	10	19	14	28	11	25
33792	1	0	4	5	5	5	7	6	4	9	6	13	10	8	12	15	18	12	16	14	28	23
33856	3	2	2	5	2	5	2	8	7	4	12	8	10	8	16	15	12	16	17	21	21	21
33920	2	1	3	3	1	4	7	3	8	8	8	6	13	16	14	17	14	23	16	17	32	27
33984	1	2	5	3	3	1	5	4	6	6	8	9	4	9	8	11	15	12	19	14	14	23
34048	1	3	1	5	5	6	3	8	3	3	6	11	11	13	15	13	14	11	18	18	22	24
34112	2	1	5	0	1	4	1	5	5	1	3	7	7	4	5	15	14	13	13	9	12	13
34176	0	1	2	3	1	3	5	7	3	5	3	3	6	8	6	14	8	12	18	13	12	21
34240	0	0	2	0	2	1	2	1	5	5	4	7	10	7	7	10	6	10	9	14	11	15
34304	1	1	2	1	1	3	0	2	4	2	3	2	4	5	6	10	11	10	12	16	15	22
34368	0	1	0	1	1	1	3	5	3	3	6	5	5	7	6	9	10	7	13	14	15	15
34432	0	0	0	0	3	4	2	3	2	1	3	8	4	9	8	12	7	8	10	11	17	14
34496	2	1	5	1	4	0	2	4	1	4	2	6	5	4	7	18	10	12	17	16	15	11
34560	1	0	3	2	2	6	4	2	3	3	3	5	6	6	8	5	10	13	14	8	12	20
34624	0	2	0	1	2	3	3	2	4	4	5	6	5	7	6	11	11	17	4	13	12	9
34688	0	0	0	3	2	0	1	0	3	7	6	4	3	13	9	4	4	6	7	9	9	9
34752	1	2	0	3	2	1	1	0	3	4	1	2	3	10	6	6	9	14	7	8	9	17
34816	1	2	3	2	3	2	1	5	6	3	4	3	6	6	7	9	12	10	12	13	13	21
34880	1	1	1	1	1	1	2	1	6	2	5	8	4	5	4	12	6	10	13	8	19	14
34944	2	2	1	1	1	5	3	5	4	2	7	8	7	2	13	6	13	11	9	13	14	15
35008	1	4	1	1	0	3	5	3	3	3	6	3	5	1	6	5	6	7	10	9	19	12
35072	1	1	1	1	3	1	1	3	4	2	1	3	7	6	4	11	6	10	12	8	14	19
35136	2	0	1	3	2	4	7	3	2	5	3	6	8	9	6	5	9	11	17	7	11	11
35200	0	3	1	1	2	1	0	0	3	0	8	3	8	6	4	6	9	8	9	6	14	12
35264	4	1	2	1	2	1	3	1	5	4	3	7	4	5	10	5	14	7	10	13	10	9
35328	1	0	0	0	1	3	2	1	4	3	5	4	9	8	6	8	11	6	13	10	15	12
35392	2	0	0	2	2	0	1	1	4	3	6	2	6	3	6	5	6	6	16	9	8	16
35456	1	1	2	0	1	3	0	6	2	1	4	5	7	10	8	9	11	12	8	13	14	19
35520	1	0	1	0	3	0	0	1	2	1	1	3	7	9	4	5	7	12	7	11	10	11
35584	2	0	0	2	4	2	1	3	2	0	5	4	4	2	9	4	12	8	7	16	8	12
35648	1	1	0	0	0	1	1	0	3	2	3	6	9	4	5	7	5	5	7	7	16	6
35712	0	1	0	2	3	3	1	0	4	4	4	5	6	7	3	2	10	4	13	11	5	13
35776	0	0	2	0	2	4	2	2	3	3	8	3	5	11	6	7	13	13	10	14	11	8
35840	3	0	0	2	2	1	1	0	3	0	4	7	5	4	8	8	5	10	6	9	16	7
35904	0	2	0	1	2	0	2	4	5	2	3	5	4	3	8	3	6	8	10	7	5	17
35968	0	0	1	0	1	2	1	7	4	3	2	4	6	7	6	10	9	4	9	10	11	13
36032	1	0	2	2	2	1	5	3	2	3	4	5	7	4	3	6	4	6	6	7	9	12
36096	0	1	1	1	1	3	2	2	3	4	0	5	5	4	4	3	9	8	5	7	10	11
36160	3	0	2	2	2	4	3	2	2	2	4	3	3	3	7	8	5	7	6	9	12	11
36224	0	0	0	2	1	1	1	0	3	3	3	6	4	1	3	6	4	8	5	11	10	12
36288	1	1	0	0	1	0	4	3	4	3	3	2	6	1	6	3	3	10	8	9	12	11
36352	1	1	1	2	1	0	3	0	2	9	6	2	2	9	6	5	5	5	5	6	11	20
36416	2	1	1	4	3	2	3	5	3	3	2	5	6	8	6	6	5	10	13	9	11	10
36480	1	0	0	1	1	0	1	0	2	4	3	2	3	6	6	6	2	4	9	10	7	8
36544	1	4	0	0	5	1	2	1	0	2	4	2	7	5	5	6	3	4	10	5	5	15
36608	1	2	0	0	1	0	1	5	2	3	2	6	4	5	10	6	8	11	13	19	11	14
36672	1	1	2	0	1	0	4	6	2	3	5	4	8	3	9	7	10	10	13	8	14	15
36736	0	1	0	3	2	3	1	2	2	9	1	11	6	11	9	11	11	9	14	10	18	20
36800	3	3	4	2	3	3	6	3	2	2	7	6	4	10	11	8	13	17	17	17	16	28
36864	1	4	1	2	2	3	3	6	10	8	11	10	5	11	10	13	19	14	29	25	37	33
36928	1	4	0	3	4	8	7	9	9	8	9	15	19	16	16	23	21	28	25	32	34	23
36992	3	4	4	2	5	2	5	5	3	8	6	12	11	14	20	21	27	43	25	42	30	38
37056	2	4	4	11	3	9	7	8	14	9	4	13	16	23	18	23	28	29	40	30	26	44
37120	4	4	2	6	5	8	7	7	9	13	14	9	11	13	21	18	38	37	39	40	40	33
37184	5	3	4	8	7	11	6	9	10	7	12	11	18	17	26	21	22	30	32	41	52	32
37248	2	3	5	6	7	6	6	15	14	18	15	6	16	20	20	23	26	30	36	40	37	41
37312	3	4	7	7	1	6	7	10	9	7	10	11	20	16	25	21	30	34	18	37	38	42
37376	2	2	3	3	7	6	7	7	10	14	13	11	7	17	15	10	20	22	34	20	34	61
37440	2	5	2	8	7	4	5	5	9	6	13	7	16	8	16	27	26	28	31	40	39	33
37504	4	2	9	1	6	6	7	4	7	3	9	12	12	14	15	20	25	31	24	32	34	35
37568	2	5	5	3	2	6	8	9	8	6	3	14	10	14	17	28	24	25	35	34	34	40
37632	3	3	5	5	7	13	6	6	11	9	6	12	18	14	21	20	27	26	37	30	33	29
37696	2	2	3	1	4	3	6	8	6	9	6	10	13	14	7	21	22	30	30	34	34	39
37760	3	3	7	6	5	5	5	3	6	8	10	7	19	15	13	21	28	24	21	32	44	36
37824	1	1	2	6	3	6	7	9	6	5	10	13	8	13	17	18	19	19	22	30	29	44
37888	3	3	4	0	2	5	6	7	4	7	13	10	6	10	12	20	18	23	18	29	25	36
37952	5	1	2	1	5	0	7	6	8	6	10	12	10	12	19	15	20	18	24	19	30	33
38016	3	7	7	2	7	1	2	3	7	13	11	10	15	11	10	15	21	25	18	32	29	26
38080	6	2	7	1	2	4	6	5	7	4	8	12	10	9	15	21	12	27	21	24	27	33
38144	1	1	1	4	5	4	6	6	11	5	8	4	10	19	23	16	17	23	19	33	20	27
38208	1	4	4	6	4	4	6	4	7	4	8	8	15	19	13	24	28	16	27	31	36	31
38272	1	2	3	6	3	4	5	5	4	11	8	9	10	10	10	19	29	12	35	26	21	36
38336	1	1	2	3	0	6	3	8	15	12	13	17	6	14	14	14	16	18	26	31	36	35
38400	1	5	7	5	7	3	8	10	7	4	14	15	12	11	18	20	21	14	28	34	23	31
38464	1	2	6	3	3	5	2	4	5	8	11	9	15	6	15	15	26	26	29	26	40	36
38528	2	2	4	2	4	3	6	9	9	9	7	7	10	13	15	22	24	23	22	26	28	35
38592	1	3	2	2	3	3	5	8	7	6	8	6	11	8	16	17	15	25	17	45	20	28
38656	2	3	4	6	7	8	3	7	5	8	11	8	12	16	8	20	17	22	31	26	41	36
38720	0	7	0	3	3	2	4	7	13	10	14	11	7	10	30	20	15	20	35	18	31	45
38784	1	3	4	0	4	8	3	6	6	10	10	17	7	11	12	19	24	14	25	29	28	34
38848	1	1	1	5	3	5	6	6	6	9	6	15	12	12	20	17	18	19	23	36	33	35
38912	3	5	6	4	2	3	10	12	5	7	12	8	9	12	20	20	16	27	23	29	28	31
38976	0	5	3	1	4	3	4	8	3	5	6	10	11	11	21	13	21	22	33	26	32	37
39040	2	2	4	2	4	1	6	6	8	7	10	6	7	8	17	17	22	18	21	26	17	25
39104	2	3	2	4	2	3	3	7	9	4	7	7	11	17	13	18	14	15	20	27	25	23
39168	2	1	5	1	2	4	4	11	4	11	8	7	10	7	11	15	20	25	23	20	27	24
39232	3	3	1	2	1	2	3	9	8	3	12	5	9	12	11	18	12	17	28	26	27	24
39296	4	1	4	3	2	6	4	5	3	5	3	10	10	13	13	11	15	21	24	26	23	14
39360	0	2	4	4	1	3	3	5	7	10	5	5	11	14	10	11	13	16	19	14	21	25
39424	3	2	1	6	1	5	7	6	4	11	9	10	9	8	9	12	14	26	20	29	24	22
39488	2	3	3	0	5	6	7	8	3	7	12	7	11	5	14	15	23	10	20	20	18	34
39552	4	2	3	1	4	2	3	3	5	2	14	8	7	13	8	15	16	17	18	20	31	25
39616	3	1	0	4	4	6	3	5	3	5	7	8	9	10	10	11	16	17	13	16	20	27
39680	0	2	6	2	6	2	6	4	7	8	3	7	8	13	13	5	12	15	20	25	22	19
39744	2	1	4	1	2	4	3	4	5	7	5	6	11	8	9	19	8	13	17	25	28	23
39808	3	2	2	0	1	3	6	3	6	6	5	10	10	10	7	14	19	11	16	21	23	20
39872	1	2	1	4	4	1	3	4	5	4	3	6	6	3	15	12	15	8	12	16	25	25
39936	3	1	5	4	3	1	1	3	5	4	6	9	6	8	9	16	10	16	17	17	18	25
40000	2	2	1	3	3	3	2	3	4	6	3	7	9	5	6	10	16	14	23	13	21	24
40064	4	0	2	1	1	0	2	4	5	4	7	3	9	6	11	12	8	16	17	17	18	25
40128	1	1	6	3	3	4	3	0	7	4	6	6	5	10	11	10	9	14	12	14	22	19
40192	2	2	0	2	4	3	2	6	3	6	7	5	13	8	9	7	11	8	13	17	23	23
40256	3	1	2	2	5	2	5	6	4	6	3	5	13	10	10	10	7	14	11	15	17	21
40320	2	2	0	1	1	1	3	5	6	2	5	4	2	8	11	10	7	13	13	23	16	15
40384	1	1	1	4	2	0	3	7	3	6	7	6	9	9	11	7	15	12	16	19	17	26
40448	0	2	1	1	3	3	5	8	2	6	4	8	6	3	6	13	10	8	16	21	15	8
40512	2	1	0	3	3	2	5	2	2	3	8	4	7	8	6	3	11	11	14	19	21	12
40576	0	0	1	5	4	6	1	1	1	3	8	8	7	4	9	10	16	12	22	14	26	10
40640	0	4	4	3	2	2	3	4	4	2	3	8	5	9	7	9	9	15	16	16	23	13
40704	4	3	1	3	3	5	2	5	4	7	5	9	4	13	5	12	9	11	10	14	20	14
40768	0	2	0	1	3	2	1	2	3	5	2	4	4	17	7	6	9	17	20	23	19	16
40832	0	2	0	3	4	2	4	3	2	2	7	3	4	7	7	8	14	12	9	12	18	14
40896	2	0	3	3	1	2	1	0	4	5	6	4	7	9	2	5	6	16	14	11	21	13
40960	2	0	2	0	1	3	1	2	4	0	4	1	8	7	7	9	10	8	14	16	10	15
41024	0	2	1	1	3	2	3	5	2	3	2	6	7	6	9	6	12	10	9	7	13	12
41088	2	0	3	2	3	1	3	3	4	3	8	5	6	7	12	6	13	11	12	16	15	12
41152	2	2	1	0	3	2	5	6	1	1	3	6	5	6	5	8	10	10	11	5	17	22
41216	1	1	1	1	1	3	6	1	3	4	5	3	6	6	8	10	8	12	11	15	10	16
41280	2	2	1	5	2	2	0	3	3	3	0	6	5	8	9	8	15	4	14	14	16	17
41344	0	0	1	3	0	4	1	4	4	5	3	6	5	2	5	3	12	15	14	14	6	14
41408	0	0	3	2	0	2	6	2	4	0	0	5	6	8	7	7	14	6	18	13	11	9
41472	2	3	0	2	3	2	6	2	3	5	6	3	5	4	5	7	9	12	11	7	15	8
41536	0	0	2	0	2	2	1	9	4	6	3	7	6	6	6	10	7	10	5	11	11	15
41600	1	1	1	0	0	1	3	4	0	3	4	4	11	6	8	12	7	12	7	9	18	11
41664	2	1	2	3	2	3	6	4	2	6	1	4	7	8	8	6	11	14	14	7	11	17
41728	1	1	1	2	1	2	0	3	1	2	4	3	7	8	10	9	9	13	5	10	15	11
41792	3	0	0	1	2	3	1	4	2	3	1	3	5	7	8	8	12	11	6	11	15	15
41856	2	0	1	6	2	4	2	4	1	4	6	6	6	5	6	9	7	10	6	11	16	27
41920	2	0	2	0	2	3	2	2	4	3	5	5	6	4	10	5	5	11	8	10	19	13
41984	1	0	3	1	1	3	1	3	2	5	4	4	8	5	3	8	7	16	11	21	9	10
42048	1	2	2	0	3	5	0	2	2	2	2	6	8	7	6	6	15	6	8	8	15	15
42112	0	2	1	1	2	0	1	1	3	4	6	2	1	4	6	10	4	5	14	10	15	14
42176	1	2	4	1	1	1	2	6	4	3	1	5	5	9	6	7	11	9	13	9	13	24
42240	2	0	2	1	1	2	3	5	5	2	5	2	4	2	9	12	14	12	13	11	13	12
42304	0	2	1	2	3	4	2	2	2	6	4	3	4	8	11	13	9	7	9	10	17	10
42368	0	1	0	2	2	1	3	5	6	3	3	2	5	5	13	3	9	12	10	13	11	23
42432	1	0	2	0	3	6	7	2	2	2	4	8	6	5	10	8	7	9	15	17	18	18
42496	2	1	1	2	2	6	1	5	3	3	2	8	4	3	13	8	11	5	20	14	17	17
42560	1	1	0	1	1	3	1	5	2	3	1	3	4	5	10	6	14	14	10	12	9	18
42624	0	1	0	0	3	0	3	3	1	4	3	3	3	5	14	12	4	14	8	13	14	12
42688	0	1	0	3	2	2	0	4	4	1	3	8	11	11	10	3	9	6	9	10	16	19
42752	0	0	0	1	5	3	3	4	2	1	8	6	5	9	4	10	8	10	16	20	10	14
42816	1	0	2	1	1	3	0	1	3	3	3	3	6	1	6	5	14	10	12	17	13	11
42880	1	0	1	2	2	4	2	1	4	3	3	6	3	6	7	12	11	14	12	12	20	18
42944	2	2	2	4	2	2	2	2	9	6	3	6	3	3	9	11	5	5	9	14	8	19
43008	0	1	1	1	4	2	1	2	2	2	8	5	5	5	4	9	5	11	10	14	19	14
43072	2	0	0	0	2	0	2	1	8	1	3	1	5	6	11	7	18	13	14	13	16	10
43136	3	0	2	2	2	3	3	2	3	6	3	8	6	11	4	5	6	19	17	11	10	18
43200	2	0	0	2	1	0	2	0	2	3	1	6	3	5	8	9	14	12	9	14	15	20
43264	3	2	1	0	2	2	2	4	5	3	5	3	6	6	4	11	10	15	11	19	11	14
43328	2	2	0	1	2	2	2	1	2	9	2	3	6	6	4	12	6	6	11	20	15	15
43392	0	2	0	2	1	3	3	2	1	2	7	4	7	9	5	7	10	10	14	9	14	11
43456	1	1	3	0	2	1	2	1	6	2	5	7	10	5	9	9	10	6	18	17	13	10
43520	1	0	1	1	3	2	1	3	5	5	3	5	9	6	6	8	11	14	15	17	18	15
43584	0	2	2	1	0	2	1	1	2	3	1	10	6	8	5	8	7	5	17	15	15	18
43648	0	1	0	2	0	2	1	1	6	4	2	2	6	6	2	8	14	13	14	11	21	14
43712	1	0	0	3	2	3	7	1	7	3	3	1	3	4	4	7	9	8	13	16	19	18
43776	0	0	2	2	2	2	2	1	3	3	5	7	5	7	2	10	7	8	13	10	14	19
43840	1	0	0	3	2	3	1	1	8	9	3	3	4	3	7	8	12	14	8	15	5	16
43904	2	0	0	2	1	0	3	3	3	7	5	6	1	4	10	12	7	9	11	15	18	12
43968	2	1	3	0	0	4	2	6	2	2	4	8	2	7	6	8	6	13	14	12	17	19
44032	0	0	0	2	0	1	0	2	5	4	3	5	7	7	7	7	12	12	9	15	14	18
44096	0	3	0	3	2	2	2	3	2	2	4	6	10	6	6	5	7	5	11	11	10	12
44160	0	1	1	2	5	2	3	3	3	1	6	7	6	4	5	9	7	10	15	11	13	13
44224	0	0	1	3	3	1	1	1	2	7	3	4	4	6	10	11	13	8	14	16	10	18
44288	0	3	1	1	1	2	3	2	1	4	5	2	5	8	10	9	12	8	10	20	12	19
44352	1	5	0	1	0	2	2	1	1	2	5	1	7	11	7	5	14	6	11	25	24	23
44416	0	0	3	2	1	2	3	6	3	2	8	3	7	3	10	10	10	9	14	14	21	16
44480	0	1	2	1	3	4	1	4	3	6	3	2	6	8	8	10	11	11	16	13	23	20
44544	1	0	2	4	2	0	3	2	2	3	5	6	4	5	5	4	9	10	15	13	17	20
44608	0	2	1	2	3	4	2	3	2	4	6	10	6	7	9	8	13	12	10	27	18	15
44672	0	1	0	1	0	3	1	6	3	3	6	3	10	9	5	11	7	11	12	12	20	13
44736	1	1	3	0	0	4	1	2	5	5	6	7	5	8	6	7	5	15	12	13	20	17
44800	1	0	0	1	4	3	2	4	4	2	3	5	7	4	9	7	8	9	10	12	20	24
44864	1	0	2	1	1	1	3	3	4	3	4	5	5	9	8	5	5	7	25	20	21	10
44928	1	3	0	1	2	1	2	1	3	1	5	10	3	4	11	9	7	6	10	16	13	18
44992	1	1	0	1	1	1	1	2	3	1	7	3	6	6	8	10	12	12	12	14	23	19
45056	0	1	2	1	2	2	3	2	4	8	6	4	6	9	11	9	13	15	10	14	22	22
45120	1	1	1	1	2	3	3	3	3	7	3	7	9	6	8	12	11	16	16	20	15	10
45184	0	1	0	1	1	1	2	3	3	4	6	3	5	4	9	11	12	10	8	14	16	20
45248	0	1	1	2	3	1	3	3	3	3	4	5	9	7	7	9	14	13	7	20	11	14
45312	3	2	0	0	3	2	2	7	1	3	7	6	8	6	7	13	15	14	12	13	8	29
45376	0	1	2	0	1	2	0	1	4	5	2	9	7	6	5	14	11	14	9	10	21	20
45440	1	1	2	2	2	2	6	2	4	3	2	4	6	3	7	9	10	15	16	14	17	15
45504	1	1	2	1	0	3	0	2	5	3	1	5	9	10	10	9	11	9	10	21	18	13
45568	1	0	1	1	2	2	0	3	3	4	6	4	9	7	7	8	6	10	15	22	18	19
45632	2	1	1	1	2	3	2	1	3	2	8	5	3	3	8	8	6	13	12	15	17	19
45696	0	1	0	1	3	2	2	2	3	6	1	3	7	7	8	9	9	23	15	9	21	24
45760	0	2	0	1	1	2	2	0	2	4	5	7	6	5	7	11	18	12	19	14	20	21
45824	0	0	0	3	5	3	1	4	1	2	4	7	2	5	15	12	9	7	14	13	16	19
45888	2	1	1	1	2	1	3	6	3	3	4	4	4	5	6	8	9	10	10	16	24	27
45952	0	3	0	1	3	2	3	2	1	6	4	5	4	6	8	7	12	13	12	24	20	18
46016	0	1	1	0	0	4	2	3	2	0	8	2	4	6	5	11	5	16	15	21	18	17
46080	1	0	2	4	0	3	1	6	5	4	5	4	5	5	4	13	14	20	13	10	13	17
46144	1	2	0	3	1	2	4	1	4	3	3	6	5	4	7	8	13	13	18	14	27	13
46208	2	0	3	3	2	2	1	4	2	3	3	5	1	6	12	8	9	9	15	16	10	12
46272	1	0	2	1	3	1	3	3	3	6	7	6	5	3	11	10	10	11	18	15	24	31
46336	1	2	0	0	3	2	2	2	2	3	7	6	4	11	4	6	11	9	16	21	15	19
46400	2	3	1	3	5	0	2	1	2	5	6	5	5	7	8	9	5	13	18	17	20	24
46464	0	2	0	1	1	2	0	7	2	5	5	8	4	5	14	14	13	18	23	15	16	19
46528	1	1	3	0	2	2	0	4	5	2	5	4	12	8	6	10	15	17	16	15	16	18
46592	0	1	2	2	2	2	1	2	1	3	5	7	3	8	2	12	10	16	22	17	21	13
46656	1	0	2	4	1	3	2	1	7	2	3	6	6	3	12	10	13	7	13	14	20	19
46720	1	1	1	1	1	2	0	3	2	4	7	3	8	5	9	10	17	9	21	15	18	16
46784	2	2	1	2	4	1	4	3	4	5	7	4	6	7	6	10	10	22	18	15	20	18
46848	1	1	2	2	0	3	1	4	2	2	3	6	7	2	8	14	23	19	11	14	20	25
46912	3	1	0	1	1	1	3	2	3	1	5	8	5	5	9	10	8	17	12	15	19	19
46976	1	2	1	1	1	1	5	2	7	4	3	6	11	9	7	11	7	7	18	21	24	27
47040	0	0	1	2	2	3	5	5	9	2	6	5	6	6	8	7	12	16	21	14	17	21
47104	0	1	0	2	0	5	3	3	7	0	4	5	6	7	6	8	11	15	24	10	18	22
47168	3	2	3	4	1	4	4	5	5	4	5	5	6	8	7	14	10	19	12	18	17	17
47232	1	0	1	1	1	2	0	1	3	1	3	7	9	9	4	19	9	13	17	16	19	18
47296	3	1	1	0	1	2	1	3	3	1	4	3	2	4	5	13	11	11	11	22	14	17
47360	1	0	4	1	2	3	2	1	4	5	4	6	7	9	9	8	7	9	12	15	23	14
47424	2	2	1	2	1	3	2	4	3	5	5	6	5	11	5	11	10	7	21	25	20	21
47488	1	1	1	1	1	1	5	2	5	7	2	4	6	5	10	12	13	17	22	25	21	14
47552	1	0	0	3	2	0	5	1	6	1	5	5	9	7	12	14	18	19	10	15	29	17
47616	1	1	1	5	3	2	3	5	3	2	10	5	3	9	8	8	18	17	10	17	22	25
47680	1	1	2	3	1	2	2	3	2	6	2	1	7	6	6	10	11	17	20	17	18	19
47744	2	0	0	1	2	1	2	6	7	1	6	5	3	13	7	7	12	13	10	16	19	23
47808	1	1	0	2	2	3	2	2	4	5	5	7	4	9	7	13	5	15	15	17	17	22
47872	3	2	1	1	2	0	2	1	2	3	5	6	7	6	14	15	15	19	20	20	17	17
47936	0	1	1	0	5	3	2	3	5	5	3	3	5	7	5	5	12	17	18	21	20	17
48000	0	2	2	0	4	1	2	3	6	9	7	5	4	9	6	7	10	12	18	19	21	15
48064	0	1	4	2	3	3	4	5	4	4	4	7	5	6	11	10	9	15	13	20	18	24
48128	2	2	3	1	1	1	2	4	4	6	5	3	8	10	9	9	10	17	13	18	20	29
48192	2	1	0	1	4	1	5	2	4	0	6	15	11	10	9	8	15	10	15	19	16	23
48256	1	1	1	0	4	1	2	0	5	2	6	8	4	5	7	14	21	8	16	19	20	22
48320	3	3	1	2	0	1	2	3	3	1	3	5	8	12	13	9	15	15	15	21	26	23
48384	1	1	2	0	4	3	2	2	2	6	9	2	7	6	9	9	11	11	11	14	24	18
48448	1	0	1	0	0	2	2	3	0	11	6	7	6	10	9	8	16	24	25	20	20	28
48512	1	2	0	3	1	5	1	3	1	4	9	6	2	6	8	15	11	11	20	14	18	22
48576	0	0	2	3	2	3	4	6	5	4	5	9	10	8	10	8	10	12	12	19	20	30
48640	2	1	0	3	1	1	2	4	5	5	4	3	5	6	10	2	10	16	14	14	12	24
48704	0	4	1	0	2	1	1	3	9	6	8	5	4	5	11	14	14	14	13	28	22	20
48768	1	1	0	0	1	2	1	0	6	9	4	9	6	10	7	14	12	13	16	20	21	15
48832	0	2	0	1	2	2	4	2	0	7	3	7	5	9	12	12	13	13	20	18	29	28
48896	1	1	0	1	4	3	2	3	4	4	6	8	5	7	15	15	10	16	10	19	19	25
48960	2	2	0	0	2	3	0	2	3	5	4	4	5	8	8	11	12	17	12	20	25	24
49024	0	1	1	1	3	2	1	5	8	6	7	10	5	13	10	7	12	17	19	18	21	24
49088	0	0	1	1	3	3	3	3	2	4	3	8	10	9	9	9	9	18	15	23	22	20
49152	3	1	0	2	3	3	2	1	5	4	6	6	9	8	5	13	8	19	11	17	17	19
49216	1	2	2	1	2	1	4	1	4	4	3	8	6	9	6	8	15	17	16	22	21	22
49280	0	1	1	3	0	2	1	3	5	1	6	10	3	9	13	12	17	18	23	15	14	29
49344	0	0	1	1	6	4	4	4	3	4	2	9	7	13	9	10	15	12	25	14	26	32
49408	0	1	2	2	2	5	4	1	5	5	4	9	7	12	6	8	12	15	23	19	27	20
49472	0	1	1	4	1	5	5	5	2	4	3	4	8	7	12	10	11	14	22	16	22	24
49536	0	1	2	1	2	2	4	4	2	2	7	5	7	7	13	9	15	12	14	17	34	23
49600	1	2	1	0	2	1	2	4	1	4	2	9	5	7	12	8	12	15	17	12	24	17
49664	1	1	2	1	0	2	2	2	3	3	6	12	8	11	10	16	11	15	16	20	24	26
49728	1	0	0	5	4	4	5	3	7	6	7	5	7	15	18	14	16	9	20	24	16	21
49792	2	1	0	0	4	1	3	5	5	10	4	3	8	9	10	9	16	9	15	13	20	19
49856	1	1	0	2	3	4	0	4	4	11	3	7	7	6	9	15	10	17	12	14	24	26
49920	3	2	0	1	4	4	1	5	4	6	5	11	6	12	16	6	14	25	17	24	23	19
49984	1	1	2	1	2	3	3	3	4	1	5	6	4	12	13	12	10	5	13	18	18	19
50048	3	4	1	3	4	0	1	2	4	8	6	6	8	8	8	18	14	10	20	22	18	28
50112	2	0	1	3	0	3	1	4	3	4	8	10	7	10	9	12	12	14	17	20	16	23
50176	0	2	2	2	3	4	4	5	4	3	1	8	7	10	10	5	9	14	21	18	22	24
50240	1	1	2	1	3	2	0	7	3	2	2	4	7	13	5	14	30	21	26	22	24	29
50304	0	0	4	2	2	1	2	5	4	2	6	7	13	7	9	9	16	17	23	21	30	15
50368	2	0	2	2	1	2	3	2	5	2	5	9	9	10	8	8	17	17	22	28	23	24
50432	0	2	2	3	0	3	6	5	3	6	2	5	8	8	8	15	12	13	19	19	24	30
50496	0	0	2	1	1	2	3	3	1	3	6	7	10	6	10	12	22	25	24	15	22	25
50560	0	1	2	0	1	3	3	6	5	4	10	10	9	8	12	13	14	14	26	22	28	27
50624	2	1	2	1	6	6	1	6	7	7	12	7	6	5	12	8	11	19	17	18	28	29
50688	1	0	2	3	4	3	5	3	2	7	5	5	6	16	6	10	10	17	23	22	22	31
50752	0	0	2	1	3	6	4	1	3	6	1	3	3	7	7	8	16	18	15	18	17	32
50816	2	0	1	1	1	2	3	2	6	10	7	7	9	7	9	8	8	15	20	13	27	32
50880	0	0	5	2	1	4	3	2	1	4	4	3	10	8	6	16	11	11	11	24	32	21
50944	0	1	3	3	2	3	2	3	3	3	7	9	8	6	6	14	17	9	16	19	22	34
51008	1	2	1	1	2	4	1	1	3	5	6	4	9	8	8	13	13	11	18	24	20	24
51072	1	3	5	0	2	1	2	5	8	4	7	7	9	14	6	16	7	13	11	24	18	30
51136	0	3	3	1	1	3	3	3	1	3	4	12	9	5	8	14	16	20	24	17	25	17
51200	2	5	1	1	1	0	2	3	3	2	3	9	3	5	12	8	12	15	22	17	17	20
51264	1	0	1	1	1	3	1	2	5	3	8	10	11	7	7	12	15	15	17	19	34	29
51328	0	2	3	3	3	2	1	4	6	4	6	4	10	6	11	19	17	21	23	34	21	33
51392	1	3	2	1	4	6	4	3	6	6	5	8	6	17	23	21	24	27	36	43	33	44
51456	0	0	2	5	1	3	4	6	9	8	10	16	16	12	20	21	20	34	45	39	47	61
51520	2	4	4	7	5	2	5	10	15	8	8	14	20	37	29	36	49	66	72	76	77	84
51584	9	2	6	8	11	14	10	8	16	23	19	32	27	36	52	56	69	81	103	101	115	123
51648	0	9	5	9	10	15	8	16	18	25	30	34	37	47	54	72	74	98	139	127	141	174
51712	4	5	6	17	18	17	16	28	26	39	43	69	59	63	83	114	141	132	184	212	212	248
51776	7	16	15	18	19	19	38	40	43	55	70	83	98	108	108	147	182	206	234	294	296	325
51840	11	10	18	25	28	37	43	52	59	66	96	82	99	129	159	185	243	251	310	382	403	446
51904	21	24	28	38	50	45	65	70	96	113	106	149	176	201	215	315	326	410	510	568	636	710
51968	42	31	44	44	87	99	103	116	157	168	191	208	263	294	353	420	447	555	618	717	828	853
52032	36	53	60	74	72	93	100	147	128	200	228	238	279	308	380	404	509	669	813	900	1009	1137
52096	114	133	155	178	204	209	280	305	350	425	479	560	634	785	878	1112	1361	1699	2049	2502	2611	2732
52160	532	585	676	734	861	967	1075	1293	1468	1750	1995	2372	2797	3245	3918	4950	6352	8340	10065	12317	13271	14126
52224	7340	8474	9115	9963	11235	12922	14566	16895	19956	22904	26452	31019	36328	42088	50534	60167	72743	86120	99410	110825	117504	121710
52288	8369	10022	11686	13455	15473	17683	19565	22024	25180	27934	31513	35166	39312	43332	46468	48982	49651	51012	52178	53264	55900	58421
52352	743	854	1057	1161	1389	1551	1686	1854	2076	2293	2424	2702	2906	3071	3181	3295	3117	3102	3103	3152	3398	3618
52416	61	67	94	94	108	118	151	157	176	177	229	248	306	321	382	405	379	446	473	472	549	535
52480	27	21	30	25	39	44	43	42	56	53	77	102	87	112	107	138	132	164	164	193	228	213
52544	18	19	16	30	27	41	36	42	49	68	66	63	75	93	112	115	131	145	147	162	190	187
52608	19	23	12	34	26	34	30	41	38	63	50	76	92	95	104	111	109	151	152	173	161	187
52672	12	17	20	24	38	38	37	47	46	49	72	68	82	88	100	116	133	144	138	166	177	185
52736	12	23	26	32	23	39	51	51	44	58	62	70	83	102	111	120	123	171	158	202	204	199
52800	13	19	19	26	36	23	44	37	57	62	58	76	85	97	92	115	141	154	159	165	181	213
52864	17	17	29	31	34	32	41	58	50	51	80	75	86	84	104	127	171	153	151	189	194	201
52928	19	25	22	26	37	34	43	40	43	54	64	55	94	91	99	108	141	125	155	155	190	201
52992	19	24	19	34	24	31	40	34	46	63	55	62	73	92	108	102	104	136	175	178	175	183
53056	23	33	28	23	30	35	40	35	47	58	63	75	67	111	109	127	129	162	169	178	176	195
53120	15	20	25	35	42	41	46	56	50	61	69	88	93	89	108	105	123	175	157	178	200	220
53184	23	18	18	35	36	28	42	52	46	52	59	79	79	102	126	108	125	149	141	164	178	206
53248	16	11	20	22	35	32	20	42	44	48	52	72	81	109	98	118	130	161	155	193	171	172
53312	10	14	19	28	41	39	48	39	40	41	51	65	71	71	99	113	115	125	145	127	187	201
53376	13	18	18	24	24	31	39	29	44	49	64	77	66	97	90	114	124	128	146	192	192	184
53440	16	20	16	23	23	35	41	42	49	50	45	65	56	66	101	107	109	130	151	143	167	167
53504	19	17	18	23	29	30	30	29	52	41	46	72	57	73	80	84	100	130	135	116	134	149
53568	10	8	14	18	22	30	27	25	30	33	43	43	56	58	62	77	95	100	96	139	150	156
53632	6	5	10	21	16	18	19	30	25	31	37	41	35	62	61	53	78	88	100	116	110	116
53696	12	13	6	13	21	16	19	18	23	24	39	46	50	61	48	53	80	83	106	124	127	115
53760	17	12	19	22	8	20	19	23	32	40	46	33	44	59	67	72	61	86	99	122	95	129
53824	11	9	14	22	18	24	30	24	29	37	39	52	56	61	69	75	69	87	102	117	106	125
53888	13	11	9	15	16	15	21	23	31	29	39	35	40	64	58	87	65	69	88	109	111	111
53952	11	7	13	11	12	21	22	27	29	39	27	46	43	50	61	73	63	75	92	91	95	112
54016	9	10	9	15	13	19	19	26	28	25	29	49	48	47	57	70	76	67	86	100	107	124
54080	7	10	20	12	18	16	19	21	23	30	29	47	38	47	69	72	82	71	75	112	94	130
54144	4	16	9	15	16	14	20	28	27	34	33	37	44	63	60	86	70	82	91	114	104	121
54208	14	12	16	8	20	26	17	28	32	28	35	46	41	47	58	79	74	97	102	114	108	112
54272	11	8	18	12	16	19	26	27	27	26	47	42	45	55	64	78	73	73	89	111	137	107
54336	6	14	9	16	19	25	22	30	29	41	27	51	39	54	50	63	64	79	105	85	82	124
54400	12	11	12	12	16	21	25	27	25	39	33	49	43	49	54	73	86	73	97	91	112	132
54464	9	13	6	10	17	15	16	22	28	28	41	36	45	48	45	72	81	82	78	91	107	114
54528	11	11	8	23	17	24	19	31	28	32	41	50	38	53	62	63	78	89	104	98	117	111
54592	6	9	9	6	22	16	27	23	30	40	29	39	44	40	65	75	66	95	87	111	106	96
54656	2	15	14	16	14	19	22	29	28	33	31	38	52	49	70	71	69	89	106	92	110	113
54720	21	8	11	13	8	11	24	26	31	30	41	39	45	55	62	64	75	76	108	92	128	108
54784	7	9	9	15	15	14	23	29	33	36	37	51	50	51	62	65	71	82	110	108	119	113
54848	10	9	13	13	20	22	21	25	24	29	32	45	43	56	52	80	73	74	82	103	109	120
54912	10	14	17	8	12	18	27	25	27	36	34	32	45	60	64	79	74	87	98	115	111	112
54976	8	3	20	17	11	27	25	17	17	40	39	37	47	48	55	73	86	99	97	108	111	126
55040	10	5	5	15	20	21	16	19	29	31	37	38	45	58	54	65	69	81	74	90	105	113
55104	6	15	14	10	11	22	24	24	27	26	45	38	39	56	63	53	65	86	80	103	103	117
55168	10	7	8	8	15	18	21	20	26	32	31	38	40	48	58	75	74	84	70	119	111	104
55232	9	10	8	13	13	28	23	28	24	29	21	45	45	48	62	77	80	85	83	109	96	113
55296	10	14	13	16	13	18	18	22	31	26	22	31	46	46	53	58	78	72	111	94	113	112
55360	12	8	8	9	14	19	22	20	29	25	25	35	41	56	42	59	60	71	67	87	100	101
55424	15	8	15	8	20	15	19	27	31	23	31	41	44	51	52	70	57	74	95	97	93	98
55488	8	6	13	11	12	21	26	22	24	29	37	30	43	60	72	75	64	68	83	102	90	102
55552	4	7	6	7	15	13	25	23	22	30	28	44	54	31	61	56	62	68	100	97	107	103
55616	6	10	12	10	9	10	18	21	25	35	46	38	55	46	49	64	66	75	70	92	105	117
55680	13	5	12	14	15	16	25	22	17	31	32	41	41	51	51	61	66	92	87	120	92	107
55744	8	11	7	11	17	15	12	14	31	21	28	42	47	46	50	57	79	73	87	93	123	109
55808	13	9	13	17	11	14	18	29	24	31	33	36	38	36	48	64	66	97	77	115	97	106
55872	5	9	11	14	20	15	14	29	25	27	30	42	37	47	64	61	74	71	94	108	105	100
55936	10	9	10	6	19	17	26	20	20	31	33	45	40	41	46	78	87	87	83	82	101	102
56000	7	9	10	18	18	18	20	16	25	33	34	31	53	53	55	57	63	77	84	91	97	96
56064	16	7	11	11	11	15	21	25	19	36	34	39	37	52	56	60	68	85	76	100	104	115
56128	6	10	11	14	19	11	19	27	22	30	29	31	45	52	45	66	72	78	77	98	129	100
56192	8	7	8	11	19	20	20	29	20	24	36	43	37	43	77	79	62	78	100	110	91	114
56256	4	5	11	10	21	19	26	27	13	37	35	41	57	46	54	61	67	66	95	113	84	102
56320	8	12	9	10	8	18	14	23	21	30	32	47	39	41	52	60	83	80	94	100	120	122
56384	11	9	11	16	14	22	17	30	36	26	38	44	38	45	66	66	75	81	93	89	115	111
56448	6	8	15	13	21	24	12	17	18	25	26	36	51	40	62	52	61	79	67	99	106	141
56512	8	8	10	11	16	11	13	19	13	31	35	30	41	47	43	62	72	72	79	106	88	108
56576	10	7	14	13	16	15	28	22	24	30	45	42	39	39	53	49	82	82	82	101	93	105
56640	11	14	18	13	17	19	22	19	28	42	34	43	46	60	49	67	59	82	90	107	92	117
56704	9	11	13	12	19	14	15	22	15	27	30	49	38	58	61	53	75	81	97	88	97	117
56768	6	13	4	8	11	26	20	26	26	36	41	52	59	52	59	71	69	74	91	101	111	89
56832	7	7	5	11	15	13	24	18	19	29	37	37	42	45	49	57	71	85	72	94	91	119
56896	4	7	12	18	16	18	23	27	26	40	31	41	47	50	46	47	59	78	80	87	133	96
56960	8	12	7	15	15	15	24	31	24	29	36	40	45	48	61	64	61	79	84	87	126	83
57024	2	8	9	11	10	21	18	23	30	35	33	50	54	55	47	58	75	78	78	89	111	99
57088	7	11	14	14	16	16	18	17	34	29	20	43	42	43	60	68	75	90	87	91	95	116
57152	10	8	12	11	13	28	27	22	17	22	36	42	42	46	55	71	68	81	89	96	99	96
57216	10	14	15	10	16	22	20	23	20	26	36	31	43	60	53	60	78	83	87	97	108	127
57280	6	6	10	10	10	13	23	22	21	29	37	41	46	53	51	63	74	71	82	101	90	116
57344	8	12	5	17	18	13	18	14	29	35	31	42	45	44	57	62	79	55	94	89	99	105
57408	6	16	15	15	10	13	16	26	27	30	29	35	37	67	66	66	74	87	90	113	105	106
57472	6	8	12	15	16	18	29	28	23	28	34	27	39	47	65	63	69	78	108	91	108	123
57536	14	9	15	13	9	16	18	22	22	24	39	36	45	52	60	73	70	80	76	89	92	108
57600	8	11	11	12	23	23	13	16	19	26	29	49	40	53	49	66	63	94	84	99	98	114
57664	11	14	15	12	11	10	22	22	20	37	39	42	42	41	57	54	76	77	79	88	105	106
57728	12	11	16	12	19	13	16	21	39	24	37	32	45	51	49	76	75	82	102	98	112	105
57792	10	4	12	13	15	20	13	16	19	32	29	32	50	47	61	75	81	89	92	89	108	97
57856	7	20	13	10	9	26	20	18	28	30	33	43	42	52	54	68	73	80	82	122	106	113
57920	6	11	8	19	16	21	12	15	22	28	34	35	46	45	60	74	76	86	78	97	101	101
57984	13	15	10	17	10	17	20	21	37	34	28	41	51	42	52	62	78	86	89	87	97	109
58048	12	10	12	17	14	18	23	20	24	44	32	46	42	44	47	70	64	71	64	104	102	124
58112	5	9	8	13	9	10	11	24	27	34	37	38	46	51	55	59	62	86	80	88	125	95
58176	7	12	13	12	13	17	18	29	26	39	32	41	46	56	59	64	82	91	94	101	121	88
58240	7	10	12	15	18	30	21	24	19	33	32	43	32	42	61	66	74	81	89	90	100	127
58304	10	8	10	10	20	29	20	21	23	23	33	32	37	42	58	80	70	73	83	83	100	95
58368	3	13	11	13	15	10	18	17	32	20	30	49	52	41	49	72	71	88	86	120	98	106
58432	5	15	15	10	15	21	28	27	31	29	36	33	50	52	54	63	94	85	74	80	102	110
58496	17	16	10	21	8	23	15	13	21	30	29	56	55	41	61	49	61	90	86	112	96	108
58560	11	10	8	13	15	26	14	20	24	28	32	32	37	52	65	58	88	72	73	98	82	102
58624	9	4	9	14	9	16	16	17	23	27	33	41	51	46	52	74	88	59	83	89	104	96
58688	7	10	7	11	20	16	13	18	35	29	34	42	49	47	52	61	83	65	78	97	107	95
58752	1	4	9	13	26	17	12	23	32	29	37	32	54	52	59	62	62	89	85	79	106	122
58816	4	13	15	14	9	21	18	16	32	33	38	40	38	53	65	61	89	92	94	87	100	127
58880	5	7	16	11	13	13	20	18	30	25	23	38	39	41	61	71	58	85	92	101	121	108
58944	9	12	8	9	19	15	16	25	23	24	37	27	48	58	42	75	71	79	87	106	92	94
59008	11	12	10	18	19	15	19	28	28	34	28	29	48	50	58	65	62	86	94	89	88	123
59072	13	3	15	9	13	16	27	26	35	42	28	35	47	32	57	59	67	87	93	98	91	99
59136	10	9	12	9	19	13	23	27	29	30	45	32	52	63	54	62	60	81	73	94	104	93
59200	4	14	12	10	15	18	23	16	27	33	39	34	58	54	47	59	69	89	78	105	115	113
59264	3	6	14	20	16	16	23	21	36	29	39	33	40	50	58	59	80	68	83	97	118	113
59328	7	10	12	10	14	12	24	16	25	27	38	48	50	32	57	57	72	76	81	92	100	94
59392	13	10	7	15	16	22	19	19	28	26	37	43	46	40	56	55	80	70	79	94	103	113
59456	14	14	9	13	21	16	23	18	21	26	35	41	48	47	58	53	89	76	90	95	104	99
59520	7	10	8	11	14	17	19	30	32	34	26	39	51	49	59	71	67	77	77	104	85	97
59584	4	10	9	12	16	22	18	17	32	30	27	28	46	41	49	46	68	84	90	98	107	102
59648	12	10	12	20	19	16	18	19	22	22	46	36	42	62	44	68	59	84	91	107	107	97
59712	8	6	11	12	24	12	22	19	28	38	42	35	53	51	63	62	67	86	85	114	93	109
59776	11	8	10	14	13	23	24	26	36	32	37	55	44	51	56	64	81	78	90	98	99	103
59840	8	9	19	13	13	23	18	19	27	42	41	37	37	50	60	49	72	68	98	101	82	134
59904	6	11	8	11	16	25	15	16	22	27	32	41	50	54	58	82	81	77	76	87	98	103
59968	12	9	14	12	16	19	21	24	25	25	36	38	41	38	43	63	66	67	88	80	86	126
60032	4	10	14	21	21	15	25	27	23	31	27	36	49	42	52	68	69	77	89	114	95	104
60096	6	16	12	18	16	21	17	19	34	27	31	28	39	54	55	75	55	80	96	95	127	105
60160	12	7	14	11	17	12	19	24	26	37	43	54	44	73	52	66	64	77	81	101	128	111
60224	9	6	11	15	11	16	16	20	32	32	43	39	50	40	61	66	80	66	86	103	116	131
60288	8	14	13	15	12	22	14	26	33	29	49	40	47	48	61	63	73	75	89	92	100	106
60352	11	8	10	11	18	22	15	17	25	35	35	34	47	54	51	72	69	78	88	77	94	111
60416	5	10	15	18	16	14	20	23	24	27	28	39	52	61	69	72	62	93	95	87	96	119
60480	10	12	8	14	16	17	17	19	31	21	29	31	37	43	57	53	62	101	85	103	109	98
60544	5	5	12	10	14	15	26	36	23	30	31	36	53	39	57	58	63	77	88	110	101	130
60608	3	5	14	12	16	20	17	21	18	22	36	40	55	48	69	74	72	82	101	90	100	125
60672	10	7	14	8	15	21	22	29	24	19	37	42	53	55	59	60	74	81	87	107	93	100
60736	5	17	16	10	22	16	16	18	27	25	33	32	42	50	57	68	71	81	88	106	95	122
60800	15	10	9	13	22	21	18	26	30	30	30	35	39	49	63	64	78	75	94	98	114	119
60864	10	7	4	15	15	19	20	25	22	32	28	31	35	50	66	56	74	92	83	94	104	117
60928	11	15	17	9	15	19	20	18	27	26	28	36	45	58	54	66	69	84	88	92	103	100
60992	9	10	15	16	8	17	24	26	32	29	36	41	59	46	64	72	65	76	85	96	109	97
61056	8	10	9	14	13	14	19	21	27	33	22	46	43	54	52	64	83	93	93	95	94	98
61120	13	10	10	8	16	21	25	12	40	20	35	39	42	44	59	67	83	74	83	95	106	96
61184	15	6	10	13	10	21	18	25	28	22	28	45	39	49	60	61	70	70	100	98	103	103
61248	15	13	9	12	24	22	20	29	22	33	31	34	43	70	49	74	63	97	85	96	99	109
61312	11	5	11	9	12	15	22	17	18	25	27	59	36	46	48	60	66	82	86	96	97	92
61376	6	8	13	23	16	25	32	24	29	28	37	33	31	52	52	70	61	76	98	87	98	102
61440	11	16	13	16	23	16	23	27	30	27	34	37	47	58	57	82	71	75	100	89	94	116
61504	13	14	12	8	16	23	18	23	27	26	36	34	46	59	58	62	71	71	85	107	107	104
61568	7	13	11	9	20	25	25	23	30	26	33	36	32	57	46	73	78	98	97	94	120	126
61632	12	8	8	10	15	17	25	18	33	32	50	42	39	45	49	69	71	83	82	106	97	113
61696	7	7	11	12	10	29	21	17	26	29	24	40	42	51	55	76	80	81	87	105	106	95
61760	6	6	14	16	7	19	20	29	26	20	34	35	59	54	50	59	64	82	84	80	107	117
61824	8	9	19	11	15	16	15	23	24	32	38	43	37	59	54	54	73	77	97	90	124	126
61888	9	11	11	16	12	17	18	24	25	34	27	37	54	56	57	92	81	68	95	100	92	104
61952	7	8	15	14	16	21	17	20	26	34	37	43	41	48	55	57	82	81	97	107	111	111
62016	6	11	9	17	20	22	20	22	32	24	30	49	49	55	62	77	74	80	100	91	121	104
62080	3	5	16	13	20	11	21	18	28	23	41	33	39	62	61	72	65	88	81	106	95	100
62144	10	11	13	21	14	13	25	20	26	37	26	40	31	40	48	65	79	64	94	88	104	119
62208	7	6	11	13	14	17	16	18	19	26	38	31	42	47	62	57	78	78	86	105	114	134
62272	13	9	9	11	12	12	35	24	23	22	40	28	38	57	51	65	64	84	92	102	88	129
62336	8	17	9	17	17	15	23	16	34	27	32	41	54	44	58	55	75	82	91	107	97	98
62400	9	12	10	15	12	17	12	28	31	27	36	53	45	45	64	61	82	100	107	88	95	110
62464	6	8	14	8	16	9	18	33	27	31	34	41	32	43	57	73	65	70	82	96	102	119
62528	7	15	15	12	13	13	19	32	34	31	40	32	46	63	55	75	62	71	99	97	105	124
62592	8	11	5	14	15	15	29	31	33	30	35	41	50	51	59	62	85	93	78	98	105	109
62656	7	11	12	19	16	20	12	25	35	30	36	35	53	54	46	59	62	86	89	111	108	122
62720	14	12	13	9	16	14	16	20	29	36	42	43	45	52	50	57	103	84	82	93	114	122
62784	8	11	8	14	10	23	13	23	26	38	39	40	38	55	56	79	76	72	72	98	106	117
62848	10	14	13	9	12	23	21	24	16	32	35	34	47	61	65	61	84	78	84	107	107	115
62912	11	10	11	12	20	18	25	18	17	26	34	41	39	54	48	72	78	77	98	107	125	111
62976	11	12	12	14	11	16	16	20	29	34	25	39	39	52	51	71	74	83	82	88	103	104
63040	5	15	14	18	10	22	17	26	24	28	34	45	56	41	61	58	75	96	85	85	108	122
63104	9	9	15	13	12	20	26	13	29	25	38	35	46	43	65	60	67	78	109	113	91	85
63168	14	6	13	10	15	12	24	20	23	36	42	36	45	63	60	74	80	79	109	114	99	118
63232	9	4	13	11	15	18	28	19	23	34	27	28	37	49	64	67	68	83	88	92	103	107
63296	13	20	12	15	18	17	17	24	28	28	36	39	41	56	62	65	87	81	95	89	123	102
63360	10	13	7	15	16	28	17	19	34	25	28	50	53	49	42	64	65	92	72	124	109	127
63424	5	9	13	11	17	20	23	22	28	27	31	41	39	37	67	62	61	87	106	95	133	127
63488	7	10	10	12	18	11	22	26	23	23	47	35	35	56	49	69	70	79	94	90	109	119
63552	11	6	10	24	10	13	23	22	19	28	33	37	61	56	55	70	71	78	90	98	127	113
63616	7	12	13	8	14	18	22	24	31	30	25	41	34	60	48	73	76	80	117	75	91	111
63680	9	11	12	15	17	21	19	28	30	26	43	43	48	49	48	68	82	79	80	98	103	121
63744	8	10	8	20	13	18	14	27	23	29	39	50	37	50	58	66	71	77	92	95	94	123
63808	12	8	14	14	9	21	17	23	17	28	31	37	50	49	70	69	85	93	77	99	105	105
63872	7	16	12	21	18	11	20	20	29	25	47	48	38	62	69	54	76	76	100	120	97	106
63936	7	15	10	10	13	16	23	24	30	37	41	43	45	41	65	65	86	88	97	96	122	119
64000	12	15	12	12	18	21	15	17	20	33	37	36	43	59	45	79	63	80	77	86	112	100
64064	3	8	15	28	17	16	24	24	22	30	36	49	47	55	58	61	71	93	76	98	118	121
64128	8	9	9	15	12	19	19	22	27	27	35	39	37	46	55	66	80	80	87	100	121	99
64192	8	16	12	17	15	20	27	22	27	31	37	37	55	53	64	65	83	76	84	108	101	109
64256	12	8	11	12	13	12	20	27	20	27	28	41	52	52	44	62	69	78	93	112	110	111
64320	19	7	11	12	13	13	19	23	31	42	33	32	41	69	63	75	67	94	78	95	83	106
64384	11	7	6	11	21	18	15	30	25	35	42	43	49	54	46	88	90	80	84	97	104	107
64448	9	8	12	21	7	21	15	25	29	31	43	37	47	56	65	84	77	96	93	93	88	135
64512	7	10	11	11	18	20	21	21	25	21	47	39	49	50	64	69	88	79	87	100	103	110
64576	4	9	4	10	9	16	21	21	24	25	36	44	50	48	64	66	77	70	74	94	122	118
64640	8	10	11	12	18	10	26	23	27	44	53	38	48	42	67	69	75	71	106	116	113	112
64704	5	12	13	13	12	16	23	21	24	39	33	45	51	51	44	73	66	75	122	109	100	115
64768	9	11	14	16	16	17	15	18	39	30	24	35	40	55	61	50	70	93	90	117	98	107
64832	12	14	9	14	22	23	18	27	34	28	41	42	38	59	61	62	81	79	102	100	104	130
64896	6	10	12	16	17	18	21	28	19	19	44	35	49	57	76	76	73	74	90	92	117	123
64960	5	7	10	16	24	17	18	29	27	42	36	40	53	54	48	54	82	82	93	135	121	109
65024	9	9	6	16	12	22	31	20	29	37	38	42	39	47	51	71	84	75	93	98	108	102
65088	8	9	11	12	13	18	24	22	33	29	35	33	46	60	62	66	77	87	99	118	101	116
65152	12	8	11	19	21	18	19	22	34	36	38	47	53	52	69	59	74	85	102	109	122	120
65216	7	11	10	18	24	13	28	22	34	27	27	46	55	40	50	66	76	77	96	105	107	126
65280	5	10	12	14	19	19	22	28	35	31	37	32	50	43	62	70	75	88	76	90	105	107
65344	7	15	11	14	12	16	16	24	22	41	40	42	43	61	61	61	73	90	88	112	128	119
65408	12	11	13	22	15	16	22	25	23	39	44	41	45	52	66	64	71	94	103	117	106	102
65472	8	10	10	20	14	12	19	27	37	29	40	34	53	65	52	72	76	89	99	102	100	112
65536	5	9	9	9	17	12	44	22	28	31	34	44	55	40	61	59	74	76	96	106	100	122
65600	6	10	14	10	17	15	26	20	24	24	36	25	53	53	60	66	71	75	87	108	115	122
65664	11	12	12	19	16	19	16	23	24	29	29	56	52	60	70	59	88	86	95	100	121	112
65728	13	7	10	13	20	23	29	28	33	30	26	49	54	60	54	55	73	87	103	101	130	117
65792	6	8	5	13	16	23	17	21	27	34	35	37	37	60	68	67	77	81	86	87	109	109
65856	10	13	12	23	25	24	20	14	38	27	35	37	37	54	63	48	78	90	108	99	121	123
65920	7	7	12	11	17	18	29	31	30	23	27	60	36	44	67	58	77	88	101	97	105	130
65984	7	9	15	14	16	23	28	22	26	33	31	38	40	55	46	68	77	94	95	103	103	109
66048	6	8	15	11	20	19	28	20	32	24	29	41	40	55	69	78	70	91	86	109	126	116
66112	13	9	15	6	17	20	18	35	29	18	39	38	54	64	51	59	65	84	106	113	118	121
66176	5	11	15	21	19	19	21	24	35	33	31	46	58	51	58	68	75	73	101	108	113	124
66240	4	8	15	12	21	21	19	22	28	34	32	35	47	55	52	57	73	98	112	101	102	114
66304	8	16	11	19	19	30	21	31	22	24	30	48	37	53	57	66	78	88	89	92	102	113
66368	11	11	13	20	19	26	30	23	33	22	33	51	36	43	69	72	89	104	95	101	109	127
66432	8	13	11	13	14	12	22	20	31	37	35	46	52	51	64	61	87	80	98	93	101	135
66496	6	19	10	15	15	19	27	34	25	29	33	34	51	47	55	72	68	85	90	75	143	105
66560	15	9	11	17	21	12	22	26	23	28	30	32	48	49	69	61	75	85	104	112	109	137
66624	6	10	11	28	17	12	20	30	23	34	32	41	60	51	72	61	65	73	76	98	127	119
66688	8	10	11	9	13	17	28	29	26	34	36	51	31	54	45	73	76	101	76	90	114	121
66752	7	8	10	12	12	15	21	19	23	31	40	41	44	63	70	87	90	99	100	111	123	131
66816	8	12	12	11	17	9	23	27	26	31	42	30	49	64	66	67	69	73	103	115	130	123
66880	7	7	12	14	22	20	20	23	36	32	40	40	56	49	57	51	95	96	93	127	125	111
66944	9	7	16	16	27	25	14	29	25	21	48	38	61	47	65	79	82	106	103	97	120	124
67008	5	12	9	15	16	13	35	25	25	41	41	43	48	60	51	58	79	73	100	101	98	114
67072	10	7	6	20	15	14	21	28	38	30	45	40	49	49	65	59	97	90	106	99	103	113
67136	7	12	14	12	21	22	21	23	26	35	32	41	41	57	71	66	86	96	78	110	110	122
67200	11	13	5	16	23	22	28	19	24	34	37	43	62	49	52	70	79	105	85	98	116	101
67264	9	5	8	14	20	33	15	36	31	38	43	52	55	54	65	68	57	76	82	110	109	105
67328	11	8	19	18	16	19	19	31	34	32	29	46	36	52	64	68	69	85	104	100	110	123
67392	7	8	11	20	15	23	22	24	25	25	30	47	56	39	75	72	73	88	119	110	122	121
67456	7	9	13	7	18	18	24	24	28	33	32	47	27	48	77	64	83	80	105	110	99	101
67520	7	6	12	17	21	24	27	20	29	30	35	37	42	42	67	86	81	98	91	105	106	134
67584	6	12	11	11	17	21	13	24	29	39	29	49	41	56	67	63	70	93	93	97	113	117
67648	7	5	17	12	22	23	21	25	25	45	30	38	53	59	72	56	90	95	82	101	114	100
67712	12	9	12	16	16	21	25	23	29	29	42	49	43	57	68	61	85	81	101	85	115	110
67776	8	13	19	16	14	27	21	30	31	26	35	36	32	41	58	76	77	90	96	120	100	113
67840	7	10	13	15	14	24	17	21	21	37	31	30	53	47	74	72	83	80	88	107	97	115
67904	11	13	16	11	20	17	22	24	40	16	33	42	51	63	68	67	88	87	82	121	113	136
67968	6	12	11	9	11	17	24	22	27	38	36	50	40	56	59	60	74	71	106	94	88	116
68032	6	6	10	11	14	15	20	26	33	34	29	48	50	53	56	63	74	101	87	115	102	109
68096	12	11	10	11	22	15	13	20	22	33	31	29	37	63	70	57	71	87	91	120	112	136
68160	10	14	14	14	10	24	21	15	25	25	33	39	48	69	69	66	71	102	97	111	106	119
68224	3	16	15	18	15	24	23	23	27	35	48	39	51	46	70	59	90	87	112	110	119	150
68288	5	9	12	15	17	17	24	25	42	20	31	40	62	58	54	86	76	90	87	105	109	114
68352	5	9	11	17	24	15	21	23	38	29	30	26	56	57	63	65	73	89	93	101	128	102
68416	11	5	13	15	22	23	15	14	30	32	30	43	49	53	66	64	103	87	90	104	112	145
68480	13	8	14	14	18	19	25	24	31	21	38	40	54	50	74	60	85	71	74	94	112	128
68544	11	11	20	18	15	18	18	22	31	25	30	50	35	57	60	63	98	95	80	109	112	122
68608	9	11	18	12	13	18	24	22	28	33	36	53	44	64	52	69	80	92	96	108	135	107
68672	10	15	13	10	16	19	22	23	18	34	37	42	48	53	71	81	91	84	104	107	123	115
68736	10	8	13	17	16	20	25	25	39	33	40	39	53	53	63	64	82	99	99	101	93	121
68800	13	11	10	13	15	22	12	23	19	33	42	53	48	51	67	73	83	94	82	119	102	109
68864	6	13	10	9	16	22	26	27	31	28	43	42	33	49	52	69	84	78	101	99	88	118
68928	7	11	12	14	16	23	19	19	38	32	42	37	43	60	49	66	79	76	90	104	100	126
68992	12	14	13	17	13	26	25	34	38	34	40	54	66	51	50	71	84	105	90	119	103	114
69056	8	17	9	18	19	20	19	25	28	27	30	29	47	54	71	76	86	63	107	102	119	121
69120	6	16	15	16	12	20	27	31	21	34	38	51	31	58	77	64	71	99	97	100	100	103
69184	12	10	15	15	24	22	18	23	27	23	37	40	54	62	61	64	74	83	88	119	109	117
69248	7	12	15	22	19	24	30	27	31	39	46	36	53	57	69	66	80	93	101	117	103	134
69312	12	9	14	14	20	19	24	36	30	28	44	40	46	52	66	69	81	86	126	99	107	98
69376	9	12	12	12	18	19	24	23	27	32	45	53	45	53	79	69	84	79	91	100	107	132
69440	11	12	11	10	17	16	17	16	28	36	46	36	52	55	69	82	84	90	103	110	112	115
69504	10	11	9	12	17	28	17	35	16	31	41	40	51	58	64	64	88	87	83	87	118	123
69568	11	9	12	21	19	20	24	24	38	31	38	43	42	69	62	59	77	82	85	94	112	123
69632	11	10	15	28	18	17	19	31	33	23	45	41	44	48	61	72	68	100	97	104	112	101
69696	9	12	8	19	14	20	27	26	31	26	30	52	62	59	62	73	58	83	96	116	102	126
69760	9	11	9	17	22	23	15	18	25	28	30	39	51	58	63	78	77	75	110	98	99	122
69824	8	7	10	15	26	21	23	25	36	34	38	40	43	58	66	68	68	82	95	105	97	124
69888	4	5	13	11	30	25	20	31	37	34	37	46	50	52	61	65	83	92	90	95	115	131
69952	13	17	15	20	15	13	24	18	29	27	52	50	49	66	78	77	82	89	92	89	100	121
70016	11	13	11	8	18	24	18	23	40	56	35	49	50	54	65	61	63	85	106	112	107	114
70080	16	6	15	16	10	25	17	23	31	45	36	25	58	52	65	62	79	91	105	115	101	132
70144	7	5	9	14	14	18	22	31	36	31	24	44	44	51	65	65	92	81	100	107	108	124
70208	12	13	9	21	15	19	19	24	37	44	42	43	39	41	66	78	79	69	86	108	115	126
70272	7	8	8	22	16	21	22	21	19	37	36	48	49	71	59	71	78	86	104	108	112	126
70336	12	9	15	12	20	31	15	25	31	38	34	37	46	50	60	62	69	84	106	99	108	124
70400	12	14	12	17	14	17	21	23	27	32	26	43	43	49	72	54	75	80	102	108	113	114
70464	8	11	20	15	11	15	32	27	22	28	33	32	32	57	55	57	77	71	95	112	112	126
70528	8	10	18	16	14	16	34	18	35	32	44	53	61	61	62	80	92	87	94	90	102	121
70592	12	11	12	8	14	18	27	18	28	25	38	35	42	67	62	56	75	92	93	107	101	120
70656	11	10	11	13	17	23	22	25	42	38	26	28	42	65	77	81	86	99	104	113	122	127
70720	11	8	14	19	18	22	19	29	25	32	49	36	55	50	47	53	101	88	99	99	131	118
70784	3	5	16	9	15	22	23	31	32	46	45	40	47	56	64	75	78	91	86	112	114	122
70848	9	10	10	21	16	18	23	23	23	35	32	49	39	68	68	76	73	101	110	109	121	114
70912	4	7	12	16	10	20	20	25	30	25	40	39	49	65	63	84	78	100	98	92	105	104
70976	14	10	15	13	17	14	26	19	38	33	33	53	50	51	74	75	79	90	123	89	104	106
71040	11	11	12	13	20	20	26	27	29	22	37	36	45	58	59	65	79	78	86	104	119	128
71104	12	12	14	17	19	24	21	28	24	29	26	39	37	57	54	78	92	74	83	98	120	132
71168	7	11	7	19	21	18	20	27	26	35	38	44	44	61	69	78	83	79	117	96	109	126
71232	10	11	17	22	12	13	28	31	34	30	36	50	51	58	68	75	66	89	99	110	117	109
71296	4	11	16	14	19	19	26	27	36	30	42	37	48	62	64	68	73	99	106	105	109	135
71360	8	10	12	14	11	19	22	19	39	39	32	44	48	40	62	74	66	94	91	104	107	123
71424	8	8	12	18	17	14	20	21	24	32	42	49	43	53	64	66	77	87	109	111	115	99
71488	10	11	7	10	18	27	16	32	31	29	31	37	55	53	70	64	90	81	84	95	108	106
71552	13	9	8	9	16	18	26	21	27	37	38	38	34	44	52	54	79	85	83	104	108	123
71616	23	12	15	16	21	25	21	23	29	34	28	43	48	51	68	76	86	112	91	102	98	99
71680	12	10	17	20	19	21	24	23	26	27	39	41	42	52	55	76	76	79	117	110	135	111
71744	9	9	15	15	14	24	25	32	20	30	37	49	52	42	55	56	75	96	104	125	126	121
71808	17	10	10	17	23	17	21	26	20	40	34	38	47	61	59	72	72	74	99	119	110	122
71872	12	6	21	13	21	24	26	22	26	23	24	33	31	63	63	65	80	91	104	100	119	112
71936	9	6	9	14	16	12	30	18	35	36	33	28	46	67	67	80	70	94	90	100	104	118
72000	8	7	16	10	20	22	24	21	34	25	47	56	48	45	69	68	89	81	90	95	120	126
72064	8	11	20	13	25	23	27	15	36	33	34	32	49	52	54	74	81	75	107	124	135	130
72128	7	14	14	14	16	20	28	27	34	32	46	43	48	57	72	69	78	75	97	115	110	120
72192	4	13	15	13	17	13	21	19	34	38	30	40	49	49	53	68	86	92	118	105	126	103
72256	9	11	19	13	16	25	22	28	32	26	39	43	44	60	75	69	75	80	106	116	93	139
72320	14	12	14	24	13	21	22	24	27	28	35	50	47	47	71	70	81	93	106	88	105	138
72384	8	15	19	15	19	18	19	21	40	41	38	52	53	64	66	84	78	107	103	110	106	116
72448	11	12	18	13	16	18	23	18	28	29	45	52	46	58	52	63	78	97	97	103	124	102
72512	6	13	15	16	10	22	32	26	33	37	40	52	42	62	57	76	86	93	107	90	128	111
72576	12	23	18	12	21	23	19	29	35	36	32	49	49	48	65	57	84	79	101	124	131	130
72640	15	7	6	12	13	26	19	24	30	36	34	39	51	59	65	70	80	98	95	99	105	121
72704	9	9	7	18	19	24	25	27	27	22	40	38	53	61	62	86	77	78	93	110	121	117
72768	17	10	16	15	24	16	21	32	34	42	40	48	49	51	59	73	78	84	93	92	119	119
72832	15	11	6	17	13	12	23	22	24	32	51	44	32	57	54	66	83	84	91	110	94	104
72896	9	10	13	9	12	14	21	32	27	40	28	44	62	43	57	76	63	99	103	99	133	124
72960	11	8	13	15	19	19	24	20	21	35	40	47	45	49	61	79	59	84	100	103	100	122
73024	9	9	16	21	19	15	19	21	32	34	31	39	51	53	63	67	68	86	111	106	113	129
73088	15	5	12	17	18	24	11	15	31	21	36	46	43	55	63	62	79	84	95	92	114	107
73152	12	8	18	9	19	20	20	21	28	35	40	34	47	58	56	64	76	97	102	103	120	113
73216	8	11	9	14	22	22	31	27	28	23	35	28	50	70	78	73	80	92	92	96	104	136
73280	10	16	18	16	28	18	20	23	26	23	35	52	49	53	59	74	59	105	111	106	103	125
73344	7	13	13	14	13	14	24	21	28	34	33	48	55	54	61	63	86	85	85	96	115	121
73408	10	14	12	16	12	21	26	20	27	28	37	46	63	61	71	66	73	89	100	105	117	121
73472	8	13	15	20	17	19	18	19	32	34	31	47	49	54	69	69	84	94	85	104	108	120
73536	11	14	14	13	13	14	23	26	28	43	36	44	53	50	59	74	76	97	100	100	121	104
73600	4	12	15	14	22	21	19	30	29	45	45	38	50	53	78	75	66	85	90	107	116	128
73664	9	9	9	19	11	22	25	26	20	27	39	40	37	59	62	67	99	100	85	100	125	110
73728	9	11	12	17	20	17	20	31	31	32	24	39	48	45	55	65	71	90	93	106	110	88
73792	8	3	6	13	19	22	22	25	27	20	42	42	42	60	64	61	71	74	97	106	115	107
73856	7	9	11	6	21	19	15	22	25	32	28	29	35	56	61	80	63	74	80	108	101	110
73920	12	7	10	13	20	18	21	16	22	30	42	36	45	57	51	64	72	79	94	101	97	102
73984	5	10	8	9	17	17	14	24	28	24	33	40	42	47	50	54	64	66	114	98	85	99
74048	11	3	10	10	14	11	24	14	19	16	28	38	36	49	41	69	62	65	90	89	84	95
74112	16	5	19	6	10	16	18	14	19	26	31	38	46	41	45	65	68	67	74	81	84	108
74176	10	6	7	8	15	14	18	21	19	17	36	33	35	56	46	65	56	80	72	76	102	92
74240	3	9	12	11	10	14	23	14	22	27	20	41	29	35	67	43	62	66	82	71	83	99
74304	7	7	8	12	13	10	14	22	17	26	34	28	29	43	41	40	67	70	78	76	86	101
74368	9	5	5	12	14	19	16	15	31	26	35	30	43	33	45	40	54	53	64	72	89	86
74432	3	10	12	9	17	13	11	18	29	27	18	31	32	30	38	58	57	56	76	58	88	87
74496	4	11	17	8	7	16	17	14	17	18	25	28	29	31	26	44	67	69	68	65	85	91
74560	9	10	10	3	9	15	14	25	11	27	25	30	44	32	43	29	58	45	75	62	89	69
74624	6	5	8	7	14	14	16	15	28	16	32	33	25	34	41	31	43	47	67	85	66	81
74688	4	5	9	7	10	13	15	11	20	18	29	24	25	39	41	41	65	52	54	78	77	75
74752	6	8	9	17	9	11	11	16	9	23	25	34	35	30	43	45	48	49	47	71	62	87
74816	5	4	9	17	8	12	11	16	12	21	21	26	35	47	30	46	47	50	76	74	59	68
74880	6	6	8	12	8	6	11	21	18	10	19	26	32	30	32	60	46	52	57	56	79	59
74944	3	7	4	9	13	8	12	13	12	14	32	17	34	34	48	39	42	45	65	80	55	62
75008	11	3	9	8	9	13	15	9	9	10	24	30	29	29	43	42	45	51	56	55	66	62
75072	6	12	6	5	8	10	10	10	23	18	26	16	31	33	31	34	40	38	67	51	70	65
75136	6	7	9	12	11	10	8	18	20	13	27	25	31	27	31	39	42	57	47	56	65	62
75200	5	2	7	7	10	8	16	13	15	14	13	17	21	29	37	34	57	52	54	50	51	61
75264	5	6	9	8	10	6	12	12	22	13	16	27	23	29	27	46	46	36	57	72	61	65
75328	3	6	6	10	7	14	9	14	14	17	15	15	25	27	34	33	44	40	62	52	45	61
75392	6	2	7	8	10	8	15	15	13	17	20	24	21	24	24	33	37	37	45	50	45	61
75456	1	3	7	6	6	9	13	14	14	17	12	14	22	16	35	36	43	37	56	55	53	59
75520	2	3	6	7	8	7	12	5	18	18	11	22	27	31	31	34	36	39	50	62	53	53
75584	6	2	4	6	7	11	12	7	16	16	23	18	10	19	26	32	35	45	44	48	57	58
75648	4	1	5	9	6	6	13	10	16	17	17	14	22	26	29	26	33	43	47	51	44	59
75712	5	4	6	6	5	5	15	10	14	13	16	16	27	29	36	28	35	31	45	45	44	44
75776	6	7	4	12	12	6	9	13	8	14	14	18	22	28	21	34	42	37	43	57	49	62
75840	4	7	7	8	4	9	14	9	20	15	10	20	27	14	26	32	31	36	33	47	46	53
75904	2	4	10	9	4	5	5	5	10	12	18	24	20	34	24	32	27	40	43	35	52	50
75968	4	1	3	6	4	12	10	10	10	11	19	17	25	26	29	34	18	34	43	40	47	62
76032	5	5	3	7	10	4	10	13	11	16	17	13	24	22	21	32	30	33	47	56	44	50
76096	5	4	4	5	6	6	8	9	6	5	14	17	24	12	26	30	29	38	41	40	38	41
76160	4	5	4	6	7	5	6	7	10	10	20	19	18	26	20	31	32	36	42	41	42	45
76224	6	4	4	2	10	6	11	8	6	8	17	19	19	20	26	25	27	37	33	46	49	59
76288	3	4	4	2	4	9	12	12	7	15	13	15	16	19	27	22	28	28	38	41	49	31
76352	3	8	1	5	7	6	8	9	9	7	10	19	14	22	25	22	23	27	30	39	54	41
76416	1	3	2	3	3	9	9	8	11	18	13	15	20	19	26	18	31	25	25	46	30	40
76480	1	4	5	8	6	7	6	14	17	8	13	17	21	17	25	23	31	33	23	41	47	42
76544	7	3	5	3	5	7	4	7	10	18	16	19	23	30	28	24	33	31	30	37	39	39
76608	2	5	3	4	2	2	11	9	8	8	7	15	16	21	15	24	20	41	34	35	39	45
76672	4	4	3	4	2	4	2	7	8	9	11	13	19	20	21	28	21	28	31	42	35	44
76736	1	4	6	7	7	7	3	10	12	6	7	16	15	13	19	31	21	31	35	37	35	42
76800	4	3	5	2	4	6	4	11	9	11	13	18	14	19	27	22	19	33	30	38	55	36
76864	1	1	2	6	5	5	7	3	10	12	14	16	19	17	19	19	26	25	26	34	34	42
76928	4	2	4	8	5	6	7	9	9	10	7	18	12	29	20	17	20	26	31	32	27	31
76992	2	1	4	3	8	9	5	6	10	15	14	13	8	17	20	17	23	20	28	33	34	40
77056	4	4	2	3	6	9	8	8	7	14	9	12	16	16	16	18	22	16	18	26	34	33
77120	3	2	6	3	3	5	11	9	8	7	13	10	14	17	18	18	21	24	25	39	22	47
77184	3	0	1	5	5	3	7	7	7	8	11	15	17	8	13	23	23	20	26	33	35	28
77248	2	3	2	7	2	3	3	3	10	8	6	14	8	9	17	20	13	24	26	42	24	37
77312	7	1	4	3	4	1	2	5	8	11	15	13	8	22	18	9	18	20	26	35	31	39
77376	3	3	2	2	8	1	4	5	10	12	14	6	10	22	11	14	22	23	24	30	21	33
77440	0	2	1	1	4	4	4	7	3	10	8	10	7	13	12	15	12	28	23	22	27	26
77504	4	3	1	1	2	2	6	1	9	9	9	4	18	10	14	16	23	21	22	24	22	30
77568	1	3	5	2	7	4	5	14	8	12	8	12	11	10	15	19	28	17	21	33	27	36
77632	4	1	2	0	3	6	4	11	9	10	11	14	14	14	13	19	23	19	21	29	35	30
77696	0	2	2	3	5	5	4	7	4	6	11	9	14	15	17	16	24	21	22	31	35	38
77760	5	3	4	0	7	1	6	9	6	5	4	10	13	14	21	11	15	17	22	22	33	24
77824	2	2	5	3	4	2	5	2	13	14	7	9	10	10	14	14	20	17	17	29	19	32
77888	1	4	0	2	4	7	8	6	6	7	7	15	11	8	18	16	11	24	22	22	29	28
77952	0	0	3	4	5	1	3	6	5	9	9	9	15	12	12	17	14	14	13	33	32	33
78016	2	2	1	4	3	3	4	7	3	5	12	14	15	9	14	17	13	11	22	24	29	28
78080	1	2	4	3	7	3	7	5	3	12	9	13	10	10	14	13	16	20	19	28	33	32
78144	0	0	3	5	3	6	9	7	6	5	3	14	10	13	19	11	18	7	16	30	30	32
78208	2	1	3	2	6	2	4	5	4	8	11	11	10	14	18	20	20	25	29	21	28	30
78272	2	3	1	7	8	2	3	6	3	3	8	8	10	10	20	12	14	15	16	24	23	29
78336	0	3	2	4	1	1	7	9	6	6	4	7	11	15	13	19	10	20	16	31	22	16
78400	2	2	2	3	2	3	4	9	8	9	8	7	9	14	20	9	20	23	15	28	25	28
78464	0	1	2	2	5	2	7	1	5	6	6	10	10	12	18	16	9	11	22	18	33	18
78528	2	2	2	5	7	5	7	4	4	6	7	9	10	10	11	10	11	12	18	21	35	22
78592	1	1	1	3	2	5	3	7	10	9	7	7	14	9	14	13	14	19	15	18	25	44
78656	2	3	4	1	2	3	5	8	6	4	6	10	12	12	5	19	20	9	19	23	15	25
78720	1	7	3	1	4	7	1	4	5	8	7	11	11	9	12	8	16	22	19	28	27	19
78784	1	3	3	1	5	3	2	5	9	4	6	9	10	15	12	21	14	27	17	19	24	22
78848	1	3	1	5	2	6	2	6	6	8	6	13	10	13	11	17	15	27	21	15	26	23
78912	1	2	3	3	6	0	4	2	9	7	7	8	4	25	16	15	16	14	15	20	24	21
78976	5	3	3	0	4	3	2	6	8	8	5	7	6	7	5	21	15	13	17	15	24	24
79040	3	1	0	4	6	5	6	5	3	5	4	4	16	10	11	22	15	16	20	20	14	19
79104	1	1	2	1	2	3	2	5	7	6	6	9	6	15	14	9	15	17	19	18	30	28
79168	0	1	0	2	2	3	2	5	2	5	5	11	14	7	11	11	20	20	21	25	29	28
79232	2	3	3	1	3	0	2	5	2	8	4	8	5	7	18	17	15	17	17	15	22	14
79296	0	0	6	4	5	2	1	3	1	7	15	3	8	14	6	25	9	19	26	19	14	23
79360	1	5	2	1	3	5	0	5	7	11	5	13	8	10	9	21	16	12	20	21	24	29
79424	0	1	3	6	3	5	2	6	6	7	13	10	7	15	14	17	15	15	13	25	29	28
79488	1	3	3	6	3	6	6	8	6	5	9	11	10	5	15	12	12	22	22	20	28	26
79552	1	4	3	0	2	5	7	3	6	7	9	5	11	10	16	16	13	17	14	27	26	37
79616	1	2	1	1	3	5	4	6	3	9	4	5	8	10	8	16	16	19	19	12	26	31
79680	2	0	1	2	6	3	2	5	4	8	6	14	8	14	10	17	21	20	26	17	30	21
79744	1	1	1	2	1	3	5	3	4	5	9	7	8	14	13	12	18	13	17	18	30	29
79808	3	1	3	2	1	3	8	9	8	12	8	9	8	16	8	20	16	12	26	16	22	38
79872	1	2	3	0	4	5	5	4	6	7	4	9	10	13	12	13	14	16	17	17	27	29
79936	3	3	2	2	6	6	1	4	10	5	7	10	8	14	8	14	13	12	13	26	29	26
80000	2	3	6	3	4	3	3	4	8	13	11	11	9	15	14	12	22	20	21	31	21	36
80064	0	5	3	5	6	4	8	9	5	7	9	7	10	12	13	13	31	20	22	22	23	30
80128	2	4	2	3	4	3	5	4	9	14	7	10	8	11	17	25	19	21	21	25	37	35
80192	0	3	5	1	6	3	6	5	6	3	6	16	13	15	20	16	21	14	22	32	20	38
80256	1	3	5	6	6	8	2	12	9	14	11	15	15	14	17	20	15	22	26	28	28	33
80320	1	3	2	5	3	6	7	8	9	7	3	5	11	15	17	28	15	29	25	30	26	33
80384	2	2	3	1	1	3	3	6	5	8	15	9	13	25	19	22	21	20	29	29	27	29
80448	0	1	3	4	5	3	5	6	8	13	13	9	18	10	13	14	25	31	27	23	32	41
80512	2	3	4	1	5	4	3	1	14	19	12	17	12	17	19	23	20	25	16	27	27	32
80576	1	0	3	1	6	9	7	4	3	8	13	8	9	17	21	23	25	20	25	40	32	33
80640	0	2	3	4	5	8	7	9	13	16	11	10	18	14	19	25	24	28	26	31	39	40
80704	1	1	4	4	5	5	8	6	6	15	11	5	4	18	16	11	18	29	32	39	31	28
80768	4	3	2	2	5	8	6	6	10	8	11	14	12	15	26	25	18	20	19	28	41	31
80832	2	1	3	3	5	8	1	9	12	9	10	13	15	16	20	21	22	25	32	21	35	29
80896	2	3	2	6	4	4	3	4	7	9	6	9	9	16	12	18	20	22	24	31	35	41
80960	2	1	2	1	6	6	8	4	4	4	8	12	10	15	20	18	20	32	30	34	28	31
81024	2	4	5	2	3	4	9	4	8	8	8	12	6	11	11	19	16	26	29	35	35	26
81088	4	4	5	4	5	5	4	9	9	10	14	16	15	14	23	23	23	27	29	28	32	40
81152	1	3	3	2	5	4	9	4	7	7	7	14	17	12	19	22	24	22	24	34	40	28
81216	1	5	8	2	7	6	3	7	6	3	12	9	12	11	16	23	23	25	31	26	27	35
81280	2	4	2	7	3	5	4	9	10	8	10	11	9	13	23	21	34	29	31	37	37	43
81344	2	3	3	7	5	4	10	8	8	6	4	17	11	16	14	16	15	27	29	44	38	43
81408	2	2	3	1	6	3	6	6	9	11	13	15	8	14	16	16	24	20	27	34	31	39
81472	2	1	2	3	4	5	8	10	11	5	10	11	20	18	21	22	20	24	27	31	26	36
81536	3	4	4	2	6	7	6	6	8	8	15	21	11	19	20	24	19	27	33	22	38	37
81600	3	3	3	5	6	5	5	10	12	6	11	7	16	10	15	19	26	32	19	33	31	34
81664	7	5	3	5	3	4	4	9	11	11	14	15	21	16	19	19	27	26	42	39	38	47
81728	2	3	0	6	3	2	4	7	9	16	12	18	15	21	22	31	22	28	39	42	38	43
81792	5	2	2	6	3	4	7	7	8	4	15	16	18	25	26	31	25	33	32	48	37	42
81856	5	4	3	7	6	8	5	8	14	11	16	11	15	18	21	28	28	36	28	27	31	31
81920	3	9	5	3	5	4	13	7	9	13	12	15	17	31	18	30	33	30	35	26	36	46
81984	6	11	4	2	7	6	6	11	12	7	18	17	26	17	22	30	23	40	44	40	49	36
82048	3	1	5	6	7	8	8	8	8	16	22	15	19	21	29	40	36	25	43	35	46	60
82112	3	4	5	7	3	11	17	11	11	11	16	18	24	21	28	28	30	26	42	38	41	48
82176	1	3	3	7	7	5	13	9	16	17	23	9	24	21	24	22	27	28	35	43	50	53
82240	3	1	5	6	8	9	5	12	9	12	20	15	26	29	27	17	33	39	42	39	43	58
82304	3	8	7	4	6	8	13	11	8	12	18	12	22	23	24	32	37	36	45	56	43	47
82368	2	1	7	7	4	8	5	3	8	12	11	9	13	24	20	28	42	41	30	46	49	58
82432	3	6	7	11	5	12	7	8	17	12	17	21	24	18	26	45	29	37	42	50	53	49
82496	4	5	6	8	5	7	12	9	12	21	21	21	26	25	30	38	33	51	50	53	44	61
82560	6	8	8	10	7	8	4	16	11	16	18	19	20	26	33	26	43	39	48	45	37	54
82624	2	1	2	5	9	9	14	13	14	14	23	24	26	28	23	31	45	44	45	59	57	44
82688	3	6	6	1	6	8	18	15	13	19	20	31	19	34	27	38	35	37	51	45	55	63
82752	5	1	7	5	10	4	7	9	20	17	20	27	26	29	27	36	34	40	39	37	56	64
82816	3	13	6	8	6	10	8	12	15	10	16	24	20	34	26	45	37	40	37	57	39	66
82880	2	7	6	10	8	10	11	13	12	13	17	21	32	32	29	44	39	43	44	45	42	67
82944	2	6	6	9	12	9	12	12	13	11	13	22	21	31	33	33	44	43	57	51	55	49
83008	4	4	7	8	7	13	10	13	8	18	16	13	27	28	28	29	33	39	49	50	58	63
83072	5	4	5	8	9	14	9	12	21	20	12	15	20	26	22	26	35	41	48	45	64	75
83136	5	2	2	3	4	8	16	8	12	17	24	16	20	24	26	27	40	38	57	50	46	66
83200	2	3	4	8	6	10	8	9	15	15	23	16	17	28	27	39	28	44	50	44	59	63
83264	5	8	6	11	4	12	10	11	12	20	18	25	30	30	29	38	49	37	37	44	49	43
83328	5	5	8	4	7	5	10	9	8	12	16	11	14	25	34	34	32	21	50	43	41	44
83392	6	4	4	3	7	6	9	12	11	15	11	15	20	24	21	29	35	35	31	58	47	48
83456	4	2	11	8	7	12	9	15	10	11	21	22	16	15	27	21	40	32	36	43	42	60
83520	6	2	4	8	9	12	11	6	8	23	12	18	18	20	31	29	37	33	43	41	46	42
83584	7	3	5	4	5	7	9	7	7	12	18	23	17	21	27	32	29	37	35	49	37	42
83648	6	6	2	5	9	6	3	12	21	13	19	16	26	17	33	38	31	39	47	43	51	56
83712	4	4	7	2	6	4	11	11	12	14	14	13	22	19	25	24	31	45	46	40	54	51
83776	2	6	7	8	8	7	9	8	18	12	14	22	23	30	20	35	26	39	39	45	41	56
83840	8	4	7	6	7	8	14	11	15	8	17	14	19	24	25	24	34	36	41	34	52	49
83904	1	4	5	3	9	8	7	6	9	14	14	19	19	22	21	33	30	38	36	47	39	39
83968	3	6	4	10	6	8	5	5	17	14	19	17	18	21	21	19	30	28	36	31	47	31
84032	2	3	3	6	10	10	11	11	10	13	16	13	23	25	25	33	27	38	34	45	28	38
84096	5	2	6	5	9	5	5	10	9	6	14	14	16	16	19	25	38	36	34	46	46	52
84160	2	2	3	7	11	11	4	12	13	8	20	12	21	22	20	21	27	48	35	44	51	44
84224	3	3	5	6	7	7	3	13	7	6	10	16	12	23	22	23	33	28	43	39	41	36
84288	5	4	6	4	7	6	7	15	11	18	14	20	18	25	22	21	25	28	29	28	40	49
84352	1	5	9	5	6	3	8	9	8	13	15	19	21	20	27	23	31	30	39	42	44	55
84416	4	0	6	8	5	4	4	10	7	16	10	14	18	22	15	28	32	30	27	38	31	42
84480	2	3	8	3	2	7	10	12	13	7	17	13	21	14	25	28	22	38	26	33	43	41
84544	4	2	4	4	9	4	10	10	5	12	15	18	16	16	27	26	26	42	25	43	38	45
84608	2	4	7	5	6	6	7	8	13	12	15	10	21	7	20	21	26	26	18	48	39	40
84672	2	1	7	2	5	5	4	9	9	9	10	13	17	23	16	27	33	26	26	31	36	43
84736	5	0	2	2	6	2	6	4	9	11	11	7	12	12	20	24	33	33	30	36	43	48
84800	5	3	6	7	5	8	7	4	7	5	12	12	15	27	18	25	27	32	30	31	25	40
84864	3	2	3	1	4	6	14	7	8	7	19	13	15	14	27	25	43	24	35	41	42	38
84928	3	6	8	4	2	4	11	7	9	9	13	18	19	15	10	20	27	31	27	27	43	38
84992	2	3	0	2	5	6	6	4	13	8	21	14	9	17	23	14	17	29	31	39	51	42
85056	3	5	3	6	6	4	8	9	15	5	12	14	9	17	25	26	29	26	32	36	38	58
85120	1	5	4	4	4	10	5	4	7	16	9	10	12	16	16	19	30	24	27	43	40	38
85184	2	1	2	4	7	6	5	6	5	7	10	10	13	10	27	17	31	22	39	41	24	41
85248	5	2	6	5	5	6	8	5	9	9	9	17	14	23	23	20	17	26	33	37	28	41
85312	4	4	2	5	8	7	8	6	7	11	12	9	15	20	16	29	18	28	37	33	28	46
85376	4	3	5	2	0	4	7	6	8	9	16	13	12	11	17	26	29	26	33	39	36	44
85440	2	5	4	8	5	2	10	7	7	9	16	15	16	16	23	20	31	33	33	37	50	41
85504	1	1	5	5	6	0	6	7	8	5	14	16	12	20	12	22	28	24	28	36	41	28
85568	2	3	0	7	8	4	7	3	3	5	9	13	15	9	20	19	18	23	31	37	42	38
85632	2	4	6	1	2	4	5	8	6	11	14	9	16	16	16	26	22	29	27	38	40	34
85696	4	2	2	5	3	5	12	10	7	12	14	5	11	17	13	35	19	31	24	27	45	40
85760	2	6	9	8	4	6	8	7	8	13	7	8	22	21	19	22	17	27	30	28	41	44
85824	3	2	4	0	7	2	3	12	9	8	7	19	16	10	19	19	28	27	20	39	31	39
85888	4	0	2	7	6	2	8	4	9	10	12	11	12	12	12	19	29	29	29	34	33	44
85952	0	4	6	4	4	5	4	7	8	11	14	13	14	18	17	19	29	27	28	24	24	28
86016	0	4	4	4	4	8	7	10	8	11	11	9	14	19	22	27	17	30	35	30	34	44
86080	3	4	2	2	3	5	5	8	18	12	13	11	15	12	20	18	25	20	20	24	34	34
86144	1	1	4	3	3	4	7	5	6	5	10	17	16	17	21	14	24	23	22	32	39	34
86208	1	3	2	2	9	4	10	6	7	3	13	14	9	14	16	21	21	18	32	25	31	38
86272	4	4	7	7	5	11	6	6	11	9	6	9	11	17	18	21	22	23	43	31	30	38
86336	3	2	2	1	5	5	4	7	11	5	9	5	12	15	13	25	22	21	27	38	29	51
86400	2	3	3	2	5	5	7	9	11	6	12	9	18	20	17	8	20	18	22	33	30	42
86464	3	1	3	5	4	6	5	6	13	11	10	15	6	14	15	15	17	23	20	27	29	35
86528	3	2	2	4	2	6	7	12	8	8	4	16	16	9	19	18	23	28	25	29	33	45
86592	4	2	2	2	5	4	6	7	8	12	8	14	12	17	21	14	28	20	24	25	28	31
86656	5	3	6	5	2	4	5	9	5	12	11	14	14	15	18	24	21	29	27	20	33	35
86720	1	3	0	4	5	5	5	5	10	10	9	9	13	9	6	22	28	28	19	39	21	37
86784	2	2	2	2	3	8	5	6	10	15	5	10	15	12	15	21	24	17	22	27	25	27
86848	2	1	1	4	0	6	4	8	5	5	14	9	17	13	14	26	21	26	29	26	34	37
86912	3	2	4	2	4	9	6	2	12	8	9	15	12	12	19	23	30	27	18	29	28	33
86976	2	1	6	5	2	6	5	6	4	14	10	8	14	21	14	20	22	21	24	30	29	29
87040	2	2	4	2	2	3	3	8	8	8	9	11	15	18	20	14	18	22	24	30	28	21
87104	1	2	2	6	3	3	6	7	11	5	11	10	14	14	16	19	25	27	24	29	25	28
87168	0	1	0	3	3	6	5	5	8	9	4	6	13	11	14	15	24	15	22	24	29	30
87232	1	1	2	3	5	6	6	7	11	6	10	10	11	16	13	18	20	15	20	31	27	31
87296	3	0	4	4	4	8	4	7	6	4	10	7	12	12	19	10	16	29	21	30	29	33
87360	4	7	7	2	3	6	5	12	7	7	14	11	12	12	8	12	17	16	25	23	34	24
87424	2	1	2	4	5	3	7	3	8	8	8	9	10	11	11	19	16	19	32	22	41	31
87488	1	6	5	3	3	6	11	7	7	8	6	10	14	15	15	14	21	21	28	31	22	40
87552	1	1	0	3	3	5	5	5	4	3	10	10	12	15	14	14	16	23	28	20	29	32
87616	1	5	2	5	3	2	5	4	5	10	11	11	9	9	4	16	23	30	25	35	19	31
87680	4	6	3	0	5	4	2	4	5	8	7	8	13	13	9	12	25	25	20	27	28	38
87744	1	5	2	1	4	4	2	4	4	8	15	11	17	11	16	18	20	19	20	18	43	22
87808	2	1	0	1	6	4	6	7	6	5	10	8	17	15	20	12	17	20	29	29	26	39
87872	1	0	3	1	3	5	10	3	4	6	12	8	8	24	14	14	17	19	20	23	28	31
87936	1	2	0	5	4	2	6	7	6	7	11	11	14	13	27	20	23	26	22	27	38	34
88000	3	5	1	2	6	3	4	4	9	10	16	8	12	11	15	20	16	25	18	35	18	28
88064	4	6	3	3	2	7	6	3	8	4	13	10	10	16	18	13	18	17	23	33	29	40
88128	2	2	4	2	0	6	7	7	8	4	9	4	13	8	14	19	14	17	29	23	32	36
88192	1	1	0	3	5	5	2	1	10	9	9	7	8	17	12	14	14	29	29	29	40	37
88256	1	1	1	6	3	1	4	4	9	10	5	12	15	12	14	19	14	26	22	29	35	36
88320	3	4	5	4	4	5	8	9	6	6	14	7	9	15	10	16	17	21	26	27	26	34
88384	6	1	1	4	3	5	7	10	12	9	6	9	15	17	13	15	22	22	28	33	22	38
88448	1	2	2	3	2	5	5	4	8	7	13	6	12	8	16	21	20	23	23	30	37	46
88512	2	2	0	5	3	7	2	3	4	7	10	3	5	22	14	13	22	25	35	23	24	29
88576	1	3	2	6	3	5	3	8	2	8	8	5	6	13	22	12	15	22	26	28	30	34
88640	4	3	3	5	6	7	3	6	9	6	10	13	12	13	17	12	19	15	25	24	35	43
88704	4	2	2	0	6	3	2	11	10	13	12	8	9	9	11	9	21	29	17	35	40	24
88768	0	1	1	1	4	3	2	5	2	4	6	11	13	8	14	18	18	29	19	20	29	31
88832	1	3	3	5	0	4	7	4	2	9	8	13	10	12	6	21	30	31	31	40	28	45
88896	1	1	4	4	7	7	6	6	6	6	5	15	8	9	19	18	26	26	25	30	28	38
88960	2	4	2	6	6	6	4	2	9	9	10	15	11	13	18	9	25	22	25	35	27	21
89024	5	4	1	4	2	5	5	6	6	7	15	9	10	10	17	17	18	22	28	32	39	39
89088	1	5	4	2	2	7	4	7	9	6	4	7	11	12	15	20	20	21	23	29	30	30
89152	3	1	1	2	3	2	9	9	7	12	7	7	18	16	10	20	26	26	32	27	38	31
89216	2	0	1	3	6	6	2	5	6	9	11	9	10	24	12	16	13	23	27	32	25	29
89280	4	2	5	2	2	5	4	4	7	9	5	13	15	13	18	25	17	23	27	34	34	33
89344	2	5	2	5	4	6	6	11	2	11	9	16	16	13	17	10	18	30	30	30	31	29
89408	4	1	4	2	5	2	2	4	9	8	10	11	9	13	21	16	29	22	35	21	40	39
89472	6	3	4	8	4	5	5	8	7	6	8	7	14	13	15	19	17	29	25	24	38	30
89536	1	2	3	2	4	5	8	6	7	5	13	10	9	13	17	20	25	36	22	30	31	35
89600	1	2	4	7	3	3	6	8	3	11	8	14	11	14	16	26	17	29	26	28	34	34
89664	1	3	6	6	3	4	4	8	7	3	9	18	8	16	20	17	22	26	21	27	29	42
89728	4	1	6	2	5	2	5	5	10	10	13	9	15	18	22	19	23	20	40	27	26	24
89792	2	3	2	5	4	3	7	8	8	15	9	11	9	13	18	15	15	22	28	32	32	47
89856	1	1	3	7	3	7	8	10	7	5	10	16	12	17	16	22	21	30	35	28	33	47
89920	2	3	1	5	2	6	2	4	8	13	11	9	8	10	20	25	16	27	30	25	44	40
89984	2	2	2	6	7	6	4	5	5	9	10	13	15	10	19	15	23	23	27	42	31	31
90048	4	5	1	2	4	9	4	13	2	7	9	12	12	18	14	16	23	24	20	34	45	35
90112	4	3	2	5	1	3	3	5	1	13	10	5	12	15	9	30	31	28	21	32	34	34
90176	3	3	2	5	5	4	5	6	14	17	9	11	12	13	11	20	28	25	25	23	31	50
90240	1	4	2	4	7	5	16	1	5	5	10	15	15	16	25	30	25	19	30	37	32	40
90304	4	1	2	4	3	4	5	6	4	5	12	8	13	12	15	18	18	30	31	33	30	37
90368	2	5	1	4	5	7	4	3	15	16	16	15	11	22	21	26	31	19	30	30	38	46
90432	4	0	4	6	4	7	12	11	6	11	10	13	18	15	22	26	28	30	23	33	49	30
90496	3	6	3	6	1	3	8	6	6	7	13	10	11	14	17	27	32	17	15	32	38	41
90560	1	2	5	4	2	6	6	8	11	10	12	12	13	19	12	19	22	14	24	35	35	34
90624	3	3	5	0	4	4	6	11	7	13	10	8	9	18	16	26	23	27	31	36	32	46
90688	2	3	5	3	5	7	9	10	8	6	10	8	20	15	22	20	28	27	23	32	38	46
90752	1	6	4	6	2	5	3	8	6	10	12	16	10	14	16	21	35	19	35	34	41	37
90816	1	2	6	2	6	3	11	5	5	5	8	14	16	18	16	32	18	37	29	24	36	38
90880	1	3	4	2	4	6	11	12	6	8	13	14	15	13	22	19	32	35	30	25	40	40
90944	5	2	2	5	5	6	11	2	9	5	8	13	15	20	17	14	21	20	25	35	31	30
91008	1	3	3	4	5	8	5	5	9	14	15	14	13	20	24	21	34	27	39	34	44	42
91072	1	4	4	0	11	3	2	6	14	5	7	17	14	9	18	20	19	26	32	39	33	39
91136	0	3	1	2	4	5	3	7	5	4	18	12	13	16	23	26	21	23	33	26	36	43
91200	1	5	5	6	2	5	12	4	8	8	9	18	15	6	19	23	20	32	32	37	40	29
91264	1	4	4	5	8	9	5	13	7	9	12	11	11	15	23	26	26	22	37	40	42	44
91328	3	1	8	5	2	3	6	6	6	12	11	2	13	17	21	18	25	28	41	34	42	45
91392	4	2	3	5	4	4	5	10	6	13	7	11	11	21	19	27	16	31	32	37	40	41
91456	3	1	1	3	5	8	6	4	9	11	10	14	20	19	12	15	29	34	35	32	44	37
91520	1	0	1	5	4	4	8	13	10	8	10	10	11	15	23	25	23	26	25	40	39	53
91584	1	1	2	5	2	8	7	9	8	11	12	14	17	15	18	27	30	30	39	26	36	39
91648	3	1	5	5	8	5	4	11	7	8	15	8	19	14	18	23	19	32	31	42	43	49
91712	2	2	3	5	6	0	4	11	10	16	13	14	18	16	18	25	30	19	34	42	42	51
91776	0	2	2	9	4	6	5	5	11	8	18	15	13	16	21	29	36	23	35	42	37	41
91840	2	0	5	5	5	7	9	4	12	8	9	16	17	24	21	16	35	34	35	31	37	52
91904	5	6	3	2	7	7	8	7	9	5	10	16	18	19	21	27	32	25	37	36	53	53
91968	1	1	5	4	7	1	8	13	13	7	14	16	20	21	25	17	27	22	35	29	31	54
92032	4	2	3	3	7	4	9	6	15	8	6	10	12	16	16	23	21	40	42	41	32	34
92096	1	4	6	4	6	7	8	9	12	12	13	16	13	19	28	29	26	34	31	41	38	46
92160	3	4	2	1	5	4	8	5	7	20	19	14	20	15	27	24	23	25	34	37	46	42
92224	4	3	1	1	10	2	14	3	5	9	15	13	22	22	30	28	24	27	33	35	44	52
92288	1	3	6	2	4	3	8	11	10	6	13	15	17	16	21	21	29	23	24	37	34	52
92352	2	4	6	1	1	3	7	7	9	16	16	11	15	19	17	19	31	31	41	35	50	39
92416	2	0	4	2	2	2	7	2	11	12	11	9	14	13	21	28	31	34	31	38	41	40
92480	2	1	4	3	3	5	6	6	9	13	10	13	17	19	19	28	31	29	30	40	39	55
92544	2	3	5	4	6	5	4	5	6	8	9	19	8	13	27	23	31	43	38	32	46	47
92608	3	2	3	7	5	4	5	9	11	14	8	8	13	27	27	13	27	36	48	45	39	46
92672	1	4	9	4	7	6	8	7	6	9	12	17	18	14	27	36	24	28	27	45	38	45
92736	7	0	5	0	2	4	7	5	9	10	11	15	19	23	22	21	25	30	35	41	39	37
92800	3	0	1	7	4	9	3	6	8	13	12	12	17	22	15	28	30	33	45	47	52	44
92864	4	3	1	5	3	2	10	7	8	8	15	18	12	21	12	19	26	40	42	55	44	48
92928	4	0	1	5	4	6	7	12	11	15	14	14	13	15	24	32	32	31	32	37	32	36
92992	0	3	3	9	4	10	4	7	10	9	15	16	15	20	20	38	25	36	43	38	41	45
93056	2	5	2	6	5	11	5	13	5	4	9	7	14	17	23	28	27	33	52	58	45	49
93120	5	2	6	2	5	5	6	12	6	13	9	14	10	25	20	31	29	30	38	46	41	51
93184	1	3	5	5	4	5	6	3	11	12	13	15	18	22	20	22	25	53	29	38	52	49
93248	3	2	3	2	9	7	9	8	9	8	13	20	17	25	26	38	15	33	52	45	48	56
93312	0	2	5	6	2	4	6	8	10	12	5	16	26	18	12	31	33	34	32	43	47	66
93376	2	3	4	2	8	6	3	6	10	14	9	20	7	19	22	30	31	41	41	39	42	65
93440	2	3	2	5	5	4	9	9	12	11	12	21	20	16	30	23	27	43	39	40	65	50
93504	3	6	2	8	6	3	9	11	12	12	10	12	21	21	26	29	25	38	38	36	57	56
93568	2	3	3	8	6	5	8	9	10	9	19	12	18	24	21	35	31	43	39	40	48	61
93632	2	4	4	4	11	6	6	11	7	15	17	18	16	24	21	30	26	31	35	38	51	50
93696	1	2	2	1	5	5	7	8	12	8	11	15	21	15	31	31	37	28	39	40	42	51
93760	4	4	5	4	7	2	4	14	18	11	13	16	13	18	15	26	39	30	49	39	45	50
93824	2	2	5	4	5	7	6	7	14	10	6	18	22	18	20	29	34	32	41	50	49	46
93888	0	2	5	9	4	5	5	8	12	6	15	8	13	15	35	38	28	39	28	52	56	45
93952	1	1	4	2	8	5	11	9	5	13	11	8	18	27	26	31	26	45	40	44	36	52
94016	1	6	5	4	3	9	13	14	14	7	20	14	20	23	25	25	32	33	40	50	53	60
94080	3	1	2	3	7	3	6	9	12	9	10	15	23	24	26	37	25	37	45	52	54	66
94144	1	6	2	4	8	4	4	11	9	10	18	16	13	22	33	23	30	44	45	43	57	56
94208	3	4	5	6	7	7	8	6	10	11	10	13	18	17	30	26	33	51	48	48	54	61
94272	2	9	3	6	6	10	9	9	12	14	15	18	25	21	22	31	35	39	40	49	62	42
94336	3	2	4	5	5	7	12	6	11	12	15	17	15	19	22	30	34	43	47	46	54	43
94400	2	2	5	5	2	5	6	11	11	19	10	14	18	18	23	14	23	35	47	49	52	71
94464	1	1	7	4	6	10	13	5	16	18	13	11	20	26	23	21	44	38	38	45	61	63
94528	5	1	3	3	7	8	7	13	10	13	18	20	20	30	28	31	33	34	39	49	58	41
94592	2	5	4	4	9	7	8	8	7	16	12	17	28	21	26	31	24	44	34	44	54	54
94656	4	2	4	3	9	8	5	9	12	14	15	17	18	20	32	29	34	33	40	51	51	46
94720	3	4	4	7	8	10	7	12	8	17	21	16	19	22	29	23	38	33	42	40	49	52
94784	2	5	5	5	3	8	4	10	13	9	16	13	19	18	24	30	29	35	45	55	65	60
94848	1	4	7	6	7	2	14	8	10	9	15	10	20	21	18	25	31	41	32	53	42	65
94912	3	2	3	6	6	7	8	11	11	8	15	11	16	21	28	36	21	41	45	45	62	40
94976	2	6	6	8	6	4	5	7	18	9	15	14	21	12	28	29	34	27	51	41	47	52
95040	5	2	6	7	8	8	12	9	11	11	13	20	21	25	30	38	35	32	40	56	52	59
95104	2	2	3	4	9	10	5	13	10	10	16	13	11	26	26	25	29	29	41	45	50	68
95168	3	1	4	4	7	9	12	8	12	8	11	13	9	20	26	26	32	37	53	39	57	65
95232	0	3	4	10	6	6	12	9	15	12	20	15	14	15	21	18	25	48	42	55	47	58
95296	3	3	4	3	7	11	9	7	5	11	13	18	24	29	28	34	27	38	42	39	63	67
95360	5	3	7	4	6	6	10	7	11	10	17	11	17	22	25	28	39	38	47	40	57	75
95424	4	2	4	4	7	5	7	9	9	5	14	21	19	22	26	30	26	36	43	46	43	51
95488	4	6	2	8	4	7	3	5	10	10	10	17	18	22	22	37	33	35	43	50	59	70
95552	2	1	3	7	7	7	9	9	13	11	17	15	23	23	24	33	30	39	39	52	64	66
95616	2	5	7	3	4	4	9	11	11	10	14	10	12	24	27	29	39	39	39	54	54	60
95680	1	4	3	8	8	7	11	11	12	12	15	24	15	21	21	31	34	41	51	59	51	51
95744	1	0	3	2	10	6	4	9	13	12	10	14	23	19	22	24	39	33	43	48	52	63
95808	2	4	5	7	8	6	5	5	9	5	9	11	26	21	24	27	43	43	44	59	59	57
95872	3	7	6	10	6	8	8	9	8	3	12	18	19	16	27	30	31	31	61	52	42	58
95936	1	2	3	8	7	9	5	15	12	13	12	20	14	23	32	22	37	53	35	45	50	61
96000	3	4	9	3	0	4	6	11	10	17	17	13	19	32	25	40	35	43	54	47	43	62
96064	1	4	2	6	5	5	8	6	8	9	16	14	19	20	21	37	37	30	38	56	64	51
96128	2	4	2	8	6	8	4	15	9	17	16	16	26	17	27	37	42	36	50	53	49	64
96192	2	4	8	2	4	9	10	14	18	13	15	20	22	19	23	30	30	41	36	52	47	55
96256	4	4	3	3	7	3	13	14	9	15	11	20	22	26	28	20	37	50	51	52	56	60
96320	4	4	2	5	6	8	7	12	16	10	18	13	15	28	25	30	33	35	54	49	74	74
96384	4	6	4	7	5	6	6	11	18	10	13	17	20	28	19	22	36	46	57	68	66	66
96448	1	0	2	7	5	6	4	15	12	14	10	14	19	25	26	24	38	41	45	66	55	64
96512	1	5	3	7	5	4	7	15	20	14	13	13	22	35	24	29	36	42	35	56	52	52
96576	4	0	4	8	9	4	7	11	16	15	21	22	18	25	25	41	41	41	51	59	71	75
96640	4	1	7	3	4	7	6	13	15	15	16	23	11	26	22	31	29	40	51	58	45	71
96704	3	4	4	11	8	6	10	14	13	20	22	20	15	22	30	37	32	41	56	49	51	69
96768	4	7	6	2	3	5	11	10	12	16	12	17	28	19	22	31	36	32	51	56	55	62
96832	1	2	5	6	5	10	11	5	11	16	16	17	19	20	25	34	38	32	50	53	53	68
96896	2	8	3	4	8	6	6	12	13	15	15	17	18	27	20	37	31	42	43	49	61	69
96960	1	3	3	2	2	7	9	4	10	7	11	20	20	20	29	34	43	36	51	47	68	73
97024	2	4	2	7	2	9	18	18	17	8	19	11	31	17	20	28	41	48	52	55	52	66
97088	8	2	8	9	2	10	9	9	12	16	15	17	19	23	26	34	42	39	45	52	40	78
97152	4	3	6	3	5	4	9	16	7	16	20	17	19	27	36	38	42	44	38	69	52	77
97216	3	2	2	1	3	7	11	8	17	12	25	21	24	32	28	32	42	47	53	46	61	58
97280	8	2	2	7	5	5	11	9	12	21	20	22	23	14	31	33	37	57	64	44	53	74
97344	2	3	4	3	4	8	10	10	8	13	26	25	18	27	22	38	41	54	59	65	60	61
97408	1	4	3	5	5	9	11	5	11	16	19	20	22	31	25	26	34	38	59	64	62	65
97472	5	7	5	10	5	10	8	12	18	11	17	24	19	15	29	32	27	38	46	67	55	70
97536	1	5	5	6	7	11	7	9	9	15	15	19	23	23	18	22	41	38	67	60	73	69
97600	1	4	3	4	6	6	15	14	16	9	11	15	24	21	32	33	31	38	53	45	56	57
97664	3	4	6	7	9	8	7	3	12	7	19	18	23	20	32	30	43	50	43	58	63	69
97728	1	3	4	8	3	4	12	7	5	11	13	13	20	23	22	46	49	36	49	69	59	68
97792	4	2	2	5	8	4	11	11	15	11	16	19	29	28	26	30	43	42	48	56	72	56
97856	3	3	3	9	8	5	12	9	14	15	18	20	27	22	30	31	42	50	56	48	60	77
97920	3	4	3	9	7	5	9	7	7	16	16	12	28	18	36	37	32	55	44	64	66	53
97984	4	5	3	5	2	6	7	7	15	14	13	17	25	22	21	29	34	33	58	52	80	65
98048	4	5	2	4	6	10	12	17	11	12	14	19	15	19	34	33	53	47	47	57	68	72
98112	1	7	5	3	8	6	9	10	17	15	18	20	21	24	25	39	38	49	43	49	67	62
98176	3	1	6	4	4	5	14	9	8	16	16	22	13	34	34	33	41	42	57	51	64	77
98240	4	6	3	8	3	11	8	15	10	16	15	20	34	24	31	34	47	54	50	75	66	66
98304	3	4	5	6	7	7	7	8	14	18	18	18	31	26	27	36	42	59	50	52	57	78
98368	3	1	5	3	5	9	10	10	14	17	25	17	22	19	23	25	40	43	45	64	67	60
98432	2	6	4	6	7	12	5	5	13	10	16	16	21	15	24	36	35	50	47	59	59	75
98496	7	4	3	4	8	10	4	11	14	12	16	20	23	29	27	30	37	43	53	42	60	69
98560	4	4	8	9	6	10	9	8	13	13	17	18	17	27	34	39	35	47	59	43	60	66
98624	1	2	4	2	10	7	6	16	15	11	14	29	29	33	31	29	46	48	55	54	76	73
98688	5	3	4	6	3	7	13	9	8	17	14	20	28	26	24	23	37	47	63	63	57	70
98752	3	3	6	4	7	9	7	10	11	13	21	13	25	26	27	29	40	57	59	59	76	66
98816	5	5	4	3	3	5	8	18	11	10	17	27	20	26	29	26	39	45	49	52	71	53
98880	3	4	6	7	2	11	9	12	11	10	16	20	17	32	35	34	37	38	49	51	77	83
98944	5	3	7	3	7	12	13	12	12	17	20	18	20	27	23	36	32	47	53	70	73	82
99008	7	3	5	4	5	7	10	12	16	19	16	21	16	26	25	35	43	52	52	57	67	63
99072	4	3	5	4	4	6	15	8	13	9	15	25	20	23	21	31	39	53	49	80	53	69
99136	8	5	5	6	2	11	8	10	15	14	14	25	18	21	20	38	43	44	47	66	64	65
99200	3	2	8	10	9	11	9	12	13	12	15	20	23	21	35	33	38	48	52	65	78	60
99264	5	2	1	8	11	13	12	9	7	11	11	16	25	30	21	31	44	41	52	66	67	79
99328	6	5	8	11	8	11	7	8	9	12	18	21	31	24	30	25	48	54	74	61	64	84
99392	4	6	5	4	8	7	9	7	14	19	21	13	20	19	30	31	33	48	54	71	53	85
99456	5	6	5	7	6	9	12	11	11	13	14	17	23	27	38	37	37	54	40	64	81	75
99520	2	9	7	6	8	12	10	8	10	15	15	16	22	27	30	32	54	41	60	62	65	84
99584	1	3	2	6	5	5	10	9	17	11	24	22	27	21	34	41	35	38	54	65	83	53
99648	3	9	3	3	17	3	9	9	16	16	18	26	19	29	27	40	37	44	57	70	52	84
99712	1	5	6	5	4	11	8	7	12	15	15	24	34	28	31	39	38	44	69	53	89	82
99776	5	3	5	6	4	3	8	14	9	17	16	25	19	22	32	35	31	55	51	76	59	62
99840	6	5	6	3	7	6	10	13	13	13	11	25	25	29	32	46	42	55	71	74	70	75
99904	2	1	6	7	8	7	12	11	14	14	15	23	25	28	26	33	51	43	59	54	71	70
99968	2	3	9	1	7	7	14	18	18	14	9	21	24	32	27	36	43	51	63	56	58	86
100032	3	7	5	4	5	9	11	4	13	15	14	18	19	24	30	34	30	49	57	56	70	80
100096	4	4	4	6	6	10	8	12	14	21	28	18	24	27	31	30	30	50	53	71	84	76
100160	4	7	8	7	4	9	11	13	11	20	13	21	15	23	41	27	40	45	61	57	79	80
100224	2	1	2	7	5	8	10	8	8	10	14	21	22	35	43	46	30	44	46	62	74	87
100288	4	9	3	5	5	8	15	11	13	11	14	29	22	28	31	29	43	43	46	73	69	69
100352	4	3	6	6	2	6	8	9	8	23	15	22	25	21	24	35	40	52	48	73	63	86
100416	1	8	3	4	6	6	10	8	13	18	15	22	21	24	32	42	47	56	65	60	73	87
100480	5	2	1	3	8	8	8	9	11	9	17	19	22	33	25	30	36	46	68	67	89	93
100544	5	2	6	3	8	6	15	11	13	23	16	24	19	26	29	34	23	50	56	55	77	71
100608	1	3	5	12	5	9	13	14	7	9	19	26	29	22	31	32	41	47	55	74	82	84
100672	8	2	4	4	3	11	1	6	15	14	19	18	29	30	29	37	46	58	49	65	83	75
100736	3	2	3	5	6	12	4	11	15	10	16	16	20	30	33	44	47	52	75	78	80	79
100800	2	3	2	6	8	8	5	12	17	22	22	16	21	21	31	31	53	41	65	73	57	93
100864	8	4	7	5	9	9	8	9	18	20	19	21	18	37	36	43	44	52	64	61	78	71
100928	6	5	3	3	6	7	11	8	14	14	15	22	24	34	33	35	45	45	67	72	79	72
100992	2	1	3	6	4	8	12	12	16	20	18	18	25	27	32	34	46	56	54	70	83	88
101056	2	4	3	6	10	13	11	9	10	16	17	9	23	37	28	40	37	54	61	57	84	68
101120	8	3	4	7	7	6	14	7	8	14	17	17	17	16	27	34	45	57	48	79	76	74
101184	2	4	6	4	8	8	5	9	13	14	12	26	17	27	28	43	52	47	45	59	90	77
101248	2	3	2	2	2	9	9	12	17	16	13	24	33	26	42	27	39	50	55	69	83	81
101312	3	4	6	6	4	9	6	12	21	9	18	23	27	33	40	36	36	50	61	49	73	81
101376	3	4	2	7	5	1	8	9	14	11	14	9	28	28	30	26	38	57	63	61	81	74
101440	2	1	4	3	11	4	6	12	10	12	12	20	26	15	25	41	40	43	58	73	76	79
101504	1	1	6	5	4	12	10	8	13	15	20	17	22	34	29	46	47	45	70	77	59	87
101568	3	6	4	8	7	11	10	4	21	16	15	26	30	23	33	36	46	62	62	73	77	95
101632	2	5	6	7	0	12	6	9	13	18	15	14	17	24	28	36	38	47	53	68	69	70
101696	1	3	5	3	6	8	5	6	10	15	11	21	25	32	31	33	55	57	66	64	81	96
101760	3	4	2	6	7	5	9	8	22	16	15	20	22	21	37	26	43	65	52	74	87	71
101824	2	7	6	8	5	4	5	9	10	12	16	25	21	26	36	39	49	45	52	75	76	84
101888	4	4	3	4	10	6	7	11	17	15	16	25	17	25	34	42	49	52	64	65	71	69
101952	2	2	6	9	7	18	8	8	13	11	13	23	25	33	31	34	42	56	72	72	72	56
102016	3	4	3	5	5	6	7	9	21	22	8	19	20	25	35	33	47	47	65	62	66	68
102080	5	5	5	3	4	12	7	7	14	11	17	20	15	31	39	43	40	59	62	67	96	83
102144	2	1	3	3	10	10	10	12	11	23	24	27	17	28	37	39	41	51	73	95	76	87
102208	2	4	4	5	5	5	9	9	12	18	14	18	23	29	35	33	35	57	52	78	72	79
102272	0	8	5	7	10	7	9	10	11	16	18	29	27	25	36	39	45	42	58	88	68	97
102336	6	1	6	6	6	6	16	9	7	12	21	19	16	34	29	29	62	39	61	63	87	74
102400	6	6	5	6	5	8	7	9	11	11	21	18	27	32	36	43	31	49	57	80	59	73
102464	3	4	7	4	6	7	17	11	10	10	20	19	19	19	40	47	43	50	69	63	93	96
102528	4	6	5	7	7	5	9	12	18	28	17	22	23	33	34	33	51	43	65	74	80	78
102592	2	2	5	10	5	11	12	10	9	14	11	21	18	31	30	44	50	40	63	80	75	88
102656	3	8	4	7	6	10	8	12	15	16	11	19	21	30	42	38	46	48	56	72	58	90
102720	7	4	4	9	5	9	7	12	12	16	19	23	25	19	31	30	39	48	54	67	81	67
102784	4	4	2	6	9	3	11	13	18	11	14	18	24	32	30	42	33	42	67	66	76	84
102848	5	4	5	6	8	8	10	7	17	8	19	20	22	33	27	38	48	50	55	76	85	84
102912	4	5	7	5	3	6	8	10	17	13	20	19	17	14	31	38	49	47	69	74	67	69
102976	4	4	4	10	8	1	6	8	14	22	22	24	21	24	28	38	40	57	55	75	62	87
103040	3	1	8	4	11	17	4	13	12	22	15	29	29	33	28	36	42	59	51	75	90	92
103104	6	3	3	4	10	13	4	13	6	18	18	24	30	32	36	45	54	49	66	66	79	81
103168	2	4	4	7	11	7	7	6	17	17	18	14	32	14	37	33	41	52	55	89	85	77
103232	8	5	7	2	10	10	11	7	8	12	15	16	22	36	43	42	45	58	51	67	73	78
103296	8	2	4	8	12	10	10	5	8	19	22	20	21	23	33	41	47	54	58	87	86	80
103360	6	6	8	5	4	9	4	5	12	16	13	10	24	31	24	37	42	52	65	83	71	57
103424	3	4	5	9	8	10	11	15	15	13	16	17	21	36	38	44	39	51	60	79	60	78
103488	5	4	6	3	9	6	8	9	9	21	15	25	23	25	36	36	45	49	47	77	80	89
103552	2	0	9	8	8	6	4	16	16	14	11	19	20	26	27	28	37	42	68	84	78	88
103616	1	7	3	4	6	6	5	9	16	17	15	13	22	21	38	31	45	44	57	62	86	90
103680	1	6	6	7	6	15	10	10	9	17	25	21	27	28	28	32	40	39	55	86	86	84
103744	2	3	5	3	6	6	8	9	12	15	21	28	24	27	29	38	48	50	65	65	81	84
103808	1	3	6	8	12	8	8	11	11	9	12	13	20	22	34	32	43	52	63	74	74	91
103872	3	2	6	6	4	10	10	7	13	15	13	30	25	22	43	32	41	57	62	75	88	81
103936	3	2	4	4	6	11	13	10	16	20	20	19	22	27	27	49	41	59	61	67	85	62
104000	2	3	8	8	4	5	8	10	8	16	12	17	19	21	28	40	40	46	63	70	63	92
104064	7	10	6	6	7	4	5	11	11	18	18	17	32	25	28	41	41	54	63	63	77	83
104128	2	1	3	7	12	9	6	10	13	8	20	21	28	32	36	41	30	51	46	67	87	80
104192	6	5	0	1	8	5	13	10	11	22	11	18	23	20	36	39	39	48	58	67	75	83
104256	1	6	4	5	0	10	9	14	19	11	17	26	23	28	45	26	50	50	64	63	61	73
104320	4	2	6	7	4	6	7	4	11	16	14	17	22	35	41	38	46	57	67	84	64	88
104384	2	4	0	7	3	4	4	11	13	19	16	16	24	31	42	44	54	53	66	77	64	83
104448	2	4	3	5	6	10	10	10	17	13	13	16	23	31	27	36	53	64	64	74	95	71
104512	2	1	10	4	3	6	8	9	12	12	21	20	31	30	32	34	46	48	67	69	86	80
104576	6	4	8	5	2	9	7	8	11	17	17	23	18	26	29	36	43	60	64	84	86	70
104640	7	3	6	8	12	9	11	10	13	21	16	16	25	34	31	40	53	51	64	55	67	94
104704	5	6	5	1	7	7	8	9	5	10	14	22	23	17	33	45	54	36	58	98	83	104
104768	2	3	8	3	4	8	10	12	14	11	18	26	28	30	30	36	38	62	59	62	57	80
104832	3	2	10	2	5	9	13	7	13	18	13	18	14	19	35	29	42	66	63	72	76	96
104896	2	3	5	4	8	4	9	6	10	9	20	24	25	35	28	50	44	58	70	64	62	95
104960	1	6	2	5	5	5	9	8	8	17	17	20	23	24	39	49	51	59	69	71	83	72
105024	2	2	4	3	5	9	12	13	5	12	13	19	21	28	36	42	47	49	51	74	92	90
105088	6	1	1	5	5	11	12	11	14	20	20	25	22	29	32	41	34	44	52	78	64	92
105152	2	8	6	8	6	5	6	9	16	13	18	15	22	25	30	42	45	55	59	76	84	96
105216	3	4	4	3	2	6	4	11	12	15	15	20	22	29	31	38	35	53	60	68	81	87
105280	5	6	7	5	10	11	6	5	20	15	15	19	24	38	31	34	53	58	57	65	68	75
105344	2	3	2	5	7	7	7	11	23	20	16	19	19	27	27	54	61	48	66	72	65	69
105408	2	2	4	6	13	10	8	9	11	16	17	24	24	23	28	44	52	63	56	85	83	84
105472	2	3	7	8	9	7	15	9	12	15	17	28	18	33	26	23	41	57	70	64	71	85
105536	2	2	6	5	8	12	19	15	10	18	14	17	21	35	26	33	43	59	61	71	64	75
105600	2	5	4	3	3	5	8	14	17	15	12	28	20	25	27	36	48	58	52	68	73	86
105664	6	6	3	7	8	14	14	9	7	12	8	20	22	41	40	29	46	64	67	79	81	78
105728	5	3	4	3	10	10	12	15	12	7	14	19	26	27	29	37	52	50	62	65	88	72
105792	3	2	3	3	10	4	8	6	13	11	17	16	26	28	27	36	41	40	55	61	74	71
105856	2	2	2	2	5	7	11	8	10	13	18	19	19	38	40	37	40	65	64	81	90	82
105920	4	2	4	8	11	7	6	9	9	13	22	16	20	32	36	39	46	63	64	77	64	65
105984	4	5	6	8	4	6	7	11	11	14	13	24	23	30	42	30	50	51	63	88	67	73
106048	3	5	6	3	7	8	14	9	17	11	17	18	22	30	31	34	41	57	65	69	77	79
106112	2	4	7	4	4	12	13	7	15	21	11	24	26	24	38	38	43	50	56	64	60	81
106176	1	0	3	3	9	8	11	12	13	15	16	22	15	26	25	37	56	47	53	62	98	71
106240	4	4	4	3	7	7	5	5	10	10	18	12	24	26	28	34	48	56	60	59	80	83
106304	4	6	6	7	7	6	10	9	5	10	15	28	21	34	36	29	55	50	74	62	84	75
106368	4	2	6	5	9	12	9	11	9	14	22	25	21	26	21	42	47	57	53	60	86	82
106432	0	4	4	6	6	10	8	9	21	12	16	31	18	38	31	47	47	54	55	87	59	75
106496	3	5	1	5	4	7	10	7	8	15	15	30	26	36	31	35	38	52	62	61	88	65
106560	5	6	3	9	5	7	13	9	11	16	15	23	26	26	38	35	50	45	58	75	69	79
106624	5	3	4	3	6	4	7	13	11	13	20	23	24	31	33	26	30	52	50	67	84	76
106688	2	4	7	3	9	8	13	9	8	10	19	16	22	30	31	48	44	49	62	73	84	86
106752	1	2	5	8	6	9	12	11	15	14	17	26	18	33	29	39	44	45	53	75	78	75
106816	2	4	2	5	3	4	7	6	7	17	25	21	24	22	33	32	63	58	57	80	73	78
106880	5	3	7	7	8	8	7	10	11	19	16	20	19	21	25	46	54	50	67	81	76	73
106944	4	1	6	3	8	8	7	9	12	18	22	19	13	25	33	41	37	44	59	87	71	83
107008	4	4	5	10	5	6	8	11	15	22	12	17	18	23	25	34	43	50	74	73	81	73
107072	5	1	4	6	6	7	10	15	19	11	14	19	30	29	22	42	35	49	66	97	77	73
107136	2	3	3	6	4	8	7	9	16	10	12	13	25	26	33	30	41	50	70	58	79	83
107200	2	2	7	4	8	5	11	8	10	7	15	15	17	30	26	26	35	51	56	80	77	77
107264	2	5	4	9	6	5	11	11	14	11	17	23	24	20	26	32	49	46	65	75	76	75
107328	3	4	3	4	6	11	2	12	22	14	14	17	28	25	31	48	31	66	70	59	76	61
107392	2	4	6	3	4	5	8	11	13	12	13	17	19	28	35	31	41	55	67	58	72	78
107456	3	6	4	6	7	4	8	14	11	13	20	15	20	26	39	35	44	44	63	70	71	73
107520	4	7	5	4	4	3	5	9	10	7	16	30	28	24	19	30	44	51	74	64	77	65
107584	0	1	3	3	7	4	8	12	14	14	16	20	25	21	33	36	53	58	56	74	76	84
107648	2	2	3	2	7	4	11	11	13	17	21	18	23	16	19	43	50	51	57	96	76	69
107712	1	6	3	7	7	6	8	10	12	18	17	21	21	20	36	55	44	51	65	70	79	73
107776	2	2	2	4	7	9	7	8	27	10	15	16	19	24	31	33	36	44	56	59	66	84
107840	2	3	7	5	7	9	8	11	18	17	10	14	28	27	32	46	38	46	70	58	68	72
107904	2	1	4	7	6	5	12	11	12	15	14	18	23	36	21	42	30	46	59	77	79	82
107968	3	0	4	5	9	8	7	3	8	11	18	17	33	21	34	41	52	38	56	65	60	80
108032	6	4	5	3	3	7	8	9	17	17	19	16	24	24	24	45	43	40	62	56	66	54
108096	0	2	3	5	8	5	9	6	15	10	16	22	17	27	32	33	41	48	57	61	66	72
108160	4	1	2	5	4	7	8	13	11	11	16	15	23	29	37	31	52	53	56	87	75	90
108224	4	1	0	5	10	8	8	10	17	14	16	11	29	32	27	48	43	52	52	53	59	67
108288	3	3	1	5	10	6	11	11	10	10	15	12	23	21	31	40	47	38	64	56	78	67
108352	6	4	3	3	5	4	6	7	17	15	13	24	22	31	32	36	39	47	75	76	59	68
108416	4	3	3	4	5	4	10	8	8	10	14	19	25	23	26	29	40	44	54	54	76	72
108480	2	2	7	3	1	6	10	6	5	10	13	16	20	14	29	36	40	43	49	53	72	79
108544	2	2	2	3	3	5	11	11	12	11	10	19	16	25	18	42	33	48	58	68	54	63
108608	4	2	2	7	6	9	6	6	5	17	17	17	23	24	29	38	31	45	46	84	52	81
108672	3	3	2	5	4	5	9	14	12	11	12	18	16	20	41	31	33	35	56	64	65	63
108736	1	3	0	2	7	5	8	9	3	10	15	27	29	27	35	36	41	43	52	69	79	64
108800	1	5	4	7	4	8	10	10	14	12	12	19	27	26	29	28	41	56	55	49	60	66
108864	6	2	2	5	4	5	5	8	16	14	14	20	31	33	26	47	48	56	67	69	53	62
108928	1	2	3	2	4	6	14	6	14	18	16	13	18	22	22	33	38	47	53	71	66	62
108992	6	2	3	2	3	7	1	18	17	11	25	17	23	32	32	41	35	44	46	54	79	80
109056	1	3	2	3	4	6	11	12	14	18	18	15	16	24	29	29	46	52	63	50	72	65
109120	5	4	3	6	5	5	7	9	9	10	17	21	23	34	33	30	50	37	57	47	61	78
109184	3	2	6	7	4	9	11	12	15	13	14	11	19	25	36	39	46	62	55	67	73	77
109248	3	2	6	3	6	4	7	8	12	16	16	21	27	28	39	37	36	54	46	68	84	73
109312	2	2	2	5	0	8	14	4	12	17	14	14	17	22	16	40	40	40	61	64	65	76
109376	2	2	4	3	2	2	5	9	8	11	13	18	16	26	23	42	51	53	55	57	81	55
109440	1	2	5	5	9	7	11	5	10	20	15	15	27	33	34	36	43	46	37	54	64	61
109504	1	1	3	3	4	12	9	11	11	13	12	15	21	33	29	37	41	39	58	55	57	63
109568	3	2	3	7	8	7	10	6	13	14	20	19	15	35	33	32	43	69	63	70	68	83
109632	3	5	2	5	2	3	10	14	12	14	12	14	24	25	28	33	40	46	49	68	65	66
109696	4	1	1	3	5	6	3	12	11	8	17	13	16	19	23	28	30	36	47	60	65	55
109760	1	0	4	5	4	8	7	5	6	10	19	10	23	29	34	30	42	38	50	61	73	68
109824	1	6	3	5	4	12	10	10	7	16	12	9	23	23	29	44	47	31	62	54	60	61
109888	5	1	6	1	8	9	8	8	15	7	16	19	21	31	22	32	34	47	56	51	62	70
109952	1	0	4	4	2	8	9	6	8	17	16	17	23	27	20	29	40	56	51	60	73	78
110016	1	2	3	8	5	3	5	6	17	7	13	18	15	22	27	32	47	38	53	52	79	57
110080	0	4	5	3	1	4	9	10	13	16	17	19	23	14	26	37	39	44	46	47	59	65
110144	1	1	2	3	5	8	11	6	7	12	12	15	26	32	31	37	29	38	55	49	73	71
110208	3	3	3	3	5	10	5	6	14	10	20	14	17	32	28	29	37	43	61	54	74	72
110272	0	1	4	3	5	7	8	7	10	14	9	24	21	22	34	27	42	41	56	64	53	58
110336	2	2	2	4	5	7	6	7	9	14	16	13	23	24	25	31	49	40	42	64	64	61
110400	3	1	4	5	2	8	6	10	8	15	14	10	25	28	22	34	35	41	53	52	55	64
110464	2	0	1	3	2	4	11	7	11	13	16	18	16	17	27	38	41	42	52	58	54	57
110528	2	1	1	2	2	2	2	8	11	13	9	18	26	22	33	35	40	41	51	60	70	63
110592	0	1	3	4	4	5	11	12	7	11	16	14	22	22	27	29	49	53	44	63	65	69
110656	5	0	4	2	5	8	4	5	9	13	16	17	24	21	20	41	44	44	40	47	53	72
110720	1	4	5	4	3	6	6	4	6	9	13	13	20	26	32	28	35	45	51	55	49	53
110784	1	2	2	5	0	4	5	8	8	10	11	15	20	16	18	50	33	49	54	55	67	69
110848	2	3	2	1	3	4	4	9	8	18	13	14	30	19	31	22	31	38	61	63	51	50
110912	2	1	2	6	7	4	9	3	7	12	15	13	18	26	23	36	38	39	53	55	66	66
110976	3	2	2	5	4	7	4	12	11	11	13	16	18	22	20	29	39	48	62	51	57	64
111040	2	2	2	2	4	2	8	6	14	11	17	22	20	17	26	24	41	41	46	57	49	58
111104	0	2	5	2	9	3	5	10	11	15	9	23	20	20	27	30	38	45	37	56	51	51
111168	5	2	5	2	5	5	9	13	7	9	19	15	24	18	25	22	32	57	48	58	57	65
111232	0	2	2	3	4	8	6	7	12	7	14	11	17	21	27	38	36	42	45	52	53	54
111296	1	3	3	5	4	5	8	9	16	7	18	10	19	18	30	22	34	38	53	59	63	58
111360	0	2	0	6	1	7	7	7	7	8	7	20	22	25	29	23	33	49	43	60	67	65
111424	2	4	0	3	3	8	9	8	7	8	6	23	33	10	23	24	40	45	48	50	59	72
111488	1	2	3	1	1	3	4	11	8	12	18	17	15	30	24	31	35	45	35	50	57	64
111552	1	3	4	6	1	5	1	11	8	8	15	13	19	21	22	30	29	42	37	55	57	65
111616	2	4	5	7	2	4	5	6	10	8	8	16	18	22	26	26	40	44	64	47	60	57
111680	1	1	4	4	4	2	6	8	4	8	7	16	24	21	38	32	37	53	47	45	52	80
111744	0	4	4	3	1	4	4	8	8	13	6	13	22	22	20	27	28	38	45	51	54	59
111808	0	2	1	1	3	7	7	7	6	8	12	19	19	25	38	28	35	50	49	59	46	52
111872	6	3	4	1	7	6	6	13	5	13	13	18	21	27	38	25	25	35	49	53	59	52
111936	5	3	4	3	2	8	2	2	6	10	13	15	12	14	30	29	32	45	52	38	49	60
112000	1	2	1	7	6	2	4	10	11	12	7	17	12	26	17	34	37	41	44	59	57	71
112064	4	7	0	6	4	6	7	6	10	10	18	15	17	22	30	38	44	49	53	69	48	65
112128	3	3	3	5	6	8	4	9	11	18	21	19	14	21	26	37	39	40	55	49	59	86
112192	2	5	3	3	5	4	9	10	8	8	14	13	24	27	26	29	42	52	40	54	66	63
112256	1	1	1	3	2	8	7	6	14	12	12	18	12	23	32	31	42	37	51	46	67	54
112320	1	0	3	2	2	6	5	10	8	8	10	16	13	16	31	28	28	34	43	48	50	54
112384	1	2	4	3	4	1	1	7	9	11	9	13	10	20	20	40	31	33	42	51	54	68
112448	0	1	1	4	3	6	1	12	11	15	20	13	17	12	25	37	27	44	54	54	44	56
112512	1	0	1	6	2	5	8	4	13	12	11	14	16	18	22	21	31	52	49	45	55	52
112576	2	3	3	3	2	9	7	15	9	10	15	20	20	19	33	22	31	34	50	47	59	63
112640	2	2	10	1	1	3	3	9	9	8	13	11	12	16	22	32	32	45	38	46	63	61
112704	1	0	4	4	1	5	4	2	7	10	15	12	17	26	26	31	33	33	53	55	51	64
112768	1	3	1	4	1	6	8	3	9	7	14	12	17	27	30	29	25	30	44	44	48	50
112832	5	3	2	2	7	4	4	2	8	3	17	10	17	14	19	33	35	36	43	44	53	55
112896	0	3	1	3	6	4	9	3	10	10	12	13	13	11	20	35	40	39	50	41	61	61
112960	1	4	3	3	4	5	6	5	13	4	10	12	17	21	25	22	26	37	31	50	49	46
113024	0	2	2	3	3	7	10	6	9	6	12	13	12	29	19	24	35	37	36	59	36	57
113088	1	4	3	6	3	8	8	3	7	7	10	12	11	18	20	32	40	37	35	58	52	49
113152	2	3	2	0	3	6	6	3	5	11	8	11	17	20	17	25	34	45	30	49	55	53
113216	0	5	1	7	5	7	10	11	6	7	16	8	10	21	18	21	38	26	40	51	60	49
113280	2	2	1	3	2	8	5	9	8	10	11	10	15	26	24	25	43	32	40	49	52	57
113344	0	4	3	6	3	2	9	8	4	12	15	15	18	11	20	34	30	35	36	43	48	53
113408	2	1	4	3	5	3	6	5	12	9	11	16	7	21	22	21	33	37	37	46	53	54
113472	0	1	4	2	2	4	4	9	6	10	7	9	26	22	25	33	36	31	49	45	52	68
113536	1	0	4	2	6	2	7	7	5	14	11	9	18	22	22	25	32	29	39	64	56	59
113600	2	1	0	3	5	4	7	6	5	12	13	9	15	21	18	25	28	31	50	46	52	57
113664	1	5	1	0	4	4	8	9	8	12	14	9	16	15	22	20	36	37	32	57	58	59
113728	0	3	2	1	3	3	3	4	5	8	8	13	18	23	24	32	36	40	31	33	49	64
113792	4	2	3	1	6	3	4	7	10	7	8	22	19	14	25	21	28	37	38	51	59	51
113856	1	1	3	2	2	3	5	9	3	10	16	15	15	16	12	22	34	22	43	38	46	50
113920	0	1	1	1	5	5	7	3	10	9	11	13	27	15	26	22	24	25	54	46	50	51
113984	0	2	3	2	0	4	2	9	8	13	5	7	14	12	21	29	34	31	52	45	40	54
114048	2	1	3	4	3	4	5	13	10	14	13	16	9	18	12	27	22	30	47	49	50	39
114112	2	3	5	4	7	6	8	5	5	9	8	13	13	19	22	30	23	39	45	51	45	52
114176	1	2	1	3	5	4	3	9	10	7	6	11	13	16	22	20	27	38	43	41	43	51
114240	0	1	1	2	4	4	4	2	9	7	11	10	17	16	23	22	24	38	38	56	38	62
114304	0	2	0	2	4	4	5	4	3	7	5	19	26	22	23	32	22	34	28	37	50	47
114368	1	4	1	1	2	6	5	3	12	9	13	12	15	14	14	18	25	37	48	47	45	47
114432	1	0	1	5	2	5	4	3	8	7	9	12	22	14	19	17	37	31	41	55	45	43
114496	2	1	7	1	4	2	1	3	10	12	5	7	10	16	18	23	35	28	41	42	51	54
114560	2	2	1	2	3	1	4	10	6	7	8	12	19	25	14	29	26	41	33	44	43	45
114624	4	1	2	4	2	6	5	5	11	13	11	12	19	22	18	17	24	39	28	41	49	42
114688	3	0	3	3	2	3	5	2	10	15	10	15	19	14	16	26	37	43	33	43	49	57
114752	1	0	1	5	2	2	5	3	4	8	10	14	17	11	24	20	28	41	31	49	37	47
114816	3	0	0	3	5	5	8	5	7	10	11	10	15	8	14	26	20	37	39	43	50	37
114880	3	1	3	3	1	6	4	3	5	6	8	7	19	15	24	25	28	24	37	37	44	49
114944	0	3	2	2	4	3	1	3	3	6	8	9	9	17	21	19	27	29	33	41	35	57
115008	2	1	2	2	2	2	4	6	8	6	15	15	15	13	18	21	24	33	41	38	37	42
115072	1	0	1	4	6	3	7	4	4	10	13	10	14	8	15	18	19	38	43	44	43	47
115136	1	1	2	1	4	3	4	2	10	2	7	8	11	15	20	31	28	31	46	42	55	46
115200	0	0	2	2	4	3	2	6	6	6	8	8	18	19	23	15	23	38	34	32	47	51
115264	0	2	0	3	3	3	3	4	3	6	8	5	15	10	22	19	25	25	45	46	47	44
115328	0	2	1	3	6	4	4	3	4	9	6	8	6	14	16	20	25	27	37	34	40	51
115392	2	1	1	5	2	7	5	5	4	10	10	12	6	11	15	21	27	26	51	44	49	42
115456	0	2	5	1	3	4	5	9	0	10	6	8	14	14	15	16	31	26	40	39	33	50
115520	1	0	0	1	6	3	4	5	8	7	9	9	17	8	16	26	29	33	27	42	42	48
115584	1	2	2	1	3	6	6	6	9	7	9	10	10	12	26	17	25	17	36	43	49	37
115648	2	3	3	2	5	3	4	2	8	8	10	10	18	18	20	25	19	44	28	37	45	37
115712	1	3	3	1	4	4	4	7	6	9	8	13	10	9	21	14	21	31	38	45	39	44
115776	0	0	2	0	2	4	2	1	5	11	8	8	12	12	20	22	21	26	46	44	33	38
115840	1	1	3	1	1	5	6	4	4	4	6	19	13	16	20	22	27	27	31	43	32	63
115904	1	0	3	2	2	3	2	4	9	11	7	9	8	12	18	18	20	26	36	55	39	47
115968	0	1	0	1	2	2	6	7	7	8	10	7	3	18	16	18	19	18	30	36	34	41
116032	1	2	2	2	1	3	4	8	7	4	14	18	17	12	24	24	30	30	27	43	39	41
116096	0	0	4	2	6	5	11	9	6	9	1	15	17	22	11	13	35	24	35	33	41	50
116160	0	1	0	1	1	1	3	7	4	8	6	14	16	13	11	18	25	28	34	44	33	44
116224	1	0	1	7	1	8	4	10	8	2	6	18	10	12	19	21	19	30	37	44	49	51
116288	1	0	0	2	1	3	3	4	7	9	7	14	8	10	18	18	25	22	19	38	42	31
116352	0	0	1	2	3	3	7	6	8	9	9	9	15	18	10	26	25	21	27	33	40	41
116416	2	1	3	4	4	9	3	4	6	5	8	5	16	16	15	23	22	25	29	40	34	44
116480	0	0	3	3	1	1	6	4	6	9	8	12	12	17	15	24	24	28	28	40	37	52
116544	2	1	0	4	3	3	2	2	0	3	8	3	8	15	10	12	26	29	29	41	32	46
116608	2	2	0	0	3	2	4	5	4	4	7	6	13	19	23	15	21	25	30	30	27	45
116672	1	3	1	2	6	6	4	3	6	7	9	9	14	17	19	19	25	18	23	21	47	41
116736	0	0	1	0	4	0	6	10	5	6	7	6	17	9	20	25	20	34	33	42	51	39
116800	0	2	0	2	3	3	6	4	6	5	8	14	7	12	10	20	21	21	30	38	34	27
116864	4	0	1	2	1	2	5	4	7	8	8	11	15	12	17	11	22	21	30	30	37	38
116928	2	1	1	1	2	2	4	8	4	11	7	7	8	11	18	16	14	20	27	38	46	51
116992	2	1	3	3	3	3	4	7	6	9	7	8	13	16	28	14	18	33	29	27	33	36
117056	0	0	1	2	1	4	3	4	2	4	10	7	12	14	20	14	17	29	30	41	31	44
117120	0	1	1	4	4	6	5	6	6	12	6	15	12	13	18	15	19	26	31	37	39	38
117184	4	3	0	2	3	4	1	5	1	10	5	10	15	8	13	22	22	26	32	35	43	54
117248	2	0	0	1	0	3	3	6	4	2	5	10	14	12	22	16	24	25	35	32	39	25
117312	3	1	2	2	2	4	4	2	5	5	6	14	12	12	16	29	29	23	26	38	30	33
117376	0	1	0	5	1	2	5	5	4	6	11	9	18	10	14	23	24	22	38	23	37	49
117440	0	1	0	5	2	1	3	6	6	5	9	10	12	5	14	26	25	25	25	29	29	43
117504	1	4	1	2	4	2	5	5	7	11	10	10	9	14	21	17	17	26	29	29	39	37
117568	1	2	2	1	6	4	11	0	10	6	8	11	13	13	19	11	32	26	34	24	40	42
117632	2	0	1	3	3	2	3	4	4	11	10	9	4	18	16	14	19	35	23	27	40	48
117696	0	1	3	1	3	2	0	3	6	4	6	9	15	13	19	24	22	25	34	23	40	38
117760	1	1	3	3	4	1	3	3	2	9	5	6	11	15	10	18	27	25	32	38	43	34
117824	1	1	1	2	2	2	3	6	8	12	14	9	9	12	4	17	26	23	26	28	39	44
117888	1	1	5	3	4	5	4	6	5	9	10	9	12	20	19	23	22	20	21	33	52	31
117952	1	0	1	7	1	8	5	5	6	12	5	10	19	21	28	19	20	28	23	47	39	50
118016	6	3	2	3	4	4	3	5	9	7	11	16	15	14	16	18	35	31	44	32	34	37
118080	1	1	1	3	3	4	9	4	6	6	14	9	8	14	21	22	12	32	39	26	36	38
118144	0	0	0	3	3	2	5	1	9	5	11	10	12	10	25	16	27	28	28	38	31	45
118208	0	2	2	3	2	3	1	8	5	2	4	7	10	12	15	26	18	30	25	26	36	43
118272	0	1	3	2	2	1	3	3	6	4	6	13	11	12	9	18	19	18	14	32	41	44
118336	2	2	2	1	1	2	1	1	8	5	12	6	8	5	12	19	23	24	24	25	41	30
118400	1	1	1	3	2	1	10	3	2	7	9	10	11	13	13	24	21	12	28	28	36	37
118464	1	2	0	0	2	1	4	3	5	5	7	7	11	25	12	17	22	23	33	32	31	38
118528	2	1	2	0	3	4	1	3	2	3	4	5	12	13	14	20	14	11	32	28	27	34
118592	1	1	2	3	2	3	3	2	3	4	14	12	14	8	13	15	21	17	21	41	29	33
118656	1	0	0	1	4	0	3	4	5	4	7	15	10	15	11	13	19	28	19	26	30	33
118720	3	1	1	5	1	3	1	6	4	6	10	8	10	9	19	18	17	21	29	27	25	36
118784	2	1	2	2	2	6	2	1	3	4	1	7	7	13	14	14	15	15	24	29	50	32
118848	1	2	2	0	1	2	3	3	3	7	6	6	11	15	21	21	16	27	26	27	31	40
118912	1	2	0	1	4	4	1	6	4	5	7	8	9	11	16	19	27	18	35	26	30	41
118976	0	1	0	0	3	2	4	1	7	7	10	8	13	5	19	13	21	24	23	28	27	34
119040	3	2	1	1	2	4	4	2	10	4	5	8	12	17	23	20	16	30	26	34	32	21
119104	1	1	1	0	3	2	4	3	4	7	7	5	13	14	18	16	12	17	29	24	33	28
119168	0	0	1	1	2	5	4	4	6	7	5	5	7	9	16	16	19	19	22	26	36	29
119232	2	0	1	2	4	0	1	4	5	6	12	9	6	9	13	17	13	25	33	20	20	28
119296	1	4	4	3	1	1	5	1	5	6	7	10	10	12	10	13	20	23	15	29	33	27
119360	0	1	0	2	0	2	1	4	3	7	4	6	8	10	20	23	21	25	26	25	28	38
119424	0	2	2	3	3	3	4	4	7	4	4	8	7	16	9	30	13	31	15	25	29	29
119488	0	1	1	2	2	2	3	2	4	5	7	11	8	9	18	22	22	16	31	24	33	38
119552	2	1	0	1	1	3	1	3	4	1	6	7	10	8	15	13	14	20	28	31	35	26
119616	0	1	1	3	1	3	4	2	5	8	4	7	4	7	12	16	26	25	27	25	30	43
119680	0	2	3	0	2	1	4	3	3	3	7	11	9	15	17	19	24	35	25	36	40	38
119744	0	1	3	1	4	1	4	3	3	8	4	1	10	11	13	19	11	25	20	32	35	42
119808	0	0	1	5	2	5	3	2	4	9	4	6	13	13	12	15	14	24	15	23	46	32
119872	0	0	1	3	3	1	2	3	8	7	7	11	16	10	13	15	14	20	22	32	25	31
119936	3	0	0	0	4	1	5	0	6	3	8	11	15	10	14	14	10	20	20	20	34	33
120000	1	0	1	0	0	2	5	3	3	4	6	8	14	13	17	15	25	32	31	25	28	33
120064	2	1	3	1	1	3	3	4	0	2	7	9	7	13	7	13	13	20	15	18	12	39
120128	0	1	0	2	5	1	4	4	8	9	8	12	6	7	13	12	15	26	21	22	23	26
120192	1	0	3	4	2	3	8	2	8	2	5	4	11	12	11	12	14	27	22	32	38	31
120256	0	0	1	3	4	1	4	5	8	8	5	7	9	13	12	20	20	19	30	31	29	29
120320	2	2	1	2	1	2	2	6	3	5	9	9	12	7	13	15	15	21	17	15	16	23
120384	0	0	4	0	4	2	4	2	3	5	6	9	16	10	14	22	20	13	19	36	31	33
120448	2	0	4	1	3	2	3	4	3	4	6	11	14	10	13	5	12	21	23	21	32	36
120512	0	2	0	2	3	2	2	2	4	9	10	8	10	9	10	13	20	15	11	17	36	32
120576	0	2	2	3	4	0	2	4	1	5	5	6	13	10	7	16	14	21	28	28	25	38
120640	1	1	0	3	2	4	2	7	3	5	5	9	7	9	16	14	13	29	32	27	20	26
120704	0	0	3	1	1	4	4	3	5	6	8	8	14	13	8	22	16	23	33	21	25	36
120768	0	4	0	2	0	6	3	4	4	8	10	4	10	10	15	18	13	15	17	27	37	29
120832	2	1	3	2	1	1	4	6	2	3	1	8	12	12	16	15	9	28	27	26	24	32
120896	1	2	3	3	0	3	2	1	4	6	8	13	11	7	16	16	27	17	16	26	25	37
120960	1	3	1	4	2	0	1	6	3	8	6	6	7	9	14	22	19	16	26	31	13	31
121024	0	2	2	2	5	3	2	7	5	8	4	5	9	8	19	21	10	21	20	26	37	28
121088	0	1	0	0	1	2	3	3	10	1	7	6	4	12	8	12	10	14	17	19	31	37
121152	0	1	0	0	0	2	3	3	2	5	3	14	15	14	8	10	22	18	23	27	21	23
121216	1	2	0	0	2	1	1	3	7	5	6	6	11	4	8	14	18	17	18	22	24	30
121280	0	2	1	1	2	2	4	4	2	1	6	8	9	10	19	12	16	22	23	15	23	33
121344	0	2	2	0	0	2	5	3	2	4	1	6	8	11	4	10	12	22	20	20	22	23
121408	2	2	1	2	3	6	2	5	7	8	11	9	10	13	15	18	19	21	22	26	32	26
121472	0	2	1	4	1	0	3	4	1	5	3	7	8	8	14	12	22	20	19	17	29	23
121536	0	1	2	0	4	2	1	5	9	2	5	8	6	13	15	10	15	21	16	31	29	34
121600	2	2	1	4	2	2	2	5	5	5	3	3	5	7	11	12	17	17	13	13	30	31
121664	2	2	3	1	1	1	3	5	1	5	7	10	7	12	9	11	21	17	17	18	18	27
121728	0	1	2	1	0	2	1	3	4	9	10	6	11	10	18	12	12	13	20	27	30	30
121792	1	1	2	2	3	4	4	3	9	5	5	14	9	13	5	12	15	24	15	27	28	25
121856	2	1	0	2	2	3	3	4	5	5	7	6	7	8	13	18	11	13	32	19	19	27
121920	0	0	2	5	2	1	1	1	5	5	5	4	12	11	13	11	15	12	24	19	24	33
121984	0	0	0	3	2	3	3	2	2	2	5	3	13	4	14	15	14	24	15	36	22	26
122048	0	0	1	4	0	2	0	2	2	6	4	5	9	12	11	17	14	21	17	31	19	22
122112	0	1	1	0	1	2	3	4	5	1	6	5	7	14	11	12	14	12	20	22	22	31
122176	2	1	0	2	4	1	4	3	1	5	5	5	4	12	14	10	16	24	14	25	23	29
122240	0	1	0	2	1	1	3	5	4	2	7	4	12	9	9	11	18	15	20	17	17	29
122304	0	1	0	2	1	4	4	3	7	5	3	8	7	5	7	11	18	14	20	23	24	23
122368	0	0	2	3	1	3	4	1	1	5	3	7	7	16	15	15	12	10	26	24	35	17
122432	2	1	2	0	3	3	4	3	4	4	5	9	10	11	12	18	20	21	28	22	18	31
122496	0	2	1	0	0	1	0	3	1	4	11	10	8	6	12	11	12	19	18	25	34	24
122560	0	0	0	1	1	1	7	2	8	7	6	4	8	4	16	16	18	27	20	19	24	18
122624	2	0	1	1	1	1	3	4	4	3	3	7	14	9	9	14	9	14	21	21	26	36
122688	1	1	1	1	1	2	2	1	3	5	1	4	7	4	13	22	13	15	18	12	28	24
122752	0	1	0	3	3	2	0	6	4	6	8	6	12	5	10	10	16	14	26	27	30	26
122816	1	0	0	3	0	1	4	5	6	7	8	6	13	7	17	9	12	19	20	21	23	28
122880	2	1	0	2	4	4	1	3	7	6	4	9	7	11	11	11	12	18	20	12	26	26
122944	1	2	1	0	0	1	4	2	4	7	7	9	12	10	8	15	22	16	18	21	28	32
123008	1	1	2	3	3	1	4	7	12	8	5	6	9	10	7	13	19	9	25	26	37	23
123072	0	3	2	4	1	4	2	4	6	4	7	10	14	15	14	12	19	20	30	22	26	36
123136	0	1	0	3	3	5	2	4	6	6	4	10	9	6	13	16	23	21	22	26	31	38
123200	2	3	6	4	1	3	3	9	3	4	5	4	13	17	15	12	21	18	18	25	21	35
123264	1	1	0	2	2	5	7	3	8	3	8	9	9	5	13	14	27	23	25	23	26	30
123328	2	2	2	2	6	8	5	10	9	7	8	8	8	12	23	16	25	21	27	30	34	41
123392	1	1	2	1	10	8	6	8	10	18	8	21	14	20	25	19	30	38	43	51	46	55
123456	7	5	4	1	9	6	15	8	18	23	26	16	34	29	35	49	48	75	84	84	94	111
123520	17	9	13	17	15	16	23	24	20	26	32	47	47	46	58	76	62	58	75	123	129	99
123584	11	7	9	13	10	23	19	16	18	26	25	30	41	35	42	48	50	64	62	79	83	81
123648	5	7	2	8	7	12	10	10	9	22	13	20	27	23	28	30	25	39	39	47	51	53
123712	3	1	1	4	6	3	5	4	13	11	10	13	20	13	27	18	28	22	30	25	19	27
123776	0	3	3	0	6	1	4	4	5	4	8	6	3	13	23	7	11	15	28	28	30	23
123840	2	0	0	0	2	4	4	2	4	6	8	13	13	9	13	14	10	17	19	16	26	27
123904	0	0	1	6	4	4	7	2	4	5	7	5	13	6	8	12	24	26	21	17	15	27
123968	2	0	2	0	4	6	5	3	4	2	7	8	2	9	9	9	12	18	15	24	29	21
124032	5	1	3	2	1	2	1	2	4	2	10	6	7	10	14	13	15	12	15	22	24	30
124096	0	1	1	0	0	1	5	4	3	3	4	5	8	15	12	18	16	15	18	25	22	24
124160	1	3	2	1	1	3	1	3	7	3	6	8	12	12	8	11	21	22	28	18	28	30
124224	0	0	2	0	2	4	4	4	3	8	4	3	9	9	8	14	19	19	20	25	16	25
124288	1	1	1	0	2	4	3	2	5	7	4	10	13	4	10	14	17	21	25	16	27	23
124352	0	2	1	2	0	1	3	3	1	3	6	9	4	7	8	15	17	11	16	25	16	24
124416	1	1	3	0	0	2	1	3	5	7	6	5	6	10	7	15	10	16	15	24	24	21
124480	0	1	1	3	1	2	0	2	1	0	5	9	12	6	15	10	15	16	16	21	22	24
124544	1	2	2	1	2	0	3	3	1	11	8	7	12	15	16	15	12	9	30	17	24	31
124608	0	1	0	1	1	2	4	1	2	6	5	11	5	4	9	6	15	19	27	21	29	29
124672	0	1	0	6	6	5	3	4	4	6	6	7	5	8	7	9	13	16	12	19	34	23
124736	0	2	3	3	0	3	1	5	1	4	3	8	4	9	5	14	8	19	11	30	36	34
124800	0	0	1	2	1	2	2	2	0	4	3	4	10	8	12	16	17	14	13	16	19	34
124864	2	4	2	2	1	0	3	4	2	9	1	3	5	10	10	8	12	10	11	24	24	24
124928	2	0	3	1	0	2	4	3	4	3	9	5	2	4	10	4	12	12	16	18	21	32
124992	1	1	0	3	4	1	4	4	4	9	3	4	8	10	12	14	13	18	18	25	9	27
125056	0	2	2	3	2	3	6	3	2	4	5	7	10	8	10	10	10	21	19	22	20	20
125120	0	2	2	0	2	3	5	5	3	4	6	10	7	6	7	14	12	11	18	16	33	26
125184	0	1	1	1	0	1	2	0	4	4	2	8	11	9	12	12	7	15	16	11	30	30
125248	2	2	2	1	1	2	0	2	2	3	6	3	9	9	9	10	18	16	20	16	20	16
125312	0	0	1	0	1	2	5	5	3	0	5	5	8	7	14	5	17	23	17	23	33	23
125376	2	1	3	0	1	0	3	2	3	4	8	5	9	11	10	9	12	15	18	23	20	24
125440	4	1	0	0	1	6	3	2	5	4	2	5	9	6	7	9	8	19	18	15	24	25
125504	0	0	0	1	4	3	2	4	4	4	4	7	4	3	8	11	10	22	10	26	15	24
125568	2	1	0	3	3	1	3	0	2	3	5	4	7	15	8	15	20	14	11	18	24	23
125632	0	2	2	0	4	2	2	4	4	6	2	7	13	8	15	13	6	6	13	19	15	23
125696	2	1	1	2	3	3	4	1	4	1	2	4	5	7	11	12	16	8	17	14	19	17
125760	2	0	0	0	3	2	3	3	5	3	7	4	5	9	11	7	14	21	15	16	15	20
125824	0	1	0	2	2	2	0	2	2	3	2	3	6	5	10	6	9	17	13	21	27	21
125888	1	0	1	1	0	1	1	1	2	3	2	11	4	15	11	13	14	18	22	16	20	30
125952	0	2	1	0	0	3	6	6	4	4	4	6	6	12	5	14	11	16	22	24	26	24
126016	1	4	0	1	4	2	5	3	6	0	4	3	5	6	10	7	16	12	20	15	16	28
126080	0	0	2	0	4	1	1	2	2	5	4	6	9	9	6	10	12	11	13	12	25	19
126144	2	1	1	2	1	3	1	2	4	7	7	5	7	5	8	6	9	11	17	12	29	27
126208	0	2	1	0	2	1	3	1	3	6	7	6	4	2	11	5	12	6	9	18	26	19
126272	2	1	0	0	2	7	6	2	3	7	7	7	6	5	8	7	11	17	17	20	21	29
126336	2	0	0	1	1	2	1	6	3	4	2	3	4	4	10	8	10	22	17	13	28	17
126400	1	1	2	1	1	4	2	4	4	7	9	5	5	7	11	14	19	11	14	18	18	18
126464	0	0	2	3	3	6	1	2	4	4	3	7	7	10	7	9	9	12	15	11	23	22
126528	2	0	3	3	1	3	2	5	3	6	5	10	4	5	11	14	7	14	15	15	19	16
126592	0	1	2	2	1	4	2	6	2	3	6	6	4	10	6	11	9	13	11	20	17	23
126656	0	0	2	0	0	2	2	3	4	1	7	7	5	8	11	15	14	16	10	18	22	26
126720	0	1	1	1	2	3	2	0	3	4	4	11	8	14	4	8	8	11	12	13	17	20
126784	3	0	0	1	3	0	2	1	3	6	8	6	7	9	8	12	11	17	20	17	22	21
126848	0	1	2	2	1	0	4	3	6	5	3	3	7	8	5	8	12	10	14	18	24	15
126912	1	1	1	2	2	2	3	2	2	4	3	7	5	12	9	9	9	18	11	19	19	26
126976	1	0	2	1	2	1	5	4	4	6	3	9	6	4	10	6	12	11	23	23	23	20
127040	2	1	1	0	0	1	2	7	11	1	6	10	5	7	5	8	8	16	16	14	13	25
127104	1	0	0	2	1	2	2	3	2	5	4	4	7	6	8	5	17	16	17	13	22	24
127168	1	2	4	0	3	3	4	5	7	3	2	4	9	7	8	7	10	12	11	13	19	20
127232	0	4	0	0	2	3	1	2	3	2	8	5	9	11	4	12	7	16	11	26	18	27
127296	0	1	1	0	2	1	2	3	2	1	7	10	10	3	14	8	15	11	16	15	22	15
127360	1	2	1	1	1	1	1	3	1	5	5	4	7	9	9	13	5	17	20	18	19	17
127424	0	0	0	4	1	4	2	0	1	4	3	6	11	6	8	10	16	18	16	18	16	22
127488	1	0	0	6	2	2	0	3	4	4	3	7	4	11	6	16	16	16	18	11	13	20
127552	1	1	1	2	1	0	4	3	2	8	6	10	9	9	9	5	12	15	19	14	24	15
127616	0	0	6	1	2	4	2	1	6	2	4	3	10	5	10	8	10	15	14	17	10	24
127680	3	1	3	3	1	5	2	6	8	5	6	9	4	8	6	8	10	21	13	11	22	16
127744	1	2	1	2	0	0	2	2	3	8	1	9	7	9	9	10	17	19	17	31	20	19
[truncated: 8,051 more rows]
