# Supplementary material for: Unconventional excited-state dynamics in the concerted benzyl (C7H7) radical self-reaction to anthracene (C14H10)
Source: Nat Commun. 2022 Feb 10;13:786. doi: 10.1038/s41467-022-28466-7 (PMC8831467; doi:10.1038/s41467-022-28466-7)
Supplement: Supplementary file 9 — Supplementary Data 7 [file 41467_2022_28466_MOESM9_ESM.xlsx]

## Sheet: Sheet2
Supplementary Data 7: Cartesian coordinates (in Å) and vibrational frequencies (in cm-1) for reactants, intermediates, transition states, and products along reaction pathways leading to phenanthrene and anthracene shown in Figure 1.
Species	Cartesian coordinates	Vibrational frequencies
1	C 0.3265 1.9202 0.0000	22.0 37.3 54.1 61.4 119.2 235.2 291.5 315.3 372.2 413.1 413.6 479.9 532.6 534.5 625.0 635.5 636.7 711.6 711.7 752.8 769.8 771.0 803.5 853.5 853.6 860.4 921.2 923.4 980.0 980.3 996.3 996.9 997.1 1011.6 1016.9 1017.5 1049.4 1049.9 1087.8 1110.0 1163.2 1180.8 1181.5 1201.7 1202.0 1222.5 1223.1 1292.3 1295.4 1340.0 1341.1 1358.2 1361.0 1362.5 1481.8 1482.5 1486.9 1504.7 1525.4 1525.6 1622.0 1622.1 16…
	C 0.1614 2.6197 1.2010
	C -0.1614 3.9756 1.2041
	C -0.3253 4.6586 0.0000
	C -0.1614 3.9756 -1.2041
	C 0.1614 2.6197 -1.2010
	H 0.2939 2.0983 2.1442
	H -0.2800 4.4995 2.1463
	H -0.5731 5.7140 0.0000
	H -0.2800 4.4995 -2.1463
	H 0.2939 2.0983 -2.1442
	C 0.6377 0.4406 0.0000
	H 1.2411 0.1874 0.8773
	H 1.2411 0.1874 -0.8773
	C -0.6377 -0.4406 0.0000
	H -1.2411 -0.1874 -0.8773
	H -1.2411 -0.1874 0.8773
	C -0.3265 -1.9202 0.0000
	C -0.1614 -2.6197 -1.2010
	C -0.1614 -2.6197 1.2010
	C 0.1614 -3.9756 -1.2041
	H -0.2939 -2.0983 -2.1442
	C 0.1614 -3.9756 1.2041
	H -0.2939 -2.0983 2.1442
	C 0.3253 -4.6586 0.0000
	H 0.2800 -4.4995 -2.1463
	H 0.2800 -4.4995 2.1463
	H 0.5731 -5.7140 0.0000
2	C -1.8755 0.1810 -0.0424	8.2 20.8 64.1 107.6 155.6 234.2 241.7 330.7 395.8 410.2 413.3 476.3 523.2 538.1 619.3 626.0 633.0 636.2 686.3 712.7 762.6 763.5 816.0 827.6 854.4 869.7 890.4 912.3 930.2 973.6 980.2 985.3 993.2 997.5 1017.5 1036.3 1049.7 1065.5 1097.5 1115.5 1175.4 1176.0 1182.2 1187.7 1202.2 1222.8 1237.0 1300.8 1335.2 1337.3 1351.6 1358.3 1422.7 1470.01481.2 1482.0 1504.7 1526.8 1577.6 1599.8 1623.1 1643.9 2975…
	C -2.5396 -1.0655 0.1368
	C -3.9235 -1.1401 0.1670
	C -4.7039 0.0115 0.0216
	C -4.0750 1.2505 -0.1565
	C -2.6948 1.3374 -0.1884
	H -1.9563 -1.9715 0.2509
	H -4.4046 -2.1024 0.3047
	H -5.7854 -0.0543 0.0463
	H -4.6731 2.1481 -0.2701
	H -2.2151 2.3008 -0.3267
	C -0.4671 0.3005 -0.0791
	H -0.0449 1.2894 -0.2249
	C 0.4931 -0.8475 0.0621
	H 0.3185 -1.5806 -0.7385
	H 0.2912 -1.3886 0.9973
	C 1.9451 -0.4189 0.0376
	C 2.6654 -0.3947 -1.1607
	C 2.5878 -0.0076 1.2101
	C 3.9931 0.0302 -1.1892
	H 2.1834 -0.7135 -2.0797
	C 3.9149 0.4178 1.1867
	H 2.0447 -0.0230 2.1499
	C 4.6221 0.4388 -0.0145
	H 4.5361 0.0390 -2.1279
	H 4.3972 0.7295 2.1067
	H 5.6553 0.7665 -0.0340
3	C -1.9385 -0.1858 0.0000	12.3 58.1 78.9 80.0 204.5 221.2 285.3 287.2 411.2 411.9 473.2 476.3 542.1 551.6 632.5 636.1 655.1 699.4 702.4 750.0 785.0 833.0 844.0 844.7 879.6 880.9 920.9 930.8 977.5 978.2 986.4 994.2 1002.5 1013.1 1014.0 1048.2 1050.1 1102.3 1105.2 1181.9 1182.3 1204.0 1205.6 1211.0 1250.7 1289.8 1328.9 1349.2 1355.3 1364.8 1371.1 1474.7 1482.9 1521.6 1530.0 1609.6 1615.1 1633.0 1642.0 1684.8 3135.2 3144.0 3…
	C -2.8265 -1.2754 0.0000
	C -4.2057 -1.0868 -0.0000
	C -4.7343 0.2018 0.0000
	C -3.8676 1.2973 0.0000
	C -2.4916 1.1081 0.0000
	H -2.4236 -2.2832 0.0000
	H -4.8665 -1.9465 -0.0000
	H -5.8075 0.3542 -0.0000
	H -4.2694 2.3046 0.0000
	H -1.8423 1.9756 0.0000
	C -0.4972 -0.4531 0.0000
	H -0.2416 -1.5095 0.0000
	C 0.4972 0.4531 0.0000
	H 0.2416 1.5095 0.0000
	C 1.9385 0.1858 0.0000
	C 2.8265 1.2754 0.0000
	C 2.4916 -1.1081 0.0000
	C 4.2057 1.0868 0.0000
	H 2.4236 2.2832 0.0000
	C 3.8676 -1.2973 0.0000
	H 1.8423 -1.9756 0.0000
	C 4.7343 -0.2018 -0.0000
	H 4.8665 1.9465 -0.0000
	H 4.2694 -2.3046 0.0000
	H 5.8075 -0.3542 -0.0000
4	C 1.9128 0.1766 0.0000	23.2 57.2 72.6 104.3 192.2 222.2 285.6 288.1 411.6 415.2 471.7 482.7 541.6 543.7 628.2 634.3 649.1 688.7 702.9 739.2 772.0 832.3 841.4 846.2 880.9 886.4 926.1 935.7 975.1 979.1 984.9 990.7 1002.6 1013.7 1039.8 1049.1 1102.8 1117.0 1174.5 1182.2 1204.0 1210.1 1226.9 1258.2 1310.2 1325.7 1343.7 1354.6 1365.9 1445.5 1470.6 1479.4 1525.8 1562.8 1611.8 1621.3 1639.5 1682.2 3130.5 3147.0 3151.2 3157.5 …
	C 2.7753 1.2863 0.0000
	C 4.1583 1.1283 0.0000
	C 4.7152 -0.1484 0.0000
	C 3.8738 -1.2635 0.0000
	C 2.4940 -1.1050 0.0000
	H 2.3490 2.2842 -0.0000
	H 4.8001 2.0023 -0.0000
	H 5.7916 -0.2767 0.0000
	H 4.2985 -2.2614 0.0000
	H 1.8634 -1.9863 0.0000
	C 0.4673 0.4099 0.0000
	H 0.1704 1.4565 0.0000
	C -0.5104 -0.5146 0.0000
	H -0.2592 -1.5715 0.0000
	C -1.9419 -0.2206 0.0000
	C -2.8970 -1.2612 -0.0000
	C -2.4884 1.0559 0.0000
	C -4.2646 -0.9930 0.0000
	H -2.5478 -2.2897 -0.0000
	C -3.8161 1.3839 0.0000
	C -4.7349 0.3192 0.0000
	H -4.9692 -1.8169 -0.0000
	H -4.1563 2.4139 0.0000
	H -5.7999 0.5239 0.0000
5	C -1.4413 0.9140 0.0870	49.0 93.5 205.0 211.6 247.9 373.9 388.2 414.3 429.0 485.0 487.0 519.1 543.9 565.0 602.6 665.6 687.5 716.3 723.1 745.8 779.6 804.7 819.9 832.1 863.5 887.0 934.0 952.5 962.7 967.3 976.7 986.0 1008.7 1045.9 1065.4 1124.5 1132.4 1157.0 1181.9 1188.8 1200.0 1215.9 1233.6 1248.8 1272.4 1306.8 1329.9 1335.9 1374.4 1419.1 1451.0 1476.4 1503.0 1518.2 1557.1 1607.7 1622.1 1630.9 2767.0 3148.3 3152.0 3157.3…
	C -0.6871 2.1108 0.0464
	C -1.5105 -1.6047 0.1399
	C -2.8273 -1.5498 -0.1721
	C -3.5195 -0.3010 -0.2745
	C -2.8163 0.8882 -0.1718
	H -1.2177 3.0517 -0.0654
	H -1.0177 -2.5654 0.2135
	H -3.3701 -2.4683 -0.3698
	H -4.5790 -0.2913 -0.5003
	H -3.3254 1.8315 -0.3470
	C -0.7319 -0.3658 0.5004
	H -0.7436 -0.3287 1.6161
	C 0.6806 2.1019 0.0826
	H 1.2319 3.0348 0.0330
	C 1.4330 0.8666 0.0517
	C 2.8262 0.8802 -0.1438
	C 0.7608 -0.3759 0.1640
	C 3.5491 -0.3011 -0.2327
	H 3.3327 1.8360 -0.2326
	C 1.5025 -1.5513 0.0677
	C 2.8844 -1.5224 -0.1304
	H 4.6223 -0.2731 -0.3838
	H 1.0144 -2.5140 0.1515
	H 3.4361 -2.4528 -0.2024
6	C -1.9223 0.0193 -0.3582	16.8 36.3 48.2 61.0 119.2 233.9 279.6 316.9 365.8 413.4 416.8 481.6 526.8 535.3 616.7 632.3 636.1 698.1 711.9 740.7 762.6 770.4 801.5 843.2 854.0 865.9 923.2 937.6 980.5 981.6 985.1 996.9 998.1 1012.3 1017.2 1042.2 1049.6 1091.3 1121.5 1164.5 1174.2 1181.2 1201.9 1215.4 1223.2 1263.3 1295.8 1308.4 1326.5 1341.2 1360.5 1363.4 1446.2 1472.1 1482.2 1486.3 1502.9 1525.5 1569.5 1622.0 1630.8 1643.2 30…
	C -2.7216 1.1768 -0.3705
	C -4.0868 1.1174 -0.0865
	C -4.6991 -0.0970 0.2194
	C -3.9336 -1.2731 0.2410
	C -2.5979 -1.1431 -0.0458
	H -2.2615 2.1306 -0.6133
	H -4.6765 2.0270 -0.1076
	H -5.7608 -0.1389 0.4376
	H -4.3862 -2.2312 0.4723
	C -0.4370 0.0616 -0.6379
	H -0.1858 1.0051 -1.1310
	H -0.1716 -0.7396 -1.3340
	C 0.4174 -0.0871 0.6453
	H 0.1531 -1.0301 1.1332
	H 0.1510 0.7132 1.3425
	C 1.9022 -0.0499 0.3630
	C 2.5945 -1.2147 0.0112
	C 2.6141 1.1538 0.4132
	C 3.9558 -1.1787 -0.2844
	H 2.0626 -2.1606 -0.0252
	C 3.9760 1.1955 0.1186
	H 2.0979 2.0671 0.6929
	C 4.6517 0.0283 -0.2328
	H 4.4742 -2.0936 -0.5500
	H 4.5097 2.1384 0.1682
	H 5.7116 0.0578 -0.4592
7	C -1.3423 0.8202 -0.1703	47.9 84.3 148.6 197.4 259.1 308.9 359.1 396.2 424.9 448.3 474.1 490.7 525.8 538.2 597.5 603.7 665.8 679.5 723.7 747.3 761.0 778.7 796.1 833.1 873.1 888.2 922.3 958.9 962.8 970.5 976.4 991.2 1010.6 1029.3 1044.1 1067.8 1125.9 1129.7 1171.0 1173.1 1184.6 1195.0 1201.0 1216.1 1225.3 1232.0 1267.3 1306.6 1321.9 1337.0 1347.8 1376.0 1404.7 1434.3 1477.7 1479.6 1486.9 1519.6 1536.2 1606.0 1614.7 1641.3…
	C -2.7098 0.8474 -0.4733
	C -3.5026 -0.2884 -0.3611
	C -2.9297 -1.4805 0.0789
	C -1.5736 -1.5197 0.3834
	C -0.7601 -0.3874 0.2501
	H -3.1559 1.7834 -0.7960
	H -4.5589 -0.2419 -0.6009
	H -3.5356 -2.3728 0.1898
	H -1.1442 -2.4499 0.7387
	C -0.5284 2.0934 -0.2862
	H -1.1591 2.9529 -0.0385
	H -0.2053 2.2312 -1.3255
	C 0.7138 2.0634 0.6216
	H 0.3831 2.0894 1.6698
	H 1.3362 2.9460 0.4527
	C 1.4834 0.8086 0.3527
	C 0.7348 -0.4779 0.6167
	C 2.7613 0.7998 -0.1321
	C 1.4361 -1.6832 0.0371
	H 0.7376 -0.6141 1.7209
	C 3.4202 -0.3976 -0.4978
	H 3.2761 1.7470 -0.2685
	C 2.7117 -1.6220 -0.4397
	H 0.9135 -2.6317 0.0543
	H 4.4351 -0.3690 -0.8743
	H 3.1882 -2.5277 -0.8013
8	C 1.4317 0.7984 0.2002	86.9 103.8 177.1 208.1 268.2 317.1 392.1 396.8 456.3 467.3 469.9 504.2 554.0 577.9 611.8 635.9 721.5 738.4 740.2 758.0 783.6 791.2 818.4 879.3 880.6 908.3 958.0 958.3 987.8 989.1 991.2 1023.4 1049.5 1068.3 1069.7 1110.8 1150.1 1181.1 1183.5 1187.5 1208.6 1216.3 1224.1 1278.3 1303.8 1306.0 1328.2 1334.8 1362.2 1380.6 1470.9 1473.8 1483.2 1485.5 1516.4 1521.2 1601.8 1622.3 1637.3 1645.9 2989.0 3000…
	C 2.8267 0.8071 0.2001
	C 3.5536 -0.3618 -0.0141
	C 2.8771 -1.5582 -0.2443
	C 1.4861 -1.5794 -0.2469
	C 0.7417 -0.4140 -0.0124
	H 3.3494 1.7441 0.3661
	H 4.6375 -0.3362 -0.0147
	H 3.4307 -2.4714 -0.4319
	H 0.9746 -2.5121 -0.4528
	C 0.6328 2.0603 0.4319
	H 1.2472 2.9392 0.2194
	H 0.3443 2.1216 1.4902
	C -0.6328 2.0603 -0.4319
	H -0.3443 2.1216 -1.4902
	H -1.2472 2.9392 -0.2194
	C -1.4317 0.7984 -0.2002
	C -0.7417 -0.4140 0.0124
	C -2.8267 0.8071 -0.2001
	C -1.4861 -1.5794 0.2469
	C -3.5536 -0.3618 0.0141
	H -3.3494 1.7441 -0.3661
	C -2.8771 -1.5582 0.2443
	H -0.9746 -2.5121 0.4528
	H -4.6375 -0.3362 0.0147
	H -3.4307 -2.4714 0.4319
9	C 1.4464 0.8609 0.0000	33.7 89.3 171.8 221.3 247.9 276.8 396.6 427.2 432.1 448.7 495.1 498.6 548.7 563.4 629.9 673.8 697.1 713.0 717.5 730.3 761.4 782.4 818.6 851.7 863.2 865.3 927.7 941.5 962.4 973.9 987.4 1007.1 1041.4 1060.3 1074.4 1113.4 1153.7 1175.0 1187.6 1199.0 1202.8 1216.7 1264.1 1296.6 1301.9 1329.4 1338.7 1375.7 1431.3 1447.2 1458.1 1483.2 1499.5 1532.8 1564.5 1603.2 1611.7 1641.7 2944.6 2947.1 3149.5 3156.…
	C 2.8735 0.8462 -0.0000
	C 3.5803 -0.3362 -0.0000
	C 2.8903 -1.5589 0.0000
	C 1.4973 -1.5728 0.0000
	C 0.7436 -0.3953 0.0000
	H 3.3967 1.7968 -0.0000
	H 4.6645 -0.3233 -0.0000
	H 3.4375 -2.4943 0.0000
	H 0.9995 -2.5338 0.0000
	C 0.7509 2.0729 -0.0000
	H 1.3141 3.0006 -0.0000
	C -0.7330 2.1613 0.0000
	H -1.0702 2.7501 -0.8685
	H -1.0702 2.7501 0.8685
	C -1.4445 0.8270 0.0000
	C -0.7342 -0.3920 0.0000
	C -2.8430 0.8165 0.0000
	C -1.4803 -1.5878 0.0000
	C -3.5600 -0.3724 0.0000
	H -3.3739 1.7639 0.0000
	C -2.8667 -1.5839 -0.0000
	H -0.9705 -2.5421 -0.0000
	H -4.6439 -0.3580 -0.0000
	H -3.4075 -2.5236 -0.0000
10	C -1.222062 0.755457 0.451005	61.1192 81.4624 121.0066 196.0319 237.6129 320.3497 331.4596 351.8382 385.2780 407.5917 476.6655 491.7317 516.4581 561.1933 581.8898 604.0005 639.2930 670.1683 673.5449 675.6048 737.7639 761.6934 764.1942 769.5991 858.6718 880.2035 909.2940 911.8786 952.8595 954.6130 954.9850 985.9628 1004.7428 1005.7120 1016.7467 1027.3176 1038.4809 1062.0512 1125.8559 1130.8761 1162.2391 1170.4684 1182.6440 118…
	C -2.578321 1.361650 0.234362
	C -3.673116 0.611558 -0.076581
	C -3.583502 -0.794763 -0.213640
	C -2.335309 -1.438284 -0.028113
	C -1.201769 -0.747291 0.293821
	C 0.137915 -1.398633 0.479854
	C 1.222067 -0.755469 -0.450984
	C 2.578327 -1.361651 -0.234304
	C 3.673122 -0.611542 0.076598
	C 3.583505 0.794784 0.213598
	C 2.335305 1.438292 0.028070
	C 1.201764 0.747281 -0.293824
	C -0.137926 1.398613 -0.479860
	H -0.888229 0.994510 1.479191
	H -2.662933 2.440323 0.336681
	H -4.633341 1.098414 -0.223640
	H -4.462694 -1.376881 -0.464942
	H -2.280043 -2.518398 -0.144528
	H 0.478533 -1.276598 1.517468
	H 0.078992 -2.474249 0.286242
	H 0.888266 -0.994530 -1.479180
	H 2.662938 -2.440330 -0.336561
	H 4.633348 -1.098390 0.223678
	H 4.462698 1.376917 0.464863
	H 2.280033 2.518408 0.144454
	H -0.079006 2.474233 -0.286272
	H -0.478557 1.276553 -1.517466
11	C -1.165538 -0.680390 -0.487805	36.3035 44.9396 70.5714 105.8869 174.1289 195.6596 280.9002 349.7501 366.0768 387.3107 416.3539 472.6024 500.0153 524.0021 576.7605 614.1563 636.8814 665.1697 687.7655 715.2780 736.0790 760.0113 774.9045 822.5666 836.0789 855.8339 880.4032 912.1865 927.2239 949.1374 969.0889 977.0671 981.9301 987.1078 993.0597 997.6200 1000.0860 1018.2207 1050.5116 1053.4717 1102.2519 1173.8081 1180.7994 1186.239…
	C -2.437528 -1.443064 -0.204220
	C -3.520981 -0.844109 0.308405
	C -3.547032 0.598642 0.520519
	C -2.548872 1.380714 0.063157
	C -1.404530 0.815370 -0.647430
	C -0.594686 1.588892 -1.387847
	C 1.735294 0.673786 1.010538
	C 3.039939 1.104869 0.776119
	C 3.888499 0.357920 -0.036702
	C 3.424226 -0.825078 -0.610204
	C 2.121806 -1.253099 -0.369316
	C 1.255850 -0.510950 0.443484
	C -0.157756 -0.982066 0.685359
	H -0.706468 -1.064997 -1.403742
	H -2.418343 -2.517693 -0.358488
	H -4.402467 -1.423182 0.562791
	H -4.408175 1.039133 1.011037
	H -2.604221 2.460555 0.159344
	H -0.740142 2.662767 -1.440261
	H 0.230736 1.176241 -1.955319
	H 1.080354 1.262540 1.643728
	H 3.392296 2.025130 1.229079
	H 4.903945 0.691165 -0.219389
	H 4.079700 -1.417828 -1.238967
	H 1.773293 -2.181575 -0.811993
	H -0.155039 -2.066044 0.838911
	H -0.557622 -0.534836 1.598917
12	C -1.206721 0.035764 -0.662046	29.6123 47.1178 65.6192 152.3318 197.5003 258.7965 289.4840 334.3069 409.0086 416.7447 420.8930 472.8125 489.3156 525.4518 534.9132 595.0004 625.1857 637.8608 714.7941 716.3954 729.2718 740.7112 771.8579 787.3053 821.8244 857.5446 864.7632 878.1429 907.8039 947.2091 956.4815 975.8980 979.1640 979.8455 1001.4066 1017.7293 1051.1942 1059.8917 1103.4113 1138.6869 1176.7285 1181.2053 1183.8563 1200.0…
	C -2.001613 1.160220 -0.843738
	C -3.227221 1.317807 -0.188276
	C -3.680615 0.315908 0.675443
	C -2.915795 -0.816451 0.875430
	C -1.658950 -1.000842 0.225877
	C -0.919947 -2.168761 0.465891
	C 2.516700 -0.662437 -0.903595
	C 3.702188 -0.494490 -0.191392
	C 3.759659 0.411881 0.864598
	C 2.623229 1.144848 1.199987
	C 1.439749 0.974388 0.485533
	C 1.370199 0.069486 -0.578029
	C 0.102709 -0.088907 -1.410588
	H -1.660427 1.937723 -1.520290
	H -3.820566 2.209349 -0.354724
	H -4.630755 0.425835 1.186291
	H -3.266529 -1.596669 1.542846
	H -1.305014 -2.927714 1.135649
	H 0.049675 -2.343451 0.022869
	H 2.480940 -1.371875 -1.724975
	H 4.578686 -1.074229 -0.459650
	H 4.679625 0.543116 1.423080
	H 2.656130 1.850260 2.023188
	H 0.558904 1.543304 0.761261
	H 0.115318 0.669131 -2.201786
	H 0.142585 -1.055256 -1.924330
13	C 1.242465 -0.628824 0.622050	48.1810 88.5409 160.8516 196.5257 252.1621 281.8147 331.0407 351.7834 415.9961 445.5948 474.5281 507.6719 526.6941 583.2035 603.2976 626.6728 663.0691 680.9144 724.0812 737.1644 754.5111 774.1421 779.1351 867.0802 869.7738 889.3068 904.6796 939.1523 963.7584 968.1409 986.7148 990.1156 1012.5746 1028.0731 1037.4131 1065.4264 1126.3561 1130.3274 1177.6970 1179.9781 1183.4201 1188.5509 1201.8793 120…
	C 2.578256 -1.298021 0.472150
	C 3.643497 -0.673075 -0.102627
	C 3.549362 0.662361 -0.567950
	C 2.334746 1.372221 -0.415991
	C 1.235974 0.807398 0.166651
	C -0.054852 1.541179 0.384633
	C -1.298093 0.698587 0.133444
	C -2.555285 1.313267 0.149790
	C -3.718967 0.583002 -0.056950
	C -3.637939 -0.791200 -0.278737
	C -2.394505 -1.410808 -0.292504
	C -1.214377 -0.683232 -0.092866
	C 0.123735 -1.391807 -0.147075
	H 0.941864 -0.659194 1.685692
	H 2.665840 -2.320728 0.825911
	H 4.585145 -1.203162 -0.205367
	H 4.403865 1.139938 -1.030926
	H 2.278170 2.399228 -0.766765
	H -0.094443 1.893421 1.428265
	H -0.085550 2.442972 -0.235149
	H -2.616977 2.383016 0.327122
	H -4.682486 1.080132 -0.042984
	H -4.538089 -1.374815 -0.436041
	H -2.329823 -2.481337 -0.462094
	H 0.025847 -2.404152 0.258511
	H 0.442534 -1.501601 -1.190283
14	C 3.553491 -0.696417 -0.507923	51.9372 121.6320 173.0017 226.7595 261.9164 299.5890 359.0624 380.0930 442.6963 446.3448 500.6806 524.2020 534.0831 620.8152 621.9107 646.2200 733.6153 740.8563 742.0025 759.1232 770.5032 788.1234 859.1630 872.8243 881.5745 901.3306 912.5295 951.0211 972.6878 979.4346 989.8307 990.5034 1060.7965 1061.5764 1105.1815 1142.8004 1181.7832 1183.3170 1186.5544 1196.0848 1200.8604 1201.7286 1232.1533 12…
	C 3.553506 0.696387 -0.507903
	C 2.406483 1.387765 -0.125966
	C 1.256607 0.700884 0.266060
	C 1.256602 -0.700881 0.266062
	C 2.406455 -1.387779 -0.125992
	C -0.000001 1.426783 0.699075
	C -1.256608 0.700885 0.266060
	C -1.256602 -0.700880 0.266064
	C 0.000000 -1.426729 0.699172
	C -2.406482 1.387765 -0.125970
	C -3.553505 0.696388 -0.507908
	C -3.553491 -0.696417 -0.507919
	C -2.406456 -1.387779 -0.125989
	H 4.439553 -1.242482 -0.811834
	H 4.439585 1.242441 -0.811788
	H 2.402363 2.473333 -0.135355
	H 2.402311 -2.473347 -0.135393
	H 0.000001 1.510953 1.796771
	H 0.000000 2.450508 0.316624
	H 0.000002 -1.510672 1.796886
	H -0.000001 -2.450529 0.316925
	H -2.402360 2.473334 -0.135364
	H -4.439583 1.242440 -0.811795
	H -4.439555 -1.242482 -0.811827
	H -2.402313 -2.473347 -0.135389
15	C 3.712063 -0.644570 -0.000268	13.3272 111.7541 176.9860 234.1438 237.6048 298.3021 373.7027 383.6593 428.0952 450.6898 517.0321 533.4767 536.6640 612.7378 625.2700 671.3391 695.6132 723.1569 732.1403 743.1585 757.9803 790.2907 807.6239 859.0283 863.6966 896.2493 912.7068 921.0826 930.1462 961.5609 965.5334 968.1525 1055.2762 1056.9879 1113.9927 1150.1619 1179.3843 1184.1224 1196.7918 1200.0844 1230.7588 1240.9309 1255.8434 12…
	C 3.686058 0.754746 -0.000201
	C 2.474549 1.421221 -0.000005
	C 1.247890 0.712695 0.000139
	C 1.283225 -0.707220 0.000103
	C 2.514269 -1.357228 -0.000114
	C 0.000000 1.395737 0.000255
	C -1.247891 0.712695 0.000144
	C -1.283226 -0.707220 0.000107
	C 0.000000 -1.509717 0.000423
	C -2.474548 1.421221 -0.000002
	C -3.686058 0.754746 -0.000202
	C -3.712063 -0.644570 -0.000270
	C -2.514268 -1.357228 -0.000113
	H 4.659227 -1.173812 -0.000437
	H 4.615050 1.316035 -0.000314
	H 2.449834 2.507136 0.000026
	H 2.539174 -2.444266 -0.000150
	H 0.000000 2.481651 0.000314
	H 0.000002 -2.181441 0.870082
	H -0.000002 -2.182233 -0.868611
	H -2.449834 2.507136 0.000030
	H -4.615050 1.316035 -0.000320
	H -4.659228 -1.173811 -0.000439
	H -2.539175 -2.444266 -0.000153
Benzyl	C -2.6142 -0.6770 0.3710	198.4 358.6 389.5 478.4 503.2 533.9 627.5 682.2 712.6 780.9 830.1 830.3 900.1 969.0 971.8 984.4 994.2 1034.5 1115.6 1174.5 1184.6 1286.8 1327.8 1351.8 1471.2 1488.7 1500.3 1574.1 1594.8 3144.0 3157.6 3160.3 3172.3 3177.0 3189.9 3240.8
	C -1.8782 -1.8448 0.1331
	C -0.4930 -1.7618 -0.0582
	C 0.1497 -0.5373 -0.0136
	C -0.5747 0.6668 0.2268
	C -1.9830 0.5533 0.4180
	H -3.6869 -0.7372 0.5196
	H -2.3771 -2.8062 0.0972
	H 0.0803 -2.6638 -0.2427
	H -2.5594 1.4537 0.6027
	H 1.2228 -0.4806 -0.1626
	C 0.0720 1.9130 0.2733
	H 1.1419 1.9937 0.1274
	H -0.4829 2.8247 0.4562
H	H 0.0000 0.0000 0.0000	0
H2	H 2.8561 -0.6965 0.1412	4418
	H 3.6002 -0.6921 0.1412
Phenanthrene (p1)	C 3.5570 -0.2966 0.0000	95.0 100.1 226.9 241.9 247.1 401.1 411.2 436.9 446.1 506.0 507.5 543.7 556.9 599.3 631.8 722.8 725.5 726.7 747.0 766.9 798.7 827.2 842.9 872.0 879.6 887.7 956.4 966.3 981.3 991.5 991.6 1016.5 1060.2 1060.5 1114.4 1165.0 1173.3 1185.8 1188.9 1224.1 1241.8 1265.6 1304.1 1324.0 1367.8 1374.3 1444.4 1449.4 1469.6 1489.1 1533.5 1560.3 1606.1 1640.4 1652.8 1657.7 3155.3 3158.5 3159.3 3168.1 3169.5 3175…
	C 2.8347 0.8775 0.0000
	C 1.4214 0.8651 0.0000
	C 0.7284 -0.3795 0.0000
	C 1.4982 -1.5648 -0.0000
	C 2.8787 -1.5279 -0.0000
	C 0.6786 2.0920 0.0000
	C -0.7284 -0.3795 0.0000
	C -1.4214 0.8651 -0.0000
	C -0.6786 2.0920 -0.0000
	C -2.8347 0.8775 -0.0000
	H -3.3460 1.8346 -0.0000
	C -3.5570 -0.2966 0.0000
	C -2.8787 -1.5279 0.0000
	C -1.4982 -1.5648 0.0000
	H 1.2289 3.0271 0.0000
	H 4.6408 -0.2728 0.0000
	H 3.3460 1.8346 0.0000
	H 1.0062 -2.5287 -0.0000
	H 3.4411 -2.4548 -0.0000
	H -1.2289 3.0271 -0.0000
	H -4.6408 -0.2728 -0.0000
	H -3.4411 -2.4548 0.0000
	H -1.0062 -2.5287 0.0000
Anthracene (p2)	C 3.654580 -0.712284 -0.000021	91.9076 121.2819 235.8864 236.0980 269.3221 387.7796 396.0834 398.0854 480.2403 485.2547 505.9985 535.9498 591.0122 617.7388 642.4716 661.5864 741.5343 759.1589 763.5737 769.9208 782.6631 821.0352 846.3206 867.1192 897.0848 913.1061 918.8165 929.3292 968.4428 973.3324 995.4820 996.4380 1026.2270 1030.9539 1127.2895 1158.7244 1173.5387 1188.8615 1190.1891 1210.4550 1289.7677 1290.7173 1294.4597 13…
	C 3.654573 0.712283 -0.000014
	C 2.476566 1.404829 0.000017
	C 1.221771 0.721478 0.000014
	C 1.221774 -0.721478 0.000007
	C 2.476569 -1.404825 -0.000006
	C -0.000002 1.401551 0.000011
	C -1.221773 0.721478 0.000007
	C -1.221771 -0.721480 0.000012
	C 0.000001 -1.401550 0.000010
	C -2.476569 1.404827 -0.000006
	C -3.654577 0.712283 -0.000024
	C -3.654575 -0.712285 -0.000008
	C -2.476567 -1.404829 0.000013
	H 4.599338 -1.244144 -0.000043
	H 4.599332 1.244146 -0.000031
	H 2.475533 2.489868 0.000035
	H 2.475533 -2.489865 -0.000014
	H -0.000001 2.487418 0.000020
	H 0.000003 -2.487416 0.000019
	H -2.475533 2.489866 -0.000013
	H -4.599339 1.244139 -0.000052
	H -4.599336 -1.244142 -0.000014
	H -2.475534 -2.489868 0.000026
TS 1-2	C -1.9153 -0.0971 0.2110	-951.6 19.8 36.6 50.3 64.8 138.5 201.0 242.4 294.4 326.8 344.2 407.0 412.6 413.6 499.3 529.6 538.9 628.0 634.9 636.2 706.1 711.4 755.1 765.4 807.6 819.4 849.9 854.3 862.2 920.0 927.2 980.7 982.1 998.2 999.0 1015.0 1017.2 1018.2 1034.7 1050.0 1051.1 1097.7 1110.9 1171.2 1181.7 1182.1 1202.9 1205.1 1219.4 1224.7 1272.8 1281.5 1332.3 1339.6 1345.3 1352.5 1360.6 1383.5 1404.3 1481.8 1482.7 1488.1 152…
	C -2.7326 -1.1753 0.5836
	C -4.1126 -1.1285 0.4060
	C -4.7089 0.0037 -0.1472
	C -3.9118 1.0863 -0.5177
	C -2.5317 1.0374 -0.3392
	H -2.2768 -2.0614 1.0138
	H -4.7220 -1.9768 0.6976
	H -5.7831 0.0429 -0.2875
	H -4.3665 1.9727 -0.9460
	H -1.9320 1.8926 -0.6289
	C -0.4425 -0.1666 0.4435
	H -0.1293 -1.1835 0.6912
	H -0.2067 0.4324 1.4792
	C 0.4784 0.4527 -0.6168
	H 0.2941 1.5282 -0.6882
	H 0.2136 0.0275 -1.5921
	C 1.9469 0.2109 -0.3416
	C 2.7187 1.1541 0.3450
	C 2.5608 -0.9786 -0.7511
	C 4.0646 0.9154 0.6190
	H 2.2625 2.0842 0.6681
	C 3.9057 -1.2216 -0.4801
	H 1.9814 -1.7190 -1.2946
	C 4.6625 -0.2743 0.2081
	H 4.6459 1.6603 1.1513
	H 4.3637 -2.1475 -0.8105
	H 5.7099 -0.4599 0.4177
	H 0.0512 0.9962 2.3935
TS 2-3	C -1.9363 0.1963 -0.0016	-434.0 24.2 57.6 72.2 92.5 180.7 199.5 260.9 278.5 309.7 319.3 410.5 411.9 465.8 491.5 535.8 551.2 632.2 635.8 653.9 698.1 702.0 752.4 777.4 832.7 843.7 846.3 873.2 879.9 923.3 928.9 979.9 980.5 984.3 996.4 1000.1 1013.2 1014.6 1048.0 1049.8 1102.3 1105.1 1182.2 1182.5 1203.4 1204.6 1209.8 1245.3 1289.2 1324.3 1339.3 1354.2 1359.9 1369.1 1473.9 1482.7 1521.2 1528.7 1605.4 1614.9 1629.7 1640.6 164…
	C -2.5020 -1.0778 -0.1984
	C -3.8780 -1.2613 -0.1552
	C -4.7302 -0.1802 0.0815
	C -4.1893 1.0901 0.2699
	C -2.8110 1.2745 0.2250
	H -1.8626 -1.9287 -0.4003
	H -4.2915 -2.2512 -0.3129
	H -5.8036 -0.3281 0.1126
	H -4.8407 1.9380 0.4496
	H -2.3971 2.2669 0.3721
	C -0.4989 0.4508 -0.0255
	H -0.2244 1.5012 0.0185
	C 0.4922 -0.4722 -0.0908
	H 0.3560 -0.9326 -2.1932
	H 0.2312 -1.5241 -0.0245
	C 1.9359 -0.1964 -0.0424
	C 2.4854 1.0738 -0.2857
	C 2.8162 -1.2468 0.2626
	C 3.8567 1.2847 -0.2060
	H 1.8389 1.9004 -0.5565
	C 4.1898 -1.0364 0.3438
	H 2.4138 -2.2385 0.4425
	C 4.7171 0.2322 0.1124
	H 4.2592 2.2726 -0.4009
	H 4.8478 -1.8637 0.5855
	H 5.7866 0.3996 0.1705
TS 3-4	C -1.9661 -0.2059 0.0000	-856.2 13.8 57.2 78.3 79.1 168.5 203.1 220.7 243.3 284.8 303.5 411.2 414.0 467.7 482.0 545.3 546.0 620.2 634.2 647.5 690.8 703.7 748.1 777.8 832.0 844.7 850.8 878.1 881.8 908.9 928.2 945.0 965.9 978.7 978.9 991.0 1002.2 1013.7 1026.9 1049.1 1057.5 1103.8 1122.4 1176.6 1182.5 1204.6 1207.8 1239.7 1283.4 1306.0 1327.7 1349.1 1355.7 1367.1 1447.6 1477.8 1483.1 1526.4 1574.4 1612.6 1623.4 1638.6 1681…
	C -2.8605 -1.2899 -0.0000
	C -4.2384 -1.0922 -0.0000
	C -4.7580 0.2001 0.0000
	C -3.8844 1.2900 0.0000
	C -2.5097 1.0920 0.0000
	H -2.4643 -2.3003 -0.0000
	H -4.9051 -1.9473 -0.0000
	H -5.8302 0.3596 0.0000
	H -4.2796 2.2999 0.0000
	H -1.8544 1.9549 0.0000
	C -0.5267 -0.4820 0.0000
	H -0.2774 -1.5399 0.0000
	C 0.4717 0.4197 0.0000
	H 0.2289 1.4773 0.0000
	C 1.9088 0.1327 0.0000
	C 2.8382 1.1700 0.0000
	C 2.4632 -1.1670 0.0000
	C 4.2075 1.0209 0.0000
	H 2.3456 2.5886 -0.0000
	C 3.8391 -1.3636 0.0000
	H 1.8074 -2.0304 0.0000
	C 4.7209 -0.2797 0.0000
	H 4.8673 1.8820 -0.0000
	H 4.2311 -2.3745 0.0000
	H 5.7929 -0.4431 0.0000
	H 2.1035 3.4028 -0.0000
TS 4-5	C -1.5111 0.9094 0.1879	-282.3 58.9 89.0 137.0 201.2 232.3 279.1 390.2 402.8 429.1 472.8 503.0 522.2 575.3 588.8 621.7 686.0 703.0 728.9 733.4 763.1 775.4 795.3 844.7 861.6 872.8 888.8 942.1 954.3 978.5 984.7 988.9 992.6 1025.2 1040.2 1041.5 1089.5 1123.0 1167.3 1177.1 1178.4 1189.5 1220.6 1233.4 1270.7 1323.9 1329.7 1337.8 1427.9 1439.3 1461.7 1473.2 1514.2 1567.9 1578.3 1603.5 1613.0 1649.3 3136.1 3146.0 3150.6 3156.9…
	C -0.6402 2.0834 0.2684
	C -1.9699 -1.4275 0.7641
	C -3.0230 -1.4441 -0.1381
	C -3.3532 -0.2856 -0.8525
	C -2.6079 0.8800 -0.6776
	H -1.1121 3.0620 0.2394
	H -1.7522 -2.3035 1.3650
	H -3.6143 -2.3442 -0.2656
	H -4.1910 -0.2927 -1.5403
	H -2.8632 1.7729 -1.2391
	C -1.1827 -0.2663 0.9208
	H -0.5749 -0.1671 1.8118
	C 0.7079 2.0175 0.2740
	H 1.2700 2.9466 0.2978
	C 1.4989 0.7949 0.1105
	C 2.8792 0.8581 -0.1687
	C 0.9427 -0.4802 0.1574
	C 3.6205 -0.3025 -0.3803
	H 3.3653 1.8282 -0.2213
	C 1.6377 -1.6484 -0.0402
	C 3.0095 -1.5554 -0.3223
	H 4.6813 -0.2293 -0.5919
	H 1.1491 -2.6164 0.0132
	H 3.5912 -2.4560 -0.4897
TS 5-p1	C -1.4206 0.8804 0.0092	-973.9 87.5 100.2 224.1 231.8 245.4 388.1 403.4 422.9 433.5 473.6 485.6 514.6 533.4 553.5 565.8 593.4 633.0 710.7 726.1 729.8 748.7 764.6 805.9 825.2 840.0 877.9 880.5 891.4 957.7 964.4 982.0 991.2 993.1 1013.7 1052.7 1061.7 1112.2 1162.9 1170.8 1184.9 1187.9 1223.4 1240.2 1261.1 1301.1 1313.0 1359.5 1364.1 1440.8 1441.9 1465.1 1484.0 1531.2 1549.6 1593.9 1634.1 1642.7 1647.8 3156.7 3159.8 3160.7…
	C -0.6736 2.0982 0.0006
	C -1.4989 -1.5718 0.0044
	C -2.8689 -1.5271 -0.0888
	C -3.5478 -0.2908 -0.1002
	C -2.8278 0.8857 -0.0654
	H -1.2184 3.0359 -0.0312
	H -1.0032 -2.5332 0.0140
	H -3.4323 -2.4503 -0.1647
	H -4.6294 -0.2677 -0.1652
	H -3.3408 1.8407 -0.1137
	C -0.7240 -0.3757 0.1489
	H -0.7142 -0.3475 1.9058
	C 0.6855 2.0939 0.0165
	H 1.2361 3.0286 0.0045
	C 1.4316 0.8665 0.0075
	C 2.8421 0.8807 -0.0579
	C 0.7459 -0.3777 0.0458
	C 3.5651 -0.2944 -0.0875
	H 3.3523 1.8379 -0.0863
	C 1.5078 -1.5605 0.0172
	C 2.8895 -1.5241 -0.0509
	H 4.6476 -0.2695 -0.1385
	H 1.0161 -2.5239 0.0536
	H 3.4509 -2.4512 -0.0740
TS 2-6	C 1.9733 -0.3802 -0.2238	-2199.7 21.5 32.9 58.9 106.4 132.5 232.5 290.1 336.5 388.3 412.7 426.7 478.4 517.4 545.2 628.9 632.9 636.4 707.9 711.7 747.0 758.5 789.5 812.0 853.9 864.7 879.0 928.3 946.0 960.5 980.8 990.0 994.9 998.0 1017.4 1022.1 1039.1 1049.9 1100.6 1120.8 1146.0 1174.2 1180.9 1191.2 1202.2 1208.2 1221.0 1268.0 1276.9 1325.4 1338.2 1358.0 1368.7 1455.1 1474.1 1479.2 1482.1 1526.3 1586.2 1623.1 1633.6 1643.6 …
	C 2.9714 -1.2994 0.0797
	C 4.2731 -0.7959 0.2015
	C 4.5513 0.5650 0.0281
	C 3.5385 1.4894 -0.2738
	C 2.2635 0.9590 -0.3877
	H 2.7731 -2.3572 0.2166
	H 5.0878 -1.4729 0.4344
	H 5.5745 0.9128 0.1290
	H 3.7607 2.5417 -0.4051
	H 0.8350 1.0400 -0.6240
	C 0.4878 -0.3291 -0.4557
	H 0.1409 -0.6646 -1.4349
	C -0.4687 -0.5843 0.6945
	H -0.1312 -0.0199 1.5703
	H -0.3975 -1.6455 0.9738
	C -1.9075 -0.2447 0.3712
	C -2.3803 1.0644 0.5144
	C -2.7871 -1.2220 -0.1050
	C -3.6960 1.3886 0.1902
	H -1.7123 1.8354 0.8852
	C -4.1042 -0.9021 -0.4323
	H -2.4400 -2.2448 -0.2159
	C -4.5627 0.4055 -0.2859
	H -4.0454 2.4081 0.3117
	H -4.7720 -1.6749 -0.7970
	H -5.5874 0.6561 -0.5365
TS 6-7	C 1.4198 -0.7945 -0.0739	-327.7 47.7 78.7 132.2 187.7 212.8 238.7 356.4 391.8 412.0 416.1 482.3 510.1 529.2 591.9 601.8 625.6 696.8 716.8 741.4 749.7 764.6 780.1 846.9 859.5 880.2 906.6 942.0 944.8 966.7 982.1 983.9 998.0 1019.2 1023.2 1043.0 1048.1 1087.7 1123.2 1173.9 1176.6 1177.5 1187.6 1196.4 1217.6 1221.4 1276.9 1320.5 1331.5 1337.6 1355.2 1375.7 1447.5 1462.2 1472.4 1484.9 1494.7 1517.1 1577.2 1586.7 1607.6 1626.7…
	C 2.7930 -0.8188 -0.3759
	C 3.5448 0.3543 -0.4126
	C 2.9463 1.5861 -0.1460
	C 1.5843 1.6357 0.1696
	C 0.8762 0.4520 0.1947
	H 3.2726 -1.7707 -0.5885
	H 4.6019 0.3062 -0.6491
	H 3.5325 2.4988 -0.1769
	H 1.1032 2.5844 0.3879
	C 0.6005 -2.0721 -0.1064
	H 1.2247 -2.9122 0.2151
	H 0.3203 -2.2784 -1.1469
	C -0.6897 -2.0345 0.7455
	H -0.4202 -2.0097 1.8064
	H -1.2504 -2.9581 0.5748
	C -1.5281 -0.8325 0.4004
	C -1.1944 0.4130 1.0029
	C -2.4792 -0.8568 -0.6112
	C -1.9053 1.5791 0.6311
	H -0.6721 0.4072 1.9529
	C -3.1342 0.3127 -1.0153
	H -2.7164 -1.7985 -1.0972
	C -2.8409 1.5295 -0.3919
	H -1.7094 2.5124 1.1471
	H -3.8783 0.2709 -1.8025
	H -3.3679 2.4296 -0.6890
TS 7-8	C -1.4178 0.8095 -0.1956	-905.1 88.7 98.9 172.6 207.7 263.7 312.2 380.5 395.7 421.0 441.1 470.2 491.5 511.4 530.7 553.5 578.3 608.4 636.3 712.1 736.3 749.2 758.3 782.5 798.2 816.6 876.4 879.7 907.9 955.3 960.2 985.9 990.4 992.3 1020.5 1047.7 1063.4 1069.1 1109.3 1149.5 1180.5 1182.9 1186.7 1203.6 1216.3 1223.3 1273.1 1288.9 1304.2 1324.0 1334.1 1358.7 1381.3 1469.0 1470.3 1480.7 1483.0 1504.7 1520.0 1582.1 1615.3 1625.5 …
	C -2.8111 0.8241 -0.2997
	C -3.5604 -0.3345 -0.1183
	C -2.9124 -1.5306 0.1868
	C -1.5268 -1.5577 0.2945
	C -0.7607 -0.4026 0.0895
	H -3.3132 1.7608 -0.5206
	H -4.6411 -0.3018 -0.1991
	H -3.4850 -2.4362 0.3527
	H -1.0357 -2.4859 0.5627
	C -0.6108 2.0745 -0.3902
	H -1.2265 2.9471 -0.1556
	H -0.3211 2.1672 -1.4455
	C 0.6514 2.0581 0.4808
	H 0.3551 2.0865 1.5389
	H 1.2662 2.9422 0.2946
	C 1.4442 0.8052 0.2227
	C 0.7343 -0.4328 0.1564
	C 2.8270 0.8106 0.0950
	C 1.4605 -1.5931 -0.2256
	H 0.7725 -0.7091 1.9253
	C 3.5341 -0.3654 -0.1636
	H 3.3620 1.7509 0.1846
	C 2.8399 -1.5640 -0.3450
	H 0.9281 -2.5196 -0.4008
	H 4.6134 -0.3394 -0.2611
	H 3.3773 -2.4699 -0.6019
TS 8-9	C -1.4384 0.7700 -0.2315	-849.8 87.3 98.2 164.0 188.4 241.0 276.4 297.9 353.3 394.1 410.5 463.4 466.9 492.0 517.3 556.0 576.4 632.9 641.1 721.0 737.6 745.6 760.3 793.1 802.6 821.7 879.7 880.5 913.3 959.3 960.1 989.2 991.8 1004.7 1022.5 1050.4 1068.4 1071.2 1113.2 1152.0 1170.5 1184.0 1188.8 1208.1 1223.0 1227.1 1274.1 1303.3 1305.2 1311.1 1329.7 1345.8 1363.0 1386.6 1455.1 1468.5 1483.7 1489.6 1519.7 1522.9 1598.4 1620.1…
	C -2.8338 0.7752 -0.2219
	C -3.5557 -0.3919 0.0116
	C -2.8739 -1.5836 0.2523
	C -1.4839 -1.6010 0.2460
	C -0.7425 -0.4367 -0.0090
	H -3.3597 1.7091 -0.3935
	H -4.6396 -0.3689 0.0205
	H -3.4234 -2.4958 0.4560
	H -0.9704 -2.5299 0.4619
	C -0.6576 2.0365 -0.4938
	H -1.2582 2.9114 -0.2307
	H -0.4432 2.1156 -1.5701
	C 0.6604 2.0440 0.2657
	H 0.3781 2.1765 1.4327
	H 1.2624 2.9308 0.0573
	C 1.4351 0.7845 0.1122
	C 0.7398 -0.4381 -0.0373
	C 2.8341 0.7873 0.1341
	C 1.4850 -1.6139 -0.2063
	C 3.5566 -0.3916 -0.0128
	H 3.3570 1.7301 0.2593
	C 2.8757 -1.5958 -0.1922
	H 0.9751 -2.5560 -0.3666
	H 4.6404 -0.3714 -0.0013
	H 3.4274 -2.5193 -0.3277
	H 0.0489 2.3985 2.4996
TS 9-p1	C -1.4272 0.8478 -0.0515	-628.7 92.9 99.5 202.8 232.7 248.9 297.7 347.5 408.8 423.2 437.8 446.6 507.1 513.1 548.8 558.0 600.7 631.7 722.2 725.7 730.6 751.5 767.4 798.0 840.5 842.7 874.1 880.9 887.8 958.3 966.5 987.6 992.6 998.5 1016.6 1060.3 1061.7 1113.3 1164.5 1168.1 1182.4 1188.9 1222.6 1237.8 1264.0 1304.8 1320.9 1364.4 1371.5 1441.3 1448.0 1463.4 1488.8 1528.8 1556.2 1604.8 1618.4 1643.3 1650.9 3159.6 3160.4 3164.2 …
	C -2.8418 0.8659 -0.0704
	C -3.5690 -0.3038 -0.0215
	C -2.8959 -1.5357 0.0494
	C -1.5145 -1.5786 0.0641
	C -0.7395 -0.4002 0.0105
	H -3.3483 1.8241 -0.1202
	H -4.6526 -0.2760 -0.0338
	H -3.4623 -2.4591 0.0929
	H -1.0279 -2.5436 0.1206
	C -0.6843 2.0663 -0.0950
	H -1.2274 3.0035 -0.1521
	C 0.6845 2.0681 -0.0168
	H 0.8820 2.5389 1.8992
	H 1.2362 2.9919 -0.1467
	C 1.4218 0.8268 -0.0206
	C 0.7194 -0.4089 0.0030
	C 2.8318 0.8310 -0.0434
	C 1.4790 -1.6002 0.0022
	C 3.5465 -0.3489 -0.0448
	H 3.3499 1.7843 -0.0552
	C 2.8600 -1.5741 -0.0207
	H 0.9795 -2.5601 0.0147
	H 4.6302 -0.3324 -0.0636
	H 3.4152 -2.5053 -0.0219
TS 2xBenzyl-10	C 2.327577 1.446293 -0.090064	-516.4248 62.8164 83.3989 119.4529 184.6960 224.7380 301.4932 331.4637 358.0271 378.6021 399.2341 493.6307 512.1744 520.4121 564.1704 607.1096 617.4828 637.8167 656.4273 675.0804 709.0196 733.1379 740.3517 753.9800 811.8997 839.8738 856.6924 875.0163 886.0630 919.9956 938.8344 956.9547 960.6992 970.4167 981.5011 994.6777 1026.4341 1029.7813 1043.4509 1058.4802 1082.7708 1136.2658 1171.1696 1175.4…
	C 3.565233 0.787292 0.239357
	C 3.650186 -0.603083 0.153713
	C 2.551634 -1.361645 -0.190794
	C 1.201165 -0.757825 -0.443766
	C 1.209257 0.757326 -0.454926
	C -0.043369 1.414917 -0.803083
	H 2.299058 2.532964 -0.079381
	H 4.425612 1.377603 0.532855
	H 4.595076 -1.096685 0.363446
	H 2.630055 -2.443879 -0.243993
	H 0.824597 -1.102679 -1.423686
	H -0.089582 2.496453 -0.704933
	H -0.619454 1.016271 -1.632566
	C -2.243030 -1.397460 -0.173594
	C -3.477604 -0.779858 -0.434945
	C -3.680637 0.553092 -0.065544
	C -2.664872 1.268765 0.548236
	C -1.382891 0.683290 0.732739
	C -1.205792 -0.704807 0.426355
	C 0.164035 -1.302508 0.609430
	H -2.098586 -2.439082 -0.448698
	H -4.276127 -1.344206 -0.904983
	H -4.646332 1.019788 -0.235032
	H -2.833245 2.291254 0.871404
	H -0.713702 1.137729 1.457557
	H 0.553607 -1.075569 1.607723
	H 0.123681 -2.392693 0.521603
TS 10-13	C -2.390834 1.430481 0.228302	-773.3329 60.3370 90.8942 163.2349 201.5066 249.7399 291.7075 330.2401 352.8062 399.6251 427.6332 471.3823 477.0192 501.1886 523.2780 545.5440 586.6987 605.7499 624.6041 662.9009 676.4679 724.4952 738.4030 749.6189 769.2752 780.7046 860.6879 865.1448 885.0994 910.8412 931.1775 953.0580 955.9491 972.9381 988.8535 1014.5975 1031.7568 1038.2093 1062.1266 1128.9740 1131.2332 1180.9002 1185.1659 1189.…
	C -3.635805 0.806952 0.191401
	C -3.713817 -0.575449 0.001716
	C -2.552811 -1.315969 -0.132877
	C -1.278290 -0.710229 -0.022015
	C -1.207767 0.703414 0.105071
	C 0.132000 1.393904 0.202649
	C 2.357825 -1.384572 0.322937
	C 3.573581 -0.680734 0.496617
	C 3.658921 0.678219 0.104546
	C 2.585373 1.329715 -0.424009
	C 1.251038 0.664712 -0.601163
	C 1.250744 -0.792827 -0.214328
	C -0.044803 -1.512226 -0.443112
	H -2.336141 2.508558 0.353639
	H -4.541171 1.396996 0.289988
	H -4.680687 -1.065383 -0.054794
	H -2.607933 -2.388550 -0.296866
	H -1.002896 -1.041860 1.780660
	H 0.047379 2.430516 -0.139537
	H 0.443467 1.436157 1.253944
	H 2.307217 -2.428490 0.623693
	H 4.435267 -1.181352 0.922914
	H 4.600578 1.206389 0.226787
	H 2.666362 2.371619 -0.722217
	H 0.950331 0.745487 -1.662817
	H -0.153557 -1.715465 -1.520710
	H -0.040350 -2.486963 0.050895
TS 12-13	C 1.286329 -0.499735 0.759513	-534.7974 42.9482 104.2286 135.8596 204.0507 250.4815 288.3911 307.4330 369.6476 417.4320 450.9774 484.5805 513.2492 539.0710 604.0173 616.0344 633.7464 671.7315 701.2760 722.8735 734.9440 752.9184 760.6291 817.6115 839.9631 863.0827 874.8682 906.4281 910.4030 931.2553 960.6567 961.7193 968.6318 989.2098 1017.9859 1037.3723 1044.4509 1070.1164 1086.7378 1137.7037 1177.1278 1187.1063 1188.0460 119…
	C 2.518980 -1.210019 0.826769
	C 3.643881 -0.730860 0.178797
	C 3.601328 0.503109 -0.480168
	C 2.416224 1.253886 -0.481134
	C 1.273233 0.800923 0.154494
	C -0.029420 1.564797 0.076588
	C -1.288823 0.712260 -0.030956
	C -2.517732 1.294652 0.286371
	C -3.701448 0.562649 0.268998
	C -3.661999 -0.796221 -0.040071
	C -2.448116 -1.394590 -0.349537
	C -1.249436 -0.656723 -0.388467
	C 0.012372 -1.327686 -0.712248
	H 0.533536 -0.728689 1.507052
	H 2.557301 -2.149575 1.368994
	H 4.568006 -1.300546 0.201365
	H 4.484713 0.886467 -0.979894
	H 2.392195 2.208875 -1.000069
	H -0.134215 2.202083 0.964741
	H 0.018982 2.258275 -0.772048
	H -2.544994 2.344338 0.568586
	H -4.642285 1.043773 0.516338
	H -4.572703 -1.386890 -0.035601
	H -2.416645 -2.452539 -0.593697
	H 0.027685 -2.410189 -0.605274
	H 0.596177 -0.974032 -1.554191
TS 13-14	C 1.232014 -0.695168 -0.093932	-838.0388 51.8233 116.5082 173.5019 229.5420 249.0324 272.8685 354.2833 368.4095 423.8251 441.4541 465.2652 490.1706 516.6546 533.1974 550.3104 621.2598 626.0234 655.4493 715.1462 735.5601 742.0670 758.8601 767.6707 789.0265 854.8289 873.5350 881.4535 896.2353 914.6209 951.6272 972.0936 980.1020 987.9357 990.8527 1055.5122 1062.2821 1105.7941 1143.2237 1180.0835 1183.3828 1192.1340 1195.3091 1204…
	C 2.454304 -1.385195 0.087047
	C 3.628799 -0.693927 0.330062
	C 3.624088 0.703698 0.345923
	C 2.444529 1.397385 0.079071
	C 1.256885 0.720309 -0.179892
	C -0.010344 1.459350 -0.549688
	C -1.280048 0.708835 -0.208028
	C -2.454869 1.389495 0.118065
	C -3.628982 0.695293 0.395162
	C -3.633805 -0.697226 0.356280
	C -2.463642 -1.382617 0.043406
	C -1.284331 -0.692309 -0.242991
	C -0.006936 -1.422433 -0.589773
	H 0.697361 -0.791871 1.651586
	H 2.450079 -2.470169 0.079825
	H 4.550924 -1.236588 0.505272
	H 4.539556 1.249110 0.544663
	H 2.453161 2.482877 0.058352
	H -0.018888 2.447548 -0.081282
	H 0.004375 1.644849 -1.635209
	H -2.448510 2.474462 0.156515
	H -4.533024 1.238013 0.647643
	H -4.541538 -1.246941 0.578515
	H -2.461634 -2.467989 0.027558
	H -0.031372 -2.440360 -0.194425
	H 0.073528 -1.515880 -1.683295
TS 14-15	C 3.577031 -0.733233 0.467736	-448.1496 52.5310 120.0722 152.4329 194.5800 198.7240 252.9331 283.4568 336.5603 366.1829 380.5590 446.1763 447.0881 520.8390 525.0610 537.1554 621.5558 622.1571 649.9602 733.7694 743.4739 744.6613 760.6542 769.7514 793.8394 860.5989 877.7052 882.4860 901.4810 919.2003 952.7842 974.1227 984.5321 991.2721 992.1936 1060.6292 1061.5466 1107.4213 1144.4990 1181.7672 1183.6596 1185.5006 1199.7574 1200…
	C 3.576027 0.658902 0.529191
	C 2.419137 1.363208 0.210457
	C 1.257099 0.690261 -0.176446
	C 1.259747 -0.711242 -0.242874
	C 2.421446 -1.410412 0.086428
	C 0.000000 1.430382 -0.534325
	C -1.257099 0.690262 -0.176446
	C -1.259747 -0.711242 -0.242874
	C 0.000000 -1.424172 -0.685375
	C -2.419137 1.363208 0.210457
	C -3.576027 0.658902 0.529191
	C -3.577031 -0.733232 0.467735
	C -2.421446 -1.410412 0.086428
	H 4.471998 -1.289874 0.722152
	H 4.470144 1.192685 0.830911
	H 2.413469 2.447221 0.265802
	H 2.420388 -2.495194 0.045987
	H 0.000000 2.444292 -0.127992
	H 0.000000 1.594524 -1.679286
	H 0.000000 -2.455848 -0.324410
	H 0.000000 -1.486490 -1.784481
	H -2.413469 2.447221 0.265802
	H -4.470144 1.192685 0.830910
	H -4.471998 -1.289874 0.722152
	H -2.420388 -2.495194 0.045987
	H 0.000007 1.866766 -2.989239
TS 15-p2	C 3.657576 0.685855 -0.079333	-427.8041 92.8612 119.9666 206.7988 229.6568 238.9640 281.9768 303.5448 389.2553 395.7977 399.4600 483.6112 495.3360 506.1192 537.6135 589.1279 619.2519 642.4012 663.3885 739.1782 756.3735 764.3067 764.3205 783.9136 824.8115 844.2593 861.7092 895.2101 912.6703 922.6219 930.3030 949.8409 955.3313 980.7831 982.0535 1030.9941 1034.7224 1129.8772 1163.1135 1175.9712 1195.0221 1195.3133 1216.6073 1278…
	C 3.655948 -0.736135 -0.031850
	C 2.475621 -1.424845 0.017411
	C 1.224280 -0.737068 0.020885
	C 1.228061 0.702445 -0.019727
	C 2.479206 1.381656 -0.071463
	C 0.000000 -1.415344 0.048994
	C -1.224279 -0.737068 0.020885
	C -1.228061 0.702445 -0.019727
	C 0.000000 1.389959 0.003121
	C -2.475621 -1.424846 0.017411
	C -3.655947 -0.736136 -0.031850
	C -3.657576 0.685855 -0.079334
	C -2.479206 1.381655 -0.071463
	H 4.603077 1.217042 -0.119670
	H 4.600027 -1.271328 -0.035453
	H 2.472616 -2.510378 0.051948
	H 2.481850 2.467297 -0.098517
	H 0.000000 -2.501860 0.078082
	H 0.000000 2.470199 -0.104079
	H -2.472616 -2.510379 0.051948
	H -4.600026 -1.271329 -0.035453
	H -4.603077 1.217041 -0.119671
	H -2.481850 2.467296 -0.098516
	H -0.000014 1.915842 2.085620
TS 14-p2	C 3.577001 0.704195 -0.431958	-1405.5944 91.0928 142.0139 198.5914 228.5698 315.1719 366.2066 388.9569 440.6292 453.9067 530.0165 555.8694 590.9842 613.0290 619.2606 662.7421 715.9291 749.0335 760.6872 764.7830 772.5351 817.3504 819.0494 820.3964 863.8676 875.5798 917.0008 931.3273 933.2365 955.0889 961.5059 961.9174 972.1135 992.2794 992.5340 1044.1168 1046.8578 1126.6199 1157.1859 1174.9288 1185.9363 1209.4090 1214.7927 125…
	C 3.577096 -0.704042 -0.431905
	C 2.428380 -1.403813 -0.119194
	C 1.235833 -0.709065 0.160931
	C 1.235748 0.709031 0.160998
	C 2.428247 1.403873 -0.119236
	C 0.000010 -1.321447 0.590201
	C -1.235929 -0.709004 0.160916
	C -1.235823 0.708857 0.161005
	C 0.000140 1.321156 0.590503
	C -2.428444 -1.403761 -0.119152
	C -3.577151 -0.703936 -0.431953
	C -3.577015 0.704236 -0.431951
	C -2.428187 1.403843 -0.119095
	H 4.487713 1.240038 -0.674840
	H 4.487896 -1.239787 -0.674669
	H 2.431893 -2.488605 -0.104355
	H 2.431648 2.488668 -0.104531
	H -0.000237 -2.392813 0.773243
	H 0.000170 -0.467064 1.924041
	H -0.000050 2.392385 0.774476
	H 0.000699 0.465888 1.924140
	H -2.431993 -2.488554 -0.104322
	H -4.487942 -1.239657 -0.674811
	H -4.487701 1.240132 -0.674817
	H -2.431528 2.488634 -0.104211
